# Supplementary material for: Development of an Affinity-Based Probe to Profile Endogenous Human Adenosine A3 Receptor Expression
Source: J Med Chem. 2023 Aug 2;66(16):11399–413. doi: 10.1021/acs.jmedchem.3c00854 (PMC10461224; doi:10.1021/acs.jmedchem.3c00854)
Supplement: Supplementary file 2 — jm3c00854_si_002.pdb [file jm3c00854_si_002.pdb]

TITLE     LUF7930.sdf
REMARK   4      COMPLIES WITH FORMAT V. 3.0, 1-DEC-2006
REMARK 888
REMARK 888 WRITTEN BY MAESTRO (A PRODUCT OF SCHRODINGER, LLC)
ATOM      1  N   MET A   1     -35.790 -13.951   9.803  1.00 44.28           N1+
ATOM      2  CA  MET A   1     -36.034 -15.352   9.281  1.00 44.28           C  
ATOM      3  C   MET A   1     -34.667 -16.125   9.243  1.00 44.28           C  
ATOM      4  O   MET A   1     -33.588 -15.515   9.199  1.00 44.28           O  
ATOM      5  CB  MET A   1     -36.711 -15.319   7.874  1.00 44.28           C  
ATOM      6  CG  MET A   1     -38.170 -14.825   7.856  1.00 44.28           C  
ATOM      7  SD  MET A   1     -38.929 -14.882   6.209  1.00 44.28           S  
ATOM      8  CE  MET A   1     -40.582 -14.252   6.611  1.00 44.28           C  
ATOM      9  H1  MET A   1     -36.655 -13.455   9.925  1.00 44.28           H  
ATOM     10  H2  MET A   1     -35.317 -13.983  10.690  1.00 44.28           H  
ATOM     11  H3  MET A   1     -35.213 -13.444   9.139  1.00 44.28           H  
ATOM     12  HA  MET A   1     -36.687 -15.812  10.025  1.00 44.28           H  
ATOM     13  HB3 MET A   1     -36.707 -16.311   7.423  1.00 44.28           H  
ATOM     14  HB2 MET A   1     -36.123 -14.711   7.182  1.00 44.28           H  
ATOM     15  HG3 MET A   1     -38.231 -13.798   8.217  1.00 44.28           H  
ATOM     16  HG2 MET A   1     -38.774 -15.432   8.532  1.00 44.28           H  
ATOM     17  HE1 MET A   1     -41.201 -14.214   5.715  1.00 44.28           H  
ATOM     18  HE2 MET A   1     -41.073 -14.898   7.339  1.00 44.28           H  
ATOM     19  HE3 MET A   1     -40.520 -13.246   7.027  1.00 44.28           H  
ATOM     20  N   PRO A   2     -34.718 -17.483   9.201  1.00 51.01           N  
ATOM     21  CA  PRO A   2     -33.505 -18.313   9.015  1.00 51.01           C  
ATOM     22  C   PRO A   2     -32.750 -18.060   7.694  1.00 51.01           C  
ATOM     23  O   PRO A   2     -31.533 -18.240   7.640  1.00 51.01           O  
ATOM     24  CB  PRO A   2     -34.011 -19.761   9.135  1.00 51.01           C  
ATOM     25  CG  PRO A   2     -35.495 -19.688   8.804  1.00 51.01           C  
ATOM     26  CD  PRO A   2     -35.906 -18.330   9.364  1.00 51.01           C  
ATOM     27  HA  PRO A   2     -32.809 -18.112   9.831  1.00 51.01           H  
ATOM     28  HB3 PRO A   2     -33.881 -20.101  10.164  1.00 51.01           H  
ATOM     29  HB2 PRO A   2     -33.478 -20.467   8.496  1.00 51.01           H  
ATOM     30  HG3 PRO A   2     -36.072 -20.518   9.213  1.00 51.01           H  
ATOM     31  HG2 PRO A   2     -35.628 -19.692   7.721  1.00 51.01           H  
ATOM     32  HD2 PRO A   2     -36.806 -17.969   8.868  1.00 51.01           H  
ATOM     33  HD3 PRO A   2     -36.127 -18.412  10.430  1.00 51.01           H  
ATOM     34  N   ASN A   3     -33.469 -17.588   6.666  1.00 59.61           N  
ATOM     35  CA  ASN A   3     -32.946 -17.127   5.373  1.00 59.61           C  
ATOM     36  C   ASN A   3     -31.909 -15.997   5.518  1.00 59.61           C  
ATOM     37  O   ASN A   3     -30.996 -15.913   4.699  1.00 59.61           O  
ATOM     38  CB  ASN A   3     -34.097 -16.628   4.462  1.00 59.61           C  
ATOM     39  CG  ASN A   3     -35.180 -17.672   4.177  1.00 59.61           C  
ATOM     40  ND2 ASN A   3     -35.303 -18.129   2.937  1.00 59.61           N  
ATOM     41  OD1 ASN A   3     -35.925 -18.056   5.077  1.00 59.61           O  
ATOM     42  H   ASN A   3     -34.477 -17.575   6.745  1.00 59.61           H  
ATOM     43  HA  ASN A   3     -32.458 -17.974   4.888  1.00 59.61           H  
ATOM     44  HB3 ASN A   3     -33.685 -16.278   3.515  1.00 59.61           H  
ATOM     45  HB2 ASN A   3     -34.581 -15.759   4.913  1.00 59.61           H  
ATOM     46 HD22 ASN A   3     -36.013 -18.812   2.709  1.00 59.61           H  
ATOM     47 HD21 ASN A   3     -34.698 -17.807   2.193  1.00 59.61           H  
ATOM     48  N   ASN A   4     -32.054 -15.158   6.555  1.00 66.98           N  
ATOM     49  CA  ASN A   4     -31.135 -14.056   6.852  1.00 66.98           C  
ATOM     50  C   ASN A   4     -29.841 -14.594   7.476  1.00 66.98           C  
ATOM     51  O   ASN A   4     -28.757 -14.281   6.987  1.00 66.98           O  
ATOM     52  CB  ASN A   4     -31.763 -13.001   7.798  1.00 66.98           C  
ATOM     53  CG  ASN A   4     -33.051 -12.366   7.274  1.00 66.98           C  
ATOM     54  ND2 ASN A   4     -32.951 -11.356   6.418  1.00 66.98           N  
ATOM     55  OD1 ASN A   4     -34.147 -12.772   7.658  1.00 66.98           O  
ATOM     56  H   ASN A   4     -32.798 -15.316   7.222  1.00 66.98           H  
ATOM     57  HA  ASN A   4     -30.868 -13.556   5.919  1.00 66.98           H  
ATOM     58  HB3 ASN A   4     -31.042 -12.204   7.986  1.00 66.98           H  
ATOM     59  HB2 ASN A   4     -31.973 -13.440   8.774  1.00 66.98           H  
ATOM     60 HD22 ASN A   4     -33.780 -10.905   6.058  1.00 66.98           H  
ATOM     61 HD21 ASN A   4     -32.052 -11.007   6.114  1.00 66.98           H  
ATOM     62  N   SER A   5     -29.966 -15.403   8.536  1.00 74.13           N  
ATOM     63  CA  SER A   5     -28.834 -15.913   9.308  1.00 74.13           C  
ATOM     64  C   SER A   5     -27.974 -16.934   8.538  1.00 74.13           C  
ATOM     65  O   SER A   5     -26.749 -16.907   8.670  1.00 74.13           O  
ATOM     66  CB  SER A   5     -29.342 -16.415  10.676  1.00 74.13           C  
ATOM     67  OG  SER A   5     -30.367 -17.391  10.556  1.00 74.13           O  
ATOM     68  H   SER A   5     -30.879 -15.676   8.875  1.00 74.13           H  
ATOM     69  HA  SER A   5     -28.176 -15.066   9.516  1.00 74.13           H  
ATOM     70  HB3 SER A   5     -29.724 -15.576  11.260  1.00 74.13           H  
ATOM     71  HB2 SER A   5     -28.514 -16.833  11.252  1.00 74.13           H  
ATOM     72  HG  SER A   5     -29.959 -18.241  10.342  1.00 74.13           H  
ATOM     73  N   THR A   6     -28.600 -17.779   7.706  1.00 76.60           N  
ATOM     74  CA  THR A   6     -27.887 -18.719   6.833  1.00 76.60           C  
ATOM     75  C   THR A   6     -27.118 -17.993   5.701  1.00 76.60           C  
ATOM     76  O   THR A   6     -26.004 -18.405   5.378  1.00 76.60           O  
ATOM     77  CB  THR A   6     -28.842 -19.778   6.219  1.00 76.60           C  
ATOM     78  CG2 THR A   6     -29.381 -20.754   7.276  1.00 76.60           C  
ATOM     79  OG1 THR A   6     -29.963 -19.181   5.586  1.00 76.60           O  
ATOM     80  H   THR A   6     -29.612 -17.767   7.644  1.00 76.60           H  
ATOM     81  HA  THR A   6     -27.150 -19.252   7.436  1.00 76.60           H  
ATOM     82  HB  THR A   6     -28.303 -20.356   5.465  1.00 76.60           H  
ATOM     83 HG21 THR A   6     -30.066 -21.480   6.835  1.00 76.60           H  
ATOM     84 HG22 THR A   6     -28.565 -21.318   7.729  1.00 76.60           H  
ATOM     85 HG23 THR A   6     -29.907 -20.246   8.084  1.00 76.60           H  
ATOM     86  HG1 THR A   6     -30.580 -18.899   6.285  1.00 76.60           H  
ATOM     87  N   ALA A   7     -27.667 -16.886   5.175  1.00 74.30           N  
ATOM     88  CA  ALA A   7     -26.983 -16.023   4.211  1.00 74.30           C  
ATOM     89  C   ALA A   7     -25.828 -15.240   4.858  1.00 74.30           C  
ATOM     90  O   ALA A   7     -24.744 -15.168   4.281  1.00 74.30           O  
ATOM     91  CB  ALA A   7     -27.990 -15.071   3.551  1.00 74.30           C  
ATOM     92  H   ALA A   7     -28.590 -16.599   5.473  1.00 74.30           H  
ATOM     93  HA  ALA A   7     -26.558 -16.654   3.428  1.00 74.30           H  
ATOM     94  HB1 ALA A   7     -27.497 -14.421   2.828  1.00 74.30           H  
ATOM     95  HB2 ALA A   7     -28.762 -15.625   3.016  1.00 74.30           H  
ATOM     96  HB3 ALA A   7     -28.486 -14.432   4.283  1.00 74.30           H  
ATOM     97  N   LEU A   8     -26.068 -14.687   6.055  1.00 76.54           N  
ATOM     98  CA  LEU A   8     -25.091 -13.896   6.802  1.00 76.54           C  
ATOM     99  C   LEU A   8     -23.890 -14.738   7.272  1.00 76.54           C  
ATOM    100  O   LEU A   8     -22.751 -14.305   7.108  1.00 76.54           O  
ATOM    101  CB  LEU A   8     -25.796 -13.165   7.968  1.00 76.54           C  
ATOM    102  CG  LEU A   8     -24.957 -12.063   8.656  1.00 76.54           C  
ATOM    103  CD1 LEU A   8     -24.599 -10.918   7.681  1.00 76.54           C  
ATOM    104  CD2 LEU A   8     -25.662 -11.550   9.930  1.00 76.54           C  
ATOM    105  H   LEU A   8     -27.009 -14.732   6.439  1.00 76.54           H  
ATOM    106  HA  LEU A   8     -24.705 -13.148   6.108  1.00 76.54           H  
ATOM    107  HB3 LEU A   8     -26.102 -13.906   8.708  1.00 76.54           H  
ATOM    108  HB2 LEU A   8     -26.717 -12.708   7.605  1.00 76.54           H  
ATOM    109  HG  LEU A   8     -24.018 -12.509   8.987  1.00 76.54           H  
ATOM    110 HD11 LEU A   8     -24.769  -9.929   8.105  1.00 76.54           H  
ATOM    111 HD12 LEU A   8     -23.544 -10.964   7.406  1.00 76.54           H  
ATOM    112 HD13 LEU A   8     -25.176 -10.963   6.757  1.00 76.54           H  
ATOM    113 HD21 LEU A   8     -25.026 -11.689  10.805  1.00 76.54           H  
ATOM    114 HD22 LEU A   8     -25.909 -10.489   9.884  1.00 76.54           H  
ATOM    115 HD23 LEU A   8     -26.595 -12.079  10.128  1.00 76.54           H  
ATOM    116  N   SER A   9     -24.140 -15.946   7.793  1.00 85.58           N  
ATOM    117  CA  SER A   9     -23.075 -16.879   8.175  1.00 85.58           C  
ATOM    118  C   SER A   9     -22.261 -17.392   6.967  1.00 85.58           C  
ATOM    119  O   SER A   9     -21.041 -17.517   7.079  1.00 85.58           O  
ATOM    120  CB  SER A   9     -23.630 -17.992   9.089  1.00 85.58           C  
ATOM    121  OG  SER A   9     -24.688 -18.722   8.491  1.00 85.58           O  
ATOM    122  H   SER A   9     -25.097 -16.254   7.922  1.00 85.58           H  
ATOM    123  HA  SER A   9     -22.369 -16.316   8.789  1.00 85.58           H  
ATOM    124  HB3 SER A   9     -23.989 -17.558  10.023  1.00 85.58           H  
ATOM    125  HB2 SER A   9     -22.831 -18.684   9.360  1.00 85.58           H  
ATOM    126  HG  SER A   9     -25.489 -18.173   8.572  1.00 85.58           H  
ATOM    127  N   LEU A  10     -22.912 -17.587   5.809  1.00 91.25           N  
ATOM    128  CA  LEU A  10     -22.243 -17.883   4.540  1.00 91.25           C  
ATOM    129  C   LEU A  10     -21.355 -16.711   4.071  1.00 91.25           C  
ATOM    130  O   LEU A  10     -20.235 -16.948   3.616  1.00 91.25           O  
ATOM    131  CB  LEU A  10     -23.287 -18.315   3.483  1.00 91.25           C  
ATOM    132  CG  LEU A  10     -22.733 -18.692   2.087  1.00 91.25           C  
ATOM    133  CD1 LEU A  10     -21.700 -19.837   2.150  1.00 91.25           C  
ATOM    134  CD2 LEU A  10     -23.886 -19.001   1.108  1.00 91.25           C  
ATOM    135  H   LEU A  10     -23.920 -17.499   5.785  1.00 91.25           H  
ATOM    136  HA  LEU A  10     -21.579 -18.729   4.724  1.00 91.25           H  
ATOM    137  HB3 LEU A  10     -24.013 -17.511   3.360  1.00 91.25           H  
ATOM    138  HB2 LEU A  10     -23.849 -19.164   3.874  1.00 91.25           H  
ATOM    139  HG  LEU A  10     -22.222 -17.818   1.680  1.00 91.25           H  
ATOM    140 HD11 LEU A  10     -21.818 -20.556   1.339  1.00 91.25           H  
ATOM    141 HD12 LEU A  10     -20.685 -19.444   2.074  1.00 91.25           H  
ATOM    142 HD13 LEU A  10     -21.762 -20.398   3.083  1.00 91.25           H  
ATOM    143 HD21 LEU A  10     -23.801 -18.394   0.205  1.00 91.25           H  
ATOM    144 HD22 LEU A  10     -23.906 -20.044   0.794  1.00 91.25           H  
ATOM    145 HD23 LEU A  10     -24.863 -18.787   1.542  1.00 91.25           H  
ATOM    146  N   ALA A  11     -21.831 -15.468   4.233  1.00 90.46           N  
ATOM    147  CA  ALA A  11     -21.056 -14.252   3.973  1.00 90.46           C  
ATOM    148  C   ALA A  11     -19.832 -14.118   4.899  1.00 90.46           C  
ATOM    149  O   ALA A  11     -18.755 -13.773   4.417  1.00 90.46           O  
ATOM    150  CB  ALA A  11     -21.958 -13.012   4.052  1.00 90.46           C  
ATOM    151  H   ALA A  11     -22.784 -15.343   4.559  1.00 90.46           H  
ATOM    152  HA  ALA A  11     -20.687 -14.319   2.948  1.00 90.46           H  
ATOM    153  HB1 ALA A  11     -21.397 -12.117   3.783  1.00 90.46           H  
ATOM    154  HB2 ALA A  11     -22.800 -13.089   3.364  1.00 90.46           H  
ATOM    155  HB3 ALA A  11     -22.356 -12.854   5.052  1.00 90.46           H  
ATOM    156  N   ASN A  12     -19.988 -14.456   6.187  1.00 92.45           N  
ATOM    157  CA  ASN A  12     -18.895 -14.490   7.174  1.00 92.45           C  
ATOM    158  C   ASN A  12     -17.820 -15.526   6.789  1.00 92.45           C  
ATOM    159  O   ASN A  12     -16.632 -15.205   6.819  1.00 92.45           O  
ATOM    160  CB  ASN A  12     -19.418 -14.781   8.603  1.00 92.45           C  
ATOM    161  CG  ASN A  12     -20.295 -13.694   9.234  1.00 92.45           C  
ATOM    162  ND2 ASN A  12     -20.919 -14.006  10.365  1.00 92.45           N  
ATOM    163  OD1 ASN A  12     -20.407 -12.576   8.738  1.00 92.45           O  
ATOM    164  H   ASN A  12     -20.928 -14.647   6.524  1.00 92.45           H  
ATOM    165  HA  ASN A  12     -18.442 -13.497   7.167  1.00 92.45           H  
ATOM    166  HB3 ASN A  12     -18.561 -14.902   9.269  1.00 92.45           H  
ATOM    167  HB2 ASN A  12     -19.949 -15.732   8.626  1.00 92.45           H  
ATOM    168 HD22 ASN A  12     -21.503 -13.327  10.828  1.00 92.45           H  
ATOM    169 HD21 ASN A  12     -20.807 -14.912  10.796  1.00 92.45           H  
ATOM    170  N   VAL A  13     -18.247 -16.730   6.383  1.00 94.64           N  
ATOM    171  CA  VAL A  13     -17.369 -17.784   5.866  1.00 94.64           C  
ATOM    172  C   VAL A  13     -16.675 -17.376   4.545  1.00 94.64           C  
ATOM    173  O   VAL A  13     -15.481 -17.639   4.380  1.00 94.64           O  
ATOM    174  CB  VAL A  13     -18.145 -19.126   5.693  1.00 94.64           C  
ATOM    175  CG1 VAL A  13     -17.450 -20.207   4.836  1.00 94.64           C  
ATOM    176  CG2 VAL A  13     -18.493 -19.726   7.068  1.00 94.64           C  
ATOM    177  H   VAL A  13     -19.239 -16.944   6.424  1.00 94.64           H  
ATOM    178  HA  VAL A  13     -16.579 -17.939   6.604  1.00 94.64           H  
ATOM    179  HB  VAL A  13     -19.091 -18.900   5.198  1.00 94.64           H  
ATOM    180 HG11 VAL A  13     -18.011 -21.142   4.852  1.00 94.64           H  
ATOM    181 HG12 VAL A  13     -17.371 -19.914   3.788  1.00 94.64           H  
ATOM    182 HG13 VAL A  13     -16.445 -20.420   5.202  1.00 94.64           H  
ATOM    183 HG21 VAL A  13     -19.128 -20.607   6.967  1.00 94.64           H  
ATOM    184 HG22 VAL A  13     -17.594 -20.026   7.607  1.00 94.64           H  
ATOM    185 HG23 VAL A  13     -19.027 -19.017   7.700  1.00 94.64           H  
ATOM    186  N   THR A  14     -17.408 -16.700   3.649  1.00 95.48           N  
ATOM    187  CA  THR A  14     -16.869 -16.134   2.411  1.00 95.48           C  
ATOM    188  C   THR A  14     -15.804 -15.048   2.686  1.00 95.48           C  
ATOM    189  O   THR A  14     -14.739 -15.095   2.073  1.00 95.48           O  
ATOM    190  CB  THR A  14     -17.979 -15.552   1.492  1.00 95.48           C  
ATOM    191  CG2 THR A  14     -17.490 -15.005   0.139  1.00 95.48           C  
ATOM    192  OG1 THR A  14     -18.941 -16.559   1.217  1.00 95.48           O  
ATOM    193  H   THR A  14     -18.395 -16.554   3.833  1.00 95.48           H  
ATOM    194  HA  THR A  14     -16.374 -16.945   1.871  1.00 95.48           H  
ATOM    195  HB  THR A  14     -18.491 -14.743   2.013  1.00 95.48           H  
ATOM    196 HG21 THR A  14     -18.327 -14.690  -0.485  1.00 95.48           H  
ATOM    197 HG22 THR A  14     -16.846 -14.133   0.262  1.00 95.48           H  
ATOM    198 HG23 THR A  14     -16.926 -15.756  -0.415  1.00 95.48           H  
ATOM    199  HG1 THR A  14     -19.390 -16.785   2.054  1.00 95.48           H  
ATOM    200  N   TYR A  15     -16.064 -14.158   3.657  1.00 96.55           N  
ATOM    201  CA  TYR A  15     -15.105 -13.181   4.179  1.00 96.55           C  
ATOM    202  C   TYR A  15     -13.801 -13.848   4.669  1.00 96.55           C  
ATOM    203  O   TYR A  15     -12.728 -13.485   4.192  1.00 96.55           O  
ATOM    204  CB  TYR A  15     -15.787 -12.263   5.228  1.00 96.55           C  
ATOM    205  CG  TYR A  15     -14.838 -11.467   6.108  1.00 96.55           C  
ATOM    206  CD1 TYR A  15     -14.475 -11.956   7.381  1.00 96.55           C  
ATOM    207  CD2 TYR A  15     -14.247 -10.285   5.621  1.00 96.55           C  
ATOM    208  CE1 TYR A  15     -13.477 -11.303   8.127  1.00 96.55           C  
ATOM    209  CE2 TYR A  15     -13.255  -9.625   6.373  1.00 96.55           C  
ATOM    210  OH  TYR A  15     -11.838  -9.567   8.313  1.00 96.55           O  
ATOM    211  CZ  TYR A  15     -12.856 -10.148   7.619  1.00 96.55           C  
ATOM    212  H   TYR A  15     -16.983 -14.157   4.093  1.00 96.55           H  
ATOM    213  HA  TYR A  15     -14.829 -12.545   3.336  1.00 96.55           H  
ATOM    214  HB3 TYR A  15     -16.410 -12.860   5.891  1.00 96.55           H  
ATOM    215  HB2 TYR A  15     -16.474 -11.578   4.729  1.00 96.55           H  
ATOM    216  HD1 TYR A  15     -14.918 -12.863   7.766  1.00 96.55           H  
ATOM    217  HD2 TYR A  15     -14.522  -9.903   4.650  1.00 96.55           H  
ATOM    218  HE1 TYR A  15     -13.163 -11.714   9.074  1.00 96.55           H  
ATOM    219  HE2 TYR A  15     -12.780  -8.740   5.974  1.00 96.55           H  
ATOM    220  HH  TYR A  15     -11.027  -9.512   7.753  1.00 96.55           H  
ATOM    221  N   ILE A  16     -13.916 -14.862   5.540  1.00 97.08           N  
ATOM    222  CA  ILE A  16     -12.777 -15.630   6.052  1.00 97.08           C  
ATOM    223  C   ILE A  16     -11.982 -16.336   4.927  1.00 97.08           C  
ATOM    224  O   ILE A  16     -10.753 -16.269   4.917  1.00 97.08           O  
ATOM    225  CB  ILE A  16     -13.218 -16.652   7.149  1.00 97.08           C  
ATOM    226  CG1 ILE A  16     -13.682 -15.903   8.421  1.00 97.08           C  
ATOM    227  CG2 ILE A  16     -12.160 -17.718   7.523  1.00 97.08           C  
ATOM    228  CD1 ILE A  16     -14.433 -16.781   9.435  1.00 97.08           C  
ATOM    229  H   ILE A  16     -14.833 -15.104   5.903  1.00 97.08           H  
ATOM    230  HA  ILE A  16     -12.097 -14.911   6.514  1.00 97.08           H  
ATOM    231  HB  ILE A  16     -14.082 -17.190   6.757  1.00 97.08           H  
ATOM    232 HG13 ILE A  16     -14.334 -15.073   8.155  1.00 97.08           H  
ATOM    233 HG12 ILE A  16     -12.822 -15.442   8.909  1.00 97.08           H  
ATOM    234 HG21 ILE A  16     -12.497 -18.354   8.341  1.00 97.08           H  
ATOM    235 HG22 ILE A  16     -11.940 -18.388   6.692  1.00 97.08           H  
ATOM    236 HG23 ILE A  16     -11.223 -17.253   7.831  1.00 97.08           H  
ATOM    237 HD11 ILE A  16     -15.102 -16.175  10.046  1.00 97.08           H  
ATOM    238 HD12 ILE A  16     -15.038 -17.542   8.942  1.00 97.08           H  
ATOM    239 HD13 ILE A  16     -13.741 -17.283  10.112  1.00 97.08           H  
ATOM    240  N   THR A  17     -12.693 -16.946   3.970  1.00 97.62           N  
ATOM    241  CA  THR A  17     -12.103 -17.584   2.791  1.00 97.62           C  
ATOM    242  C   THR A  17     -11.336 -16.584   1.889  1.00 97.62           C  
ATOM    243  O   THR A  17     -10.233 -16.896   1.433  1.00 97.62           O  
ATOM    244  CB  THR A  17     -13.180 -18.318   1.944  1.00 97.62           C  
ATOM    245  CG2 THR A  17     -12.640 -19.106   0.738  1.00 97.62           C  
ATOM    246  OG1 THR A  17     -13.893 -19.236   2.761  1.00 97.62           O  
ATOM    247  H   THR A  17     -13.704 -16.958   4.045  1.00 97.62           H  
ATOM    248  HA  THR A  17     -11.379 -18.321   3.146  1.00 97.62           H  
ATOM    249  HB  THR A  17     -13.901 -17.588   1.573  1.00 97.62           H  
ATOM    250 HG21 THR A  17     -13.437 -19.659   0.239  1.00 97.62           H  
ATOM    251 HG22 THR A  17     -12.196 -18.449  -0.011  1.00 97.62           H  
ATOM    252 HG23 THR A  17     -11.877 -19.824   1.041  1.00 97.62           H  
ATOM    253  HG1 THR A  17     -14.422 -18.725   3.401  1.00 97.62           H  
ATOM    254  N   MET A  18     -11.899 -15.383   1.695  1.00 97.97           N  
ATOM    255  CA  MET A  18     -11.252 -14.278   0.992  1.00 97.97           C  
ATOM    256  C   MET A  18     -10.001 -13.770   1.730  1.00 97.97           C  
ATOM    257  O   MET A  18      -8.967 -13.639   1.083  1.00 97.97           O  
ATOM    258  CB  MET A  18     -12.258 -13.146   0.703  1.00 97.97           C  
ATOM    259  CG  MET A  18     -13.277 -13.478  -0.398  1.00 97.97           C  
ATOM    260  SD  MET A  18     -12.580 -13.568  -2.071  1.00 97.97           S  
ATOM    261  CE  MET A  18     -14.073 -14.039  -2.985  1.00 97.97           C  
ATOM    262  H   MET A  18     -12.815 -15.188   2.091  1.00 97.97           H  
ATOM    263  HA  MET A  18     -10.902 -14.664   0.032  1.00 97.97           H  
ATOM    264  HB3 MET A  18     -11.720 -12.243   0.411  1.00 97.97           H  
ATOM    265  HB2 MET A  18     -12.792 -12.889   1.615  1.00 97.97           H  
ATOM    266  HG3 MET A  18     -14.063 -12.723  -0.398  1.00 97.97           H  
ATOM    267  HG2 MET A  18     -13.766 -14.428  -0.186  1.00 97.97           H  
ATOM    268  HE1 MET A  18     -13.850 -14.142  -4.047  1.00 97.97           H  
ATOM    269  HE2 MET A  18     -14.462 -14.990  -2.622  1.00 97.97           H  
ATOM    270  HE3 MET A  18     -14.849 -13.281  -2.870  1.00 97.97           H  
ATOM    271  N   GLU A  19     -10.075 -13.567   3.054  1.00 97.96           N  
ATOM    272  CA  GLU A  19      -8.926 -13.179   3.885  1.00 97.96           C  
ATOM    273  C   GLU A  19      -7.767 -14.197   3.843  1.00 97.96           C  
ATOM    274  O   GLU A  19      -6.608 -13.784   3.794  1.00 97.96           O  
ATOM    275  CB  GLU A  19      -9.361 -12.922   5.344  1.00 97.96           C  
ATOM    276  CG  GLU A  19     -10.268 -11.696   5.581  1.00 97.96           C  
ATOM    277  CD  GLU A  19      -9.519 -10.361   5.665  1.00 97.96           C  
ATOM    278  OE1 GLU A  19      -9.584  -9.713   6.729  1.00 97.96           O  
ATOM    279  OE2 GLU A  19      -8.889  -9.954   4.669  1.00 97.96           O1-
ATOM    280  H   GLU A  19     -10.972 -13.660   3.527  1.00 97.96           H  
ATOM    281  HA  GLU A  19      -8.530 -12.255   3.463  1.00 97.96           H  
ATOM    282  HB3 GLU A  19      -8.479 -12.829   5.979  1.00 97.96           H  
ATOM    283  HB2 GLU A  19      -9.892 -13.801   5.707  1.00 97.96           H  
ATOM    284  HG3 GLU A  19     -10.818 -11.856   6.509  1.00 97.96           H  
ATOM    285  HG2 GLU A  19     -11.028 -11.628   4.805  1.00 97.96           H  
ATOM    286  N   ILE A  20      -8.083 -15.501   3.817  1.00 98.25           N  
ATOM    287  CA  ILE A  20      -7.110 -16.574   3.590  1.00 98.25           C  
ATOM    288  C   ILE A  20      -6.458 -16.453   2.193  1.00 98.25           C  
ATOM    289  O   ILE A  20      -5.232 -16.387   2.100  1.00 98.25           O  
ATOM    290  CB  ILE A  20      -7.738 -17.995   3.787  1.00 98.25           C  
ATOM    291  CG1 ILE A  20      -8.078 -18.243   5.275  1.00 98.25           C  
ATOM    292  CG2 ILE A  20      -6.891 -19.176   3.253  1.00 98.25           C  
ATOM    293  CD1 ILE A  20      -9.034 -19.422   5.516  1.00 98.25           C  
ATOM    294  H   ILE A  20      -9.055 -15.775   3.928  1.00 98.25           H  
ATOM    295  HA  ILE A  20      -6.315 -16.451   4.329  1.00 98.25           H  
ATOM    296  HB  ILE A  20      -8.678 -18.009   3.236  1.00 98.25           H  
ATOM    297 HG13 ILE A  20      -8.536 -17.358   5.707  1.00 98.25           H  
ATOM    298 HG12 ILE A  20      -7.158 -18.399   5.841  1.00 98.25           H  
ATOM    299 HG21 ILE A  20      -7.369 -20.134   3.454  1.00 98.25           H  
ATOM    300 HG22 ILE A  20      -6.749 -19.134   2.173  1.00 98.25           H  
ATOM    301 HG23 ILE A  20      -5.906 -19.196   3.720  1.00 98.25           H  
ATOM    302 HD11 ILE A  20      -9.562 -19.302   6.462  1.00 98.25           H  
ATOM    303 HD12 ILE A  20      -9.786 -19.501   4.731  1.00 98.25           H  
ATOM    304 HD13 ILE A  20      -8.494 -20.369   5.562  1.00 98.25           H  
ATOM    305  N   PHE A  21      -7.290 -16.392   1.143  1.00 98.35           N  
ATOM    306  CA  PHE A  21      -6.868 -16.280  -0.255  1.00 98.35           C  
ATOM    307  C   PHE A  21      -6.008 -15.033  -0.543  1.00 98.35           C  
ATOM    308  O   PHE A  21      -4.890 -15.160  -1.047  1.00 98.35           O  
ATOM    309  CB  PHE A  21      -8.103 -16.413  -1.180  1.00 98.35           C  
ATOM    310  CG  PHE A  21      -7.867 -16.170  -2.663  1.00 98.35           C  
ATOM    311  CD1 PHE A  21      -8.092 -14.894  -3.223  1.00 98.35           C  
ATOM    312  CD2 PHE A  21      -7.267 -17.170  -3.458  1.00 98.35           C  
ATOM    313  CE1 PHE A  21      -7.774 -14.651  -4.552  1.00 98.35           C  
ATOM    314  CE2 PHE A  21      -6.961 -16.908  -4.787  1.00 98.35           C  
ATOM    315  CZ  PHE A  21      -7.216 -15.656  -5.332  1.00 98.35           C  
ATOM    316  H   PHE A  21      -8.291 -16.436   1.310  1.00 98.35           H  
ATOM    317  HA  PHE A  21      -6.227 -17.141  -0.456  1.00 98.35           H  
ATOM    318  HB3 PHE A  21      -8.892 -15.740  -0.843  1.00 98.35           H  
ATOM    319  HB2 PHE A  21      -8.509 -17.420  -1.074  1.00 98.35           H  
ATOM    320  HD1 PHE A  21      -8.509 -14.099  -2.621  1.00 98.35           H  
ATOM    321  HD2 PHE A  21      -7.042 -18.141  -3.038  1.00 98.35           H  
ATOM    322  HE1 PHE A  21      -7.951 -13.673  -4.977  1.00 98.35           H  
ATOM    323  HE2 PHE A  21      -6.509 -17.678  -5.397  1.00 98.35           H  
ATOM    324  HZ  PHE A  21      -6.966 -15.458  -6.365  1.00 98.35           H  
ATOM    325  N   ILE A  22      -6.526 -13.856  -0.168  1.00 98.35           N  
ATOM    326  CA  ILE A  22      -5.865 -12.564  -0.333  1.00 98.35           C  
ATOM    327  C   ILE A  22      -4.576 -12.479   0.514  1.00 98.35           C  
ATOM    328  O   ILE A  22      -3.578 -11.956   0.022  1.00 98.35           O  
ATOM    329  CB  ILE A  22      -6.821 -11.373   0.004  1.00 98.35           C  
ATOM    330  CG1 ILE A  22      -8.036 -11.329  -0.956  1.00 98.35           C  
ATOM    331  CG2 ILE A  22      -6.143  -9.986   0.014  1.00 98.35           C  
ATOM    332  CD1 ILE A  22      -9.185 -10.432  -0.466  1.00 98.35           C  
ATOM    333  H   ILE A  22      -7.441 -13.830   0.284  1.00 98.35           H  
ATOM    334  HA  ILE A  22      -5.574 -12.482  -1.382  1.00 98.35           H  
ATOM    335  HB  ILE A  22      -7.200 -11.545   1.014  1.00 98.35           H  
ATOM    336 HG13 ILE A  22      -8.440 -12.328  -1.112  1.00 98.35           H  
ATOM    337 HG12 ILE A  22      -7.712 -10.993  -1.941  1.00 98.35           H  
ATOM    338 HG21 ILE A  22      -6.855  -9.194   0.241  1.00 98.35           H  
ATOM    339 HG22 ILE A  22      -5.364  -9.914   0.768  1.00 98.35           H  
ATOM    340 HG23 ILE A  22      -5.687  -9.765  -0.949  1.00 98.35           H  
ATOM    341 HD11 ILE A  22     -10.136 -10.750  -0.893  1.00 98.35           H  
ATOM    342 HD12 ILE A  22      -9.285 -10.466   0.619  1.00 98.35           H  
ATOM    343 HD13 ILE A  22      -9.028  -9.391  -0.753  1.00 98.35           H  
ATOM    344  N   GLY A  23      -4.590 -13.046   1.730  1.00 98.35           N  
ATOM    345  CA  GLY A  23      -3.450 -13.079   2.645  1.00 98.35           C  
ATOM    346  C   GLY A  23      -2.299 -13.907   2.067  1.00 98.35           C  
ATOM    347  O   GLY A  23      -1.159 -13.446   2.077  1.00 98.35           O  
ATOM    348  H   GLY A  23      -5.454 -13.447   2.081  1.00 98.35           H  
ATOM    349  HA3 GLY A  23      -3.761 -13.502   3.600  1.00 98.35           H  
ATOM    350  HA2 GLY A  23      -3.099 -12.065   2.838  1.00 98.35           H  
ATOM    351  N   LEU A  24      -2.593 -15.089   1.506  1.00 98.45           N  
ATOM    352  CA  LEU A  24      -1.612 -15.925   0.811  1.00 98.45           C  
ATOM    353  C   LEU A  24      -1.049 -15.236  -0.444  1.00 98.45           C  
ATOM    354  O   LEU A  24       0.164 -15.268  -0.651  1.00 98.45           O  
ATOM    355  CB  LEU A  24      -2.229 -17.297   0.458  1.00 98.45           C  
ATOM    356  CG  LEU A  24      -2.428 -18.235   1.670  1.00 98.45           C  
ATOM    357  CD1 LEU A  24      -3.304 -19.450   1.293  1.00 98.45           C  
ATOM    358  CD2 LEU A  24      -1.086 -18.654   2.312  1.00 98.45           C  
ATOM    359  H   LEU A  24      -3.550 -15.432   1.535  1.00 98.45           H  
ATOM    360  HA  LEU A  24      -0.770 -16.076   1.487  1.00 98.45           H  
ATOM    361  HB3 LEU A  24      -1.599 -17.808  -0.273  1.00 98.45           H  
ATOM    362  HB2 LEU A  24      -3.182 -17.130  -0.046  1.00 98.45           H  
ATOM    363  HG  LEU A  24      -2.982 -17.679   2.427  1.00 98.45           H  
ATOM    364 HD11 LEU A  24      -4.158 -19.530   1.965  1.00 98.45           H  
ATOM    365 HD12 LEU A  24      -3.704 -19.371   0.282  1.00 98.45           H  
ATOM    366 HD13 LEU A  24      -2.765 -20.396   1.343  1.00 98.45           H  
ATOM    367 HD21 LEU A  24      -1.024 -19.724   2.509  1.00 98.45           H  
ATOM    368 HD22 LEU A  24      -0.231 -18.398   1.686  1.00 98.45           H  
ATOM    369 HD23 LEU A  24      -0.946 -18.151   3.270  1.00 98.45           H  
ATOM    370  N   CYS A  25      -1.915 -14.586  -1.232  1.00 98.36           N  
ATOM    371  CA  CYS A  25      -1.517 -13.824  -2.419  1.00 98.36           C  
ATOM    372  C   CYS A  25      -0.636 -12.607  -2.063  1.00 98.36           C  
ATOM    373  O   CYS A  25       0.363 -12.369  -2.743  1.00 98.36           O  
ATOM    374  CB  CYS A  25      -2.723 -13.381  -3.266  1.00 98.36           C  
ATOM    375  SG  CYS A  25      -3.613 -14.825  -3.916  1.00 98.36           S  
ATOM    376  H   CYS A  25      -2.906 -14.619  -1.015  1.00 98.36           H  
ATOM    377  HA  CYS A  25      -0.904 -14.483  -3.037  1.00 98.36           H  
ATOM    378  HB3 CYS A  25      -2.388 -12.782  -4.112  1.00 98.36           H  
ATOM    379  HB2 CYS A  25      -3.408 -12.765  -2.683  1.00 98.36           H  
ATOM    380  HG  CYS A  25      -4.211 -15.140  -2.753  1.00 98.36           H  
ATOM    381  N   ALA A  26      -0.993 -11.887  -0.988  1.00 98.29           N  
ATOM    382  CA  ALA A  26      -0.235 -10.764  -0.440  1.00 98.29           C  
ATOM    383  C   ALA A  26       1.155 -11.169   0.075  1.00 98.29           C  
ATOM    384  O   ALA A  26       2.093 -10.394  -0.092  1.00 98.29           O  
ATOM    385  CB  ALA A  26      -1.045 -10.065   0.662  1.00 98.29           C  
ATOM    386  H   ALA A  26      -1.863 -12.111  -0.507  1.00 98.29           H  
ATOM    387  HA  ALA A  26      -0.083 -10.046  -1.249  1.00 98.29           H  
ATOM    388  HB1 ALA A  26      -0.478  -9.245   1.105  1.00 98.29           H  
ATOM    389  HB2 ALA A  26      -1.971  -9.648   0.265  1.00 98.29           H  
ATOM    390  HB3 ALA A  26      -1.305 -10.753   1.467  1.00 98.29           H  
ATOM    391  N   ILE A  27       1.289 -12.375   0.644  1.00 98.55           N  
ATOM    392  CA  ILE A  27       2.587 -12.960   0.978  1.00 98.55           C  
ATOM    393  C   ILE A  27       3.368 -13.311  -0.306  1.00 98.55           C  
ATOM    394  O   ILE A  27       4.405 -12.705  -0.566  1.00 98.55           O  
ATOM    395  CB  ILE A  27       2.464 -14.215   1.901  1.00 98.55           C  
ATOM    396  CG1 ILE A  27       1.912 -13.818   3.285  1.00 98.55           C  
ATOM    397  CG2 ILE A  27       3.777 -15.015   2.087  1.00 98.55           C  
ATOM    398  CD1 ILE A  27       1.399 -15.005   4.115  1.00 98.55           C  
ATOM    399  H   ILE A  27       0.467 -12.945   0.806  1.00 98.55           H  
ATOM    400  HA  ILE A  27       3.165 -12.207   1.518  1.00 98.55           H  
ATOM    401  HB  ILE A  27       1.739 -14.889   1.445  1.00 98.55           H  
ATOM    402 HG13 ILE A  27       1.100 -13.103   3.180  1.00 98.55           H  
ATOM    403 HG12 ILE A  27       2.686 -13.284   3.834  1.00 98.55           H  
ATOM    404 HG21 ILE A  27       3.644 -15.849   2.775  1.00 98.55           H  
ATOM    405 HG22 ILE A  27       4.139 -15.452   1.156  1.00 98.55           H  
ATOM    406 HG23 ILE A  27       4.571 -14.383   2.487  1.00 98.55           H  
ATOM    407 HD11 ILE A  27       0.673 -14.677   4.858  1.00 98.55           H  
ATOM    408 HD12 ILE A  27       0.908 -15.752   3.491  1.00 98.55           H  
ATOM    409 HD13 ILE A  27       2.212 -15.497   4.649  1.00 98.55           H  
ATOM    410  N   VAL A  28       2.849 -14.269  -1.088  1.00 97.87           N  
ATOM    411  CA  VAL A  28       3.545 -14.893  -2.215  1.00 97.87           C  
ATOM    412  C   VAL A  28       3.958 -13.895  -3.318  1.00 97.87           C  
ATOM    413  O   VAL A  28       5.072 -13.997  -3.836  1.00 97.87           O  
ATOM    414  CB  VAL A  28       2.697 -16.059  -2.811  1.00 97.87           C  
ATOM    415  CG1 VAL A  28       3.178 -16.619  -4.169  1.00 97.87           C  
ATOM    416  CG2 VAL A  28       2.590 -17.221  -1.803  1.00 97.87           C  
ATOM    417  H   VAL A  28       1.945 -14.669  -0.847  1.00 97.87           H  
ATOM    418  HA  VAL A  28       4.468 -15.317  -1.815  1.00 97.87           H  
ATOM    419  HB  VAL A  28       1.685 -15.682  -2.973  1.00 97.87           H  
ATOM    420 HG11 VAL A  28       2.593 -17.490  -4.465  1.00 97.87           H  
ATOM    421 HG12 VAL A  28       3.077 -15.890  -4.974  1.00 97.87           H  
ATOM    422 HG13 VAL A  28       4.224 -16.925  -4.123  1.00 97.87           H  
ATOM    423 HG21 VAL A  28       1.926 -18.004  -2.171  1.00 97.87           H  
ATOM    424 HG22 VAL A  28       3.565 -17.673  -1.618  1.00 97.87           H  
ATOM    425 HG23 VAL A  28       2.197 -16.895  -0.841  1.00 97.87           H  
ATOM    426  N   GLY A  29       3.089 -12.922  -3.625  1.00 97.66           N  
ATOM    427  CA  GLY A  29       3.354 -11.906  -4.641  1.00 97.66           C  
ATOM    428  C   GLY A  29       4.480 -10.960  -4.202  1.00 97.66           C  
ATOM    429  O   GLY A  29       5.324 -10.600  -5.017  1.00 97.66           O  
ATOM    430  H   GLY A  29       2.192 -12.877  -3.149  1.00 97.66           H  
ATOM    431  HA3 GLY A  29       2.446 -11.328  -4.813  1.00 97.66           H  
ATOM    432  HA2 GLY A  29       3.614 -12.382  -5.589  1.00 97.66           H  
ATOM    433  N   ASN A  30       4.528 -10.577  -2.922  1.00 98.26           N  
ATOM    434  CA  ASN A  30       5.530  -9.639  -2.398  1.00 98.26           C  
ATOM    435  C   ASN A  30       6.846 -10.347  -2.056  1.00 98.26           C  
ATOM    436  O   ASN A  30       7.903  -9.731  -2.183  1.00 98.26           O  
ATOM    437  CB  ASN A  30       4.951  -8.877  -1.198  1.00 98.26           C  
ATOM    438  CG  ASN A  30       3.947  -7.813  -1.630  1.00 98.26           C  
ATOM    439  ND2 ASN A  30       2.670  -8.062  -1.385  1.00 98.26           N  
ATOM    440  OD1 ASN A  30       4.317  -6.793  -2.203  1.00 98.26           O  
ATOM    441  H   ASN A  30       3.864 -10.958  -2.260  1.00 98.26           H  
ATOM    442  HA  ASN A  30       5.719  -8.912  -3.191  1.00 98.26           H  
ATOM    443  HB3 ASN A  30       5.749  -8.363  -0.664  1.00 98.26           H  
ATOM    444  HB2 ASN A  30       4.506  -9.576  -0.494  1.00 98.26           H  
ATOM    445 HD22 ASN A  30       1.927  -7.431  -1.675  1.00 98.26           H  
ATOM    446 HD21 ASN A  30       2.409  -8.917  -0.888  1.00 98.26           H  
ATOM    447  N   VAL A  31       6.796 -11.643  -1.714  1.00 98.02           N  
ATOM    448  CA  VAL A  31       7.972 -12.515  -1.691  1.00 98.02           C  
ATOM    449  C   VAL A  31       8.618 -12.604  -3.094  1.00 98.02           C  
ATOM    450  O   VAL A  31       9.839 -12.485  -3.201  1.00 98.02           O  
ATOM    451  CB  VAL A  31       7.625 -13.935  -1.145  1.00 98.02           C  
ATOM    452  CG1 VAL A  31       8.663 -15.042  -1.434  1.00 98.02           C  
ATOM    453  CG2 VAL A  31       7.359 -13.887   0.371  1.00 98.02           C  
ATOM    454  H   VAL A  31       5.897 -12.080  -1.530  1.00 98.02           H  
ATOM    455  HA  VAL A  31       8.705 -12.057  -1.022  1.00 98.02           H  
ATOM    456  HB  VAL A  31       6.695 -14.252  -1.619  1.00 98.02           H  
ATOM    457 HG11 VAL A  31       8.394 -15.973  -0.935  1.00 98.02           H  
ATOM    458 HG12 VAL A  31       8.735 -15.272  -2.498  1.00 98.02           H  
ATOM    459 HG13 VAL A  31       9.656 -14.756  -1.085  1.00 98.02           H  
ATOM    460 HG21 VAL A  31       7.000 -14.847   0.743  1.00 98.02           H  
ATOM    461 HG22 VAL A  31       8.265 -13.635   0.923  1.00 98.02           H  
ATOM    462 HG23 VAL A  31       6.608 -13.142   0.630  1.00 98.02           H  
ATOM    463  N   LEU A  32       7.792 -12.731  -4.144  1.00 96.31           N  
ATOM    464  CA  LEU A  32       8.225 -12.693  -5.541  1.00 96.31           C  
ATOM    465  C   LEU A  32       8.858 -11.339  -5.932  1.00 96.31           C  
ATOM    466  O   LEU A  32       9.900 -11.354  -6.585  1.00 96.31           O  
ATOM    467  CB  LEU A  32       7.067 -13.134  -6.468  1.00 96.31           C  
ATOM    468  CG  LEU A  32       7.391 -13.218  -7.977  1.00 96.31           C  
ATOM    469  CD1 LEU A  32       8.524 -14.221  -8.281  1.00 96.31           C  
ATOM    470  CD2 LEU A  32       6.114 -13.520  -8.787  1.00 96.31           C  
ATOM    471  H   LEU A  32       6.798 -12.860  -3.981  1.00 96.31           H  
ATOM    472  HA  LEU A  32       9.012 -13.443  -5.628  1.00 96.31           H  
ATOM    473  HB3 LEU A  32       6.235 -12.446  -6.340  1.00 96.31           H  
ATOM    474  HB2 LEU A  32       6.698 -14.105  -6.135  1.00 96.31           H  
ATOM    475  HG  LEU A  32       7.730 -12.234  -8.306  1.00 96.31           H  
ATOM    476 HD11 LEU A  32       9.459 -13.692  -8.464  1.00 96.31           H  
ATOM    477 HD12 LEU A  32       8.698 -14.911  -7.455  1.00 96.31           H  
ATOM    478 HD13 LEU A  32       8.327 -14.827  -9.165  1.00 96.31           H  
ATOM    479 HD21 LEU A  32       6.005 -12.819  -9.615  1.00 96.31           H  
ATOM    480 HD22 LEU A  32       6.114 -14.525  -9.207  1.00 96.31           H  
ATOM    481 HD23 LEU A  32       5.211 -13.437  -8.181  1.00 96.31           H  
ATOM    482  N   VAL A  33       8.288 -10.208  -5.476  1.00 96.84           N  
ATOM    483  CA  VAL A  33       8.878  -8.868  -5.624  1.00 96.84           C  
ATOM    484  C   VAL A  33      10.303  -8.793  -5.031  1.00 96.84           C  
ATOM    485  O   VAL A  33      11.227  -8.374  -5.728  1.00 96.84           O  
ATOM    486  CB  VAL A  33       7.997  -7.734  -4.996  1.00 96.84           C  
ATOM    487  CG1 VAL A  33       8.672  -6.351  -4.859  1.00 96.84           C  
ATOM    488  CG2 VAL A  33       6.668  -7.547  -5.744  1.00 96.84           C  
ATOM    489  H   VAL A  33       7.397 -10.269  -4.996  1.00 96.84           H  
ATOM    490  HA  VAL A  33       8.972  -8.686  -6.694  1.00 96.84           H  
ATOM    491  HB  VAL A  33       7.740  -8.039  -3.986  1.00 96.84           H  
ATOM    492 HG11 VAL A  33       7.957  -5.602  -4.518  1.00 96.84           H  
ATOM    493 HG12 VAL A  33       9.483  -6.356  -4.130  1.00 96.84           H  
ATOM    494 HG13 VAL A  33       9.078  -6.008  -5.811  1.00 96.84           H  
ATOM    495 HG21 VAL A  33       5.986  -6.911  -5.179  1.00 96.84           H  
ATOM    496 HG22 VAL A  33       6.820  -7.076  -6.712  1.00 96.84           H  
ATOM    497 HG23 VAL A  33       6.163  -8.490  -5.923  1.00 96.84           H  
ATOM    498  N   ILE A  34      10.465  -9.249  -3.781  1.00 97.16           N  
ATOM    499  CA  ILE A  34      11.757  -9.305  -3.098  1.00 97.16           C  
ATOM    500  C   ILE A  34      12.757 -10.245  -3.813  1.00 97.16           C  
ATOM    501  O   ILE A  34      13.922  -9.875  -3.964  1.00 97.16           O  
ATOM    502  CB  ILE A  34      11.597  -9.681  -1.591  1.00 97.16           C  
ATOM    503  CG1 ILE A  34      10.856  -8.547  -0.839  1.00 97.16           C  
ATOM    504  CG2 ILE A  34      12.916 -10.017  -0.856  1.00 97.16           C  
ATOM    505  CD1 ILE A  34      10.397  -8.919   0.577  1.00 97.16           C  
ATOM    506  H   ILE A  34       9.655  -9.573  -3.261  1.00 97.16           H  
ATOM    507  HA  ILE A  34      12.183  -8.301  -3.145  1.00 97.16           H  
ATOM    508  HB  ILE A  34      10.967 -10.571  -1.543  1.00 97.16           H  
ATOM    509 HG13 ILE A  34       9.981  -8.226  -1.403  1.00 97.16           H  
ATOM    510 HG12 ILE A  34      11.498  -7.669  -0.780  1.00 97.16           H  
ATOM    511 HG21 ILE A  34      12.745 -10.236   0.197  1.00 97.16           H  
ATOM    512 HG22 ILE A  34      13.406 -10.898  -1.271  1.00 97.16           H  
ATOM    513 HG23 ILE A  34      13.616  -9.184  -0.912  1.00 97.16           H  
ATOM    514 HD11 ILE A  34       9.542  -8.313   0.879  1.00 97.16           H  
ATOM    515 HD12 ILE A  34      10.101  -9.966   0.644  1.00 97.16           H  
ATOM    516 HD13 ILE A  34      11.191  -8.745   1.304  1.00 97.16           H  
ATOM    517  N   CYS A  35      12.283 -11.404  -4.295  1.00 96.01           N  
ATOM    518  CA  CYS A  35      13.066 -12.342  -5.106  1.00 96.01           C  
ATOM    519  C   CYS A  35      13.567 -11.697  -6.412  1.00 96.01           C  
ATOM    520  O   CYS A  35      14.761 -11.778  -6.688  1.00 96.01           O  
ATOM    521  CB  CYS A  35      12.314 -13.650  -5.422  1.00 96.01           C  
ATOM    522  SG  CYS A  35      12.005 -14.592  -3.899  1.00 96.01           S  
ATOM    523  H   CYS A  35      11.320 -11.661  -4.099  1.00 96.01           H  
ATOM    524  HA  CYS A  35      13.952 -12.602  -4.524  1.00 96.01           H  
ATOM    525  HB3 CYS A  35      12.903 -14.274  -6.097  1.00 96.01           H  
ATOM    526  HB2 CYS A  35      11.371 -13.452  -5.929  1.00 96.01           H  
ATOM    527  HG  CYS A  35      11.085 -13.736  -3.415  1.00 96.01           H  
ATOM    528  N   VAL A  36      12.678 -11.030  -7.160  1.00 96.06           N  
ATOM    529  CA  VAL A  36      13.005 -10.289  -8.380  1.00 96.06           C  
ATOM    530  C   VAL A  36      14.055  -9.176  -8.142  1.00 96.06           C  
ATOM    531  O   VAL A  36      15.039  -9.108  -8.882  1.00 96.06           O  
ATOM    532  CB  VAL A  36      11.716  -9.716  -9.050  1.00 96.06           C  
ATOM    533  CG1 VAL A  36      11.917  -8.548 -10.034  1.00 96.06           C  
ATOM    534  CG2 VAL A  36      10.909 -10.829  -9.745  1.00 96.06           C  
ATOM    535  H   VAL A  36      11.700 -11.009  -6.874  1.00 96.06           H  
ATOM    536  HA  VAL A  36      13.458 -11.007  -9.065  1.00 96.06           H  
ATOM    537  HB  VAL A  36      11.075  -9.329  -8.257  1.00 96.06           H  
ATOM    538 HG11 VAL A  36      10.994  -8.338 -10.568  1.00 96.06           H  
ATOM    539 HG12 VAL A  36      12.194  -7.630  -9.516  1.00 96.06           H  
ATOM    540 HG13 VAL A  36      12.688  -8.766 -10.772  1.00 96.06           H  
ATOM    541 HG21 VAL A  36       9.958 -10.451 -10.124  1.00 96.06           H  
ATOM    542 HG22 VAL A  36      11.454 -11.254 -10.588  1.00 96.06           H  
ATOM    543 HG23 VAL A  36      10.679 -11.643  -9.059  1.00 96.06           H  
ATOM    544  N   VAL A  37      13.857  -8.371  -7.088  1.00 95.25           N  
ATOM    545  CA  VAL A  37      14.779  -7.314  -6.668  1.00 95.25           C  
ATOM    546  C   VAL A  37      16.185  -7.848  -6.304  1.00 95.25           C  
ATOM    547  O   VAL A  37      17.179  -7.226  -6.676  1.00 95.25           O  
ATOM    548  CB  VAL A  37      14.175  -6.472  -5.501  1.00 95.25           C  
ATOM    549  CG1 VAL A  37      15.171  -5.610  -4.695  1.00 95.25           C  
ATOM    550  CG2 VAL A  37      13.039  -5.575  -6.027  1.00 95.25           C  
ATOM    551  H   VAL A  37      13.008  -8.476  -6.539  1.00 95.25           H  
ATOM    552  HA  VAL A  37      14.910  -6.656  -7.528  1.00 95.25           H  
ATOM    553  HB  VAL A  37      13.725  -7.164  -4.788  1.00 95.25           H  
ATOM    554 HG11 VAL A  37      14.657  -4.931  -4.017  1.00 95.25           H  
ATOM    555 HG12 VAL A  37      15.838  -6.221  -4.086  1.00 95.25           H  
ATOM    556 HG13 VAL A  37      15.786  -4.998  -5.353  1.00 95.25           H  
ATOM    557 HG21 VAL A  37      12.561  -5.017  -5.222  1.00 95.25           H  
ATOM    558 HG22 VAL A  37      13.419  -4.858  -6.755  1.00 95.25           H  
ATOM    559 HG23 VAL A  37      12.262  -6.154  -6.526  1.00 95.25           H  
ATOM    560  N   LYS A  38      16.252  -8.998  -5.619  1.00 94.30           N  
ATOM    561  CA  LYS A  38      17.507  -9.677  -5.306  1.00 94.30           C  
ATOM    562  C   LYS A  38      18.173 -10.307  -6.544  1.00 94.30           C  
ATOM    563  O   LYS A  38      19.361 -10.076  -6.769  1.00 94.30           O  
ATOM    564  CB  LYS A  38      17.279 -10.727  -4.197  1.00 94.30           C  
ATOM    565  CG  LYS A  38      17.070 -10.110  -2.802  1.00 94.30           C  
ATOM    566  CD  LYS A  38      16.822 -11.174  -1.720  1.00 94.30           C  
ATOM    567  CE  LYS A  38      16.729 -10.571  -0.302  1.00 94.30           C  
ATOM    568  NZ  LYS A  38      16.522 -11.594   0.740  1.00 94.30           N1+
ATOM    569  H   LYS A  38      15.395  -9.443  -5.307  1.00 94.30           H  
ATOM    570  HA  LYS A  38      18.201  -8.928  -4.918  1.00 94.30           H  
ATOM    571  HB3 LYS A  38      18.154 -11.378  -4.141  1.00 94.30           H  
ATOM    572  HB2 LYS A  38      16.442 -11.375  -4.461  1.00 94.30           H  
ATOM    573  HG3 LYS A  38      16.236  -9.408  -2.824  1.00 94.30           H  
ATOM    574  HG2 LYS A  38      17.950  -9.521  -2.538  1.00 94.30           H  
ATOM    575  HD3 LYS A  38      17.622 -11.915  -1.759  1.00 94.30           H  
ATOM    576  HD2 LYS A  38      15.899 -11.706  -1.959  1.00 94.30           H  
ATOM    577  HE3 LYS A  38      15.912  -9.849  -0.255  1.00 94.30           H  
ATOM    578  HE2 LYS A  38      17.643 -10.022  -0.071  1.00 94.30           H  
ATOM    579  HZ1 LYS A  38      17.288 -12.245   0.758  1.00 94.30           H  
ATOM    580  HZ2 LYS A  38      16.470 -11.157   1.643  1.00 94.30           H  
ATOM    581  HZ3 LYS A  38      15.669 -12.103   0.589  1.00 94.30           H  
ATOM    582  N   LEU A  39      17.421 -11.113  -7.303  1.00 93.96           N  
ATOM    583  CA  LEU A  39      17.955 -11.967  -8.369  1.00 93.96           C  
ATOM    584  C   LEU A  39      18.399 -11.211  -9.634  1.00 93.96           C  
ATOM    585  O   LEU A  39      19.226 -11.748 -10.372  1.00 93.96           O  
ATOM    586  CB  LEU A  39      16.938 -13.079  -8.711  1.00 93.96           C  
ATOM    587  CG  LEU A  39      16.794 -14.156  -7.608  1.00 93.96           C  
ATOM    588  CD1 LEU A  39      15.553 -15.039  -7.845  1.00 93.96           C  
ATOM    589  CD2 LEU A  39      18.078 -14.997  -7.432  1.00 93.96           C  
ATOM    590  H   LEU A  39      16.440 -11.254  -7.065  1.00 93.96           H  
ATOM    591  HA  LEU A  39      18.859 -12.440  -7.981  1.00 93.96           H  
ATOM    592  HB3 LEU A  39      17.223 -13.577  -9.640  1.00 93.96           H  
ATOM    593  HB2 LEU A  39      15.974 -12.612  -8.920  1.00 93.96           H  
ATOM    594  HG  LEU A  39      16.620 -13.638  -6.664  1.00 93.96           H  
ATOM    595 HD11 LEU A  39      15.805 -16.028  -8.227  1.00 93.96           H  
ATOM    596 HD12 LEU A  39      14.995 -15.178  -6.919  1.00 93.96           H  
ATOM    597 HD13 LEU A  39      14.871 -14.587  -8.562  1.00 93.96           H  
ATOM    598 HD21 LEU A  39      17.879 -16.068  -7.398  1.00 93.96           H  
ATOM    599 HD22 LEU A  39      18.792 -14.832  -8.239  1.00 93.96           H  
ATOM    600 HD23 LEU A  39      18.580 -14.740  -6.498  1.00 93.96           H  
ATOM    601  N   ASN A  40      17.885  -9.999  -9.870  1.00 93.31           N  
ATOM    602  CA  ASN A  40      18.352  -9.118 -10.943  1.00 93.31           C  
ATOM    603  C   ASN A  40      19.291  -8.061 -10.321  1.00 93.31           C  
ATOM    604  O   ASN A  40      18.791  -7.207  -9.586  1.00 93.31           O  
ATOM    605  CB  ASN A  40      17.132  -8.449 -11.613  1.00 93.31           C  
ATOM    606  CG  ASN A  40      17.474  -7.721 -12.921  1.00 93.31           C  
ATOM    607  ND2 ASN A  40      16.680  -7.942 -13.960  1.00 93.31           N  
ATOM    608  OD1 ASN A  40      18.432  -6.949 -13.000  1.00 93.31           O  
ATOM    609  H   ASN A  40      17.202  -9.612  -9.226  1.00 93.31           H  
ATOM    610  HA  ASN A  40      18.864  -9.670 -11.730  1.00 93.31           H  
ATOM    611  HB3 ASN A  40      16.632  -7.765 -10.929  1.00 93.31           H  
ATOM    612  HB2 ASN A  40      16.401  -9.222 -11.845  1.00 93.31           H  
ATOM    613 HD22 ASN A  40      16.850  -7.501 -14.850  1.00 93.31           H  
ATOM    614 HD21 ASN A  40      15.884  -8.577 -13.869  1.00 93.31           H  
ATOM    615  N   PRO A  41      20.614  -8.098 -10.622  1.00 90.35           N  
ATOM    616  CA  PRO A  41      21.580  -7.105 -10.106  1.00 90.35           C  
ATOM    617  C   PRO A  41      21.234  -5.622 -10.341  1.00 90.35           C  
ATOM    618  O   PRO A  41      21.547  -4.797  -9.484  1.00 90.35           O  
ATOM    619  CB  PRO A  41      22.908  -7.478 -10.787  1.00 90.35           C  
ATOM    620  CG  PRO A  41      22.777  -8.958 -11.090  1.00 90.35           C  
ATOM    621  CD  PRO A  41      21.301  -9.106 -11.436  1.00 90.35           C  
ATOM    622  HA  PRO A  41      21.666  -7.280  -9.033  1.00 90.35           H  
ATOM    623  HB3 PRO A  41      23.774  -7.257 -10.161  1.00 90.35           H  
ATOM    624  HB2 PRO A  41      23.032  -6.927 -11.721  1.00 90.35           H  
ATOM    625  HG3 PRO A  41      22.998  -9.533 -10.189  1.00 90.35           H  
ATOM    626  HG2 PRO A  41      23.445  -9.304 -11.880  1.00 90.35           H  
ATOM    627  HD2 PRO A  41      21.125  -8.888 -12.491  1.00 90.35           H  
ATOM    628  HD3 PRO A  41      20.977 -10.126 -11.236  1.00 90.35           H  
ATOM    629  N   SER A  42      20.592  -5.295 -11.471  1.00 88.84           N  
ATOM    630  CA  SER A  42      20.224  -3.916 -11.803  1.00 88.84           C  
ATOM    631  C   SER A  42      19.021  -3.395 -10.985  1.00 88.84           C  
ATOM    632  O   SER A  42      18.858  -2.180 -10.855  1.00 88.84           O  
ATOM    633  CB  SER A  42      20.062  -3.789 -13.334  1.00 88.84           C  
ATOM    634  OG  SER A  42      18.850  -4.327 -13.852  1.00 88.84           O  
ATOM    635  H   SER A  42      20.316  -6.009 -12.133  1.00 88.84           H  
ATOM    636  HA  SER A  42      21.072  -3.281 -11.534  1.00 88.84           H  
ATOM    637  HB3 SER A  42      20.910  -4.249 -13.845  1.00 88.84           H  
ATOM    638  HB2 SER A  42      20.099  -2.730 -13.595  1.00 88.84           H  
ATOM    639  HG  SER A  42      18.789  -5.270 -13.604  1.00 88.84           H  
ATOM    640  N   LEU A  43      18.231  -4.310 -10.404  1.00 87.20           N  
ATOM    641  CA  LEU A  43      17.105  -3.990  -9.530  1.00 87.20           C  
ATOM    642  C   LEU A  43      17.537  -3.887  -8.053  1.00 87.20           C  
ATOM    643  O   LEU A  43      16.715  -3.514  -7.223  1.00 87.20           O  
ATOM    644  CB  LEU A  43      15.962  -5.013  -9.736  1.00 87.20           C  
ATOM    645  CG  LEU A  43      15.405  -5.095 -11.181  1.00 87.20           C  
ATOM    646  CD1 LEU A  43      14.322  -6.187 -11.298  1.00 87.20           C  
ATOM    647  CD2 LEU A  43      14.904  -3.741 -11.717  1.00 87.20           C  
ATOM    648  H   LEU A  43      18.452  -5.294 -10.495  1.00 87.20           H  
ATOM    649  HA  LEU A  43      16.717  -3.003  -9.787  1.00 87.20           H  
ATOM    650  HB3 LEU A  43      15.139  -4.757  -9.065  1.00 87.20           H  
ATOM    651  HB2 LEU A  43      16.308  -5.996  -9.415  1.00 87.20           H  
ATOM    652  HG  LEU A  43      16.226  -5.402 -11.829  1.00 87.20           H  
ATOM    653 HD11 LEU A  43      14.495  -6.822 -12.167  1.00 87.20           H  
ATOM    654 HD12 LEU A  43      14.314  -6.839 -10.424  1.00 87.20           H  
ATOM    655 HD13 LEU A  43      13.317  -5.775 -11.392  1.00 87.20           H  
ATOM    656 HD21 LEU A  43      13.981  -3.829 -12.291  1.00 87.20           H  
ATOM    657 HD22 LEU A  43      14.711  -3.037 -10.910  1.00 87.20           H  
ATOM    658 HD23 LEU A  43      15.647  -3.287 -12.374  1.00 87.20           H  
ATOM    659  N   GLN A  44      18.819  -4.121  -7.731  1.00 87.15           N  
ATOM    660  CA  GLN A  44      19.400  -3.882  -6.403  1.00 87.15           C  
ATOM    661  C   GLN A  44      19.767  -2.388  -6.202  1.00 87.15           C  
ATOM    662  O   GLN A  44      20.814  -2.088  -5.622  1.00 87.15           O  
ATOM    663  CB  GLN A  44      20.634  -4.793  -6.193  1.00 87.15           C  
ATOM    664  CG  GLN A  44      20.371  -6.311  -6.287  1.00 87.15           C  
ATOM    665  CD  GLN A  44      21.645  -7.139  -6.084  1.00 87.15           C  
ATOM    666  NE2 GLN A  44      21.571  -8.450  -6.267  1.00 87.15           N  
ATOM    667  OE1 GLN A  44      22.707  -6.614  -5.756  1.00 87.15           O  
ATOM    668  H   GLN A  44      19.463  -4.403  -8.458  1.00 87.15           H  
ATOM    669  HA  GLN A  44      18.663  -4.138  -5.639  1.00 87.15           H  
ATOM    670  HB3 GLN A  44      21.053  -4.589  -5.206  1.00 87.15           H  
ATOM    671  HB2 GLN A  44      21.412  -4.514  -6.905  1.00 87.15           H  
ATOM    672  HG3 GLN A  44      19.946  -6.561  -7.259  1.00 87.15           H  
ATOM    673  HG2 GLN A  44      19.635  -6.606  -5.539  1.00 87.15           H  
ATOM    674 HE22 GLN A  44      22.388  -9.028  -6.137  1.00 87.15           H  
ATOM    675 HE21 GLN A  44      20.697  -8.917  -6.515  1.00 87.15           H  
ATOM    676  N   THR A  45      18.936  -1.470  -6.703  1.00 86.70           N  
ATOM    677  CA  THR A  45      19.185  -0.032  -6.777  1.00 86.70           C  
ATOM    678  C   THR A  45      18.090   0.751  -6.012  1.00 86.70           C  
ATOM    679  O   THR A  45      17.072   0.179  -5.617  1.00 86.70           O  
ATOM    680  CB  THR A  45      19.213   0.402  -8.272  1.00 86.70           C  
ATOM    681  CG2 THR A  45      20.476  -0.099  -8.990  1.00 86.70           C  
ATOM    682  OG1 THR A  45      18.094  -0.093  -8.996  1.00 86.70           O  
ATOM    683  H   THR A  45      18.046  -1.759  -7.087  1.00 86.70           H  
ATOM    684  HA  THR A  45      20.143   0.217  -6.315  1.00 86.70           H  
ATOM    685  HB  THR A  45      19.196   1.491  -8.342  1.00 86.70           H  
ATOM    686 HG21 THR A  45      20.491   0.211 -10.035  1.00 86.70           H  
ATOM    687 HG22 THR A  45      21.373   0.307  -8.520  1.00 86.70           H  
ATOM    688 HG23 THR A  45      20.562  -1.186  -8.962  1.00 86.70           H  
ATOM    689  HG1 THR A  45      18.399  -0.799  -9.592  1.00 86.70           H  
ATOM    690  N   THR A  46      18.371   2.041  -5.777  1.00 87.44           N  
ATOM    691  CA  THR A  46      17.750   2.978  -4.840  1.00 87.44           C  
ATOM    692  C   THR A  46      16.224   2.871  -4.617  1.00 87.44           C  
ATOM    693  O   THR A  46      15.793   2.639  -3.486  1.00 87.44           O  
ATOM    694  CB  THR A  46      18.118   4.433  -5.237  1.00 87.44           C  
ATOM    695  CG2 THR A  46      17.982   5.450  -4.099  1.00 87.44           C  
ATOM    696  OG1 THR A  46      19.465   4.475  -5.699  1.00 87.44           O  
ATOM    697  H   THR A  46      19.211   2.451  -6.166  1.00 87.44           H  
ATOM    698  HA  THR A  46      18.215   2.781  -3.876  1.00 87.44           H  
ATOM    699  HB  THR A  46      17.481   4.757  -6.062  1.00 87.44           H  
ATOM    700 HG21 THR A  46      18.210   6.460  -4.443  1.00 87.44           H  
ATOM    701 HG22 THR A  46      16.967   5.474  -3.702  1.00 87.44           H  
ATOM    702 HG23 THR A  46      18.656   5.214  -3.277  1.00 87.44           H  
ATOM    703  HG1 THR A  46      19.686   5.403  -5.857  1.00 87.44           H  
ATOM    704  N   THR A  47      15.442   2.978  -5.698  1.00 91.30           N  
ATOM    705  CA  THR A  47      13.981   2.914  -5.703  1.00 91.30           C  
ATOM    706  C   THR A  47      13.416   1.615  -5.096  1.00 91.30           C  
ATOM    707  O   THR A  47      12.412   1.636  -4.379  1.00 91.30           O  
ATOM    708  CB  THR A  47      13.472   3.004  -7.166  1.00 91.30           C  
ATOM    709  CG2 THR A  47      11.952   3.179  -7.328  1.00 91.30           C  
ATOM    710  OG1 THR A  47      14.129   4.089  -7.794  1.00 91.30           O  
ATOM    711  H   THR A  47      15.837   3.194  -6.602  1.00 91.30           H  
ATOM    712  HA  THR A  47      13.602   3.762  -5.133  1.00 91.30           H  
ATOM    713  HB  THR A  47      13.764   2.103  -7.710  1.00 91.30           H  
ATOM    714 HG21 THR A  47      11.681   3.334  -8.373  1.00 91.30           H  
ATOM    715 HG22 THR A  47      11.411   2.299  -6.983  1.00 91.30           H  
ATOM    716 HG23 THR A  47      11.583   4.033  -6.759  1.00 91.30           H  
ATOM    717  HG1 THR A  47      13.852   4.904  -7.319  1.00 91.30           H  
ATOM    718  N   PHE A  48      14.108   0.505  -5.370  1.00 91.07           N  
ATOM    719  CA  PHE A  48      13.674  -0.833  -5.015  1.00 91.07           C  
ATOM    720  C   PHE A  48      13.869  -1.151  -3.528  1.00 91.07           C  
ATOM    721  O   PHE A  48      13.188  -2.039  -3.026  1.00 91.07           O  
ATOM    722  CB  PHE A  48      14.324  -1.866  -5.947  1.00 91.07           C  
ATOM    723  CG  PHE A  48      13.894  -1.714  -7.400  1.00 91.07           C  
ATOM    724  CD1 PHE A  48      12.659  -2.245  -7.831  1.00 91.07           C  
ATOM    725  CD2 PHE A  48      14.616  -0.871  -8.271  1.00 91.07           C  
ATOM    726  CE1 PHE A  48      12.194  -1.975  -9.111  1.00 91.07           C  
ATOM    727  CE2 PHE A  48      14.131  -0.608  -9.546  1.00 91.07           C  
ATOM    728  CZ  PHE A  48      12.925  -1.157  -9.964  1.00 91.07           C  
ATOM    729  H   PHE A  48      14.998   0.570  -5.851  1.00 91.07           H  
ATOM    730  HA  PHE A  48      12.605  -0.875  -5.206  1.00 91.07           H  
ATOM    731  HB3 PHE A  48      14.075  -2.871  -5.610  1.00 91.07           H  
ATOM    732  HB2 PHE A  48      15.409  -1.792  -5.880  1.00 91.07           H  
ATOM    733  HD1 PHE A  48      12.062  -2.851  -7.164  1.00 91.07           H  
ATOM    734  HD2 PHE A  48      15.544  -0.420  -7.949  1.00 91.07           H  
ATOM    735  HE1 PHE A  48      11.250  -2.388  -9.439  1.00 91.07           H  
ATOM    736  HE2 PHE A  48      14.693   0.033 -10.211  1.00 91.07           H  
ATOM    737  HZ  PHE A  48      12.553  -0.947 -10.956  1.00 91.07           H  
ATOM    738  N   TYR A  49      14.720  -0.396  -2.818  1.00 94.71           N  
ATOM    739  CA  TYR A  49      14.868  -0.496  -1.362  1.00 94.71           C  
ATOM    740  C   TYR A  49      13.581  -0.053  -0.633  1.00 94.71           C  
ATOM    741  O   TYR A  49      13.174  -0.689   0.340  1.00 94.71           O  
ATOM    742  CB  TYR A  49      16.081   0.332  -0.883  1.00 94.71           C  
ATOM    743  CG  TYR A  49      17.421   0.084  -1.571  1.00 94.71           C  
ATOM    744  CD1 TYR A  49      17.782  -1.180  -2.093  1.00 94.71           C  
ATOM    745  CD2 TYR A  49      18.332   1.154  -1.682  1.00 94.71           C  
ATOM    746  CE1 TYR A  49      19.021  -1.353  -2.744  1.00 94.71           C  
ATOM    747  CE2 TYR A  49      19.572   0.980  -2.322  1.00 94.71           C  
ATOM    748  OH  TYR A  49      21.113  -0.416  -3.503  1.00 94.71           O  
ATOM    749  CZ  TYR A  49      19.915  -0.271  -2.864  1.00 94.71           C  
ATOM    750  H   TYR A  49      15.246   0.336  -3.280  1.00 94.71           H  
ATOM    751  HA  TYR A  49      15.040  -1.542  -1.105  1.00 94.71           H  
ATOM    752  HB3 TYR A  49      16.220   0.185   0.188  1.00 94.71           H  
ATOM    753  HB2 TYR A  49      15.843   1.391  -0.999  1.00 94.71           H  
ATOM    754  HD1 TYR A  49      17.111  -2.022  -2.014  1.00 94.71           H  
ATOM    755  HD2 TYR A  49      18.075   2.126  -1.295  1.00 94.71           H  
ATOM    756  HE1 TYR A  49      19.276  -2.323  -3.147  1.00 94.71           H  
ATOM    757  HE2 TYR A  49      20.249   1.817  -2.405  1.00 94.71           H  
ATOM    758  HH  TYR A  49      21.099  -1.138  -4.161  1.00 94.71           H  
ATOM    759  N   PHE A  50      12.921   0.988  -1.157  1.00 96.88           N  
ATOM    760  CA  PHE A  50      11.638   1.474  -0.652  1.00 96.88           C  
ATOM    761  C   PHE A  50      10.489   0.517  -1.032  1.00 96.88           C  
ATOM    762  O   PHE A  50       9.587   0.304  -0.222  1.00 96.88           O  
ATOM    763  CB  PHE A  50      11.370   2.901  -1.162  1.00 96.88           C  
ATOM    764  CG  PHE A  50      12.467   3.917  -0.889  1.00 96.88           C  
ATOM    765  CD1 PHE A  50      12.722   4.359   0.425  1.00 96.88           C  
ATOM    766  CD2 PHE A  50      13.305   4.359  -1.932  1.00 96.88           C  
ATOM    767  CE1 PHE A  50      13.743   5.267   0.671  1.00 96.88           C  
ATOM    768  CE2 PHE A  50      14.325   5.264  -1.667  1.00 96.88           C  
ATOM    769  CZ  PHE A  50      14.536   5.724  -0.374  1.00 96.88           C  
ATOM    770  H   PHE A  50      13.300   1.469  -1.963  1.00 96.88           H  
ATOM    771  HA  PHE A  50      11.691   1.513   0.436  1.00 96.88           H  
ATOM    772  HB3 PHE A  50      10.465   3.271  -0.679  1.00 96.88           H  
ATOM    773  HB2 PHE A  50      11.163   2.887  -2.233  1.00 96.88           H  
ATOM    774  HD1 PHE A  50      12.116   4.005   1.243  1.00 96.88           H  
ATOM    775  HD2 PHE A  50      13.153   4.009  -2.941  1.00 96.88           H  
ATOM    776  HE1 PHE A  50      13.924   5.613   1.679  1.00 96.88           H  
ATOM    777  HE2 PHE A  50      14.951   5.613  -2.477  1.00 96.88           H  
ATOM    778  HZ  PHE A  50      15.325   6.435  -0.181  1.00 96.88           H  
ATOM    779  N   ILE A  51      10.567  -0.098  -2.223  1.00 96.26           N  
ATOM    780  CA  ILE A  51       9.644  -1.150  -2.661  1.00 96.26           C  
ATOM    781  C   ILE A  51       9.797  -2.440  -1.820  1.00 96.26           C  
ATOM    782  O   ILE A  51       8.791  -3.074  -1.515  1.00 96.26           O  
ATOM    783  CB  ILE A  51       9.766  -1.453  -4.187  1.00 96.26           C  
ATOM    784  CG1 ILE A  51       9.325  -0.219  -5.013  1.00 96.26           C  
ATOM    785  CG2 ILE A  51       9.003  -2.707  -4.670  1.00 96.26           C  
ATOM    786  CD1 ILE A  51       9.682  -0.278  -6.505  1.00 96.26           C  
ATOM    787  H   ILE A  51      11.319   0.140  -2.855  1.00 96.26           H  
ATOM    788  HA  ILE A  51       8.633  -0.777  -2.488  1.00 96.26           H  
ATOM    789  HB  ILE A  51      10.815  -1.647  -4.390  1.00 96.26           H  
ATOM    790 HG13 ILE A  51       9.760   0.692  -4.603  1.00 96.26           H  
ATOM    791 HG12 ILE A  51       8.245  -0.099  -4.918  1.00 96.26           H  
ATOM    792 HG21 ILE A  51       9.093  -2.849  -5.747  1.00 96.26           H  
ATOM    793 HG22 ILE A  51       9.388  -3.619  -4.215  1.00 96.26           H  
ATOM    794 HG23 ILE A  51       7.941  -2.635  -4.434  1.00 96.26           H  
ATOM    795 HD11 ILE A  51       9.596   0.709  -6.959  1.00 96.26           H  
ATOM    796 HD12 ILE A  51      10.703  -0.622  -6.661  1.00 96.26           H  
ATOM    797 HD13 ILE A  51       9.010  -0.941  -7.052  1.00 96.26           H  
ATOM    798  N   VAL A  52      11.020  -2.783  -1.391  1.00 96.94           N  
ATOM    799  CA  VAL A  52      11.279  -3.857  -0.430  1.00 96.94           C  
ATOM    800  C   VAL A  52      10.625  -3.584   0.946  1.00 96.94           C  
ATOM    801  O   VAL A  52      10.062  -4.511   1.523  1.00 96.94           O  
ATOM    802  CB  VAL A  52      12.804  -4.166  -0.299  1.00 96.94           C  
ATOM    803  CG1 VAL A  52      13.254  -4.900   0.983  1.00 96.94           C  
ATOM    804  CG2 VAL A  52      13.293  -4.964  -1.521  1.00 96.94           C  
ATOM    805  H   VAL A  52      11.834  -2.302  -1.766  1.00 96.94           H  
ATOM    806  HA  VAL A  52      10.799  -4.752  -0.830  1.00 96.94           H  
ATOM    807  HB  VAL A  52      13.336  -3.215  -0.312  1.00 96.94           H  
ATOM    808 HG11 VAL A  52      14.314  -5.152   0.941  1.00 96.94           H  
ATOM    809 HG12 VAL A  52      13.115  -4.285   1.873  1.00 96.94           H  
ATOM    810 HG13 VAL A  52      12.699  -5.829   1.122  1.00 96.94           H  
ATOM    811 HG21 VAL A  52      14.381  -5.033  -1.538  1.00 96.94           H  
ATOM    812 HG22 VAL A  52      12.898  -5.979  -1.520  1.00 96.94           H  
ATOM    813 HG23 VAL A  52      12.976  -4.503  -2.455  1.00 96.94           H  
ATOM    814  N   SER A  53      10.635  -2.328   1.419  1.00 97.90           N  
ATOM    815  CA  SER A  53       9.894  -1.917   2.617  1.00 97.90           C  
ATOM    816  C   SER A  53       8.368  -2.071   2.435  1.00 97.90           C  
ATOM    817  O   SER A  53       7.716  -2.632   3.315  1.00 97.90           O  
ATOM    818  CB  SER A  53      10.325  -0.499   3.058  1.00 97.90           C  
ATOM    819  OG  SER A  53       9.646  -0.053   4.220  1.00 97.90           O  
ATOM    820  H   SER A  53      11.133  -1.611   0.907  1.00 97.90           H  
ATOM    821  HA  SER A  53      10.187  -2.600   3.417  1.00 97.90           H  
ATOM    822  HB3 SER A  53      10.138   0.223   2.265  1.00 97.90           H  
ATOM    823  HB2 SER A  53      11.397  -0.480   3.257  1.00 97.90           H  
ATOM    824  HG  SER A  53       8.811   0.373   3.926  1.00 97.90           H  
ATOM    825  N   LEU A  54       7.837  -1.641   1.278  1.00 97.95           N  
ATOM    826  CA  LEU A  54       6.438  -1.845   0.885  1.00 97.95           C  
ATOM    827  C   LEU A  54       6.070  -3.344   0.857  1.00 97.95           C  
ATOM    828  O   LEU A  54       5.072  -3.735   1.460  1.00 97.95           O  
ATOM    829  CB  LEU A  54       6.168  -1.130  -0.465  1.00 97.95           C  
ATOM    830  CG  LEU A  54       4.748  -1.298  -1.054  1.00 97.95           C  
ATOM    831  CD1 LEU A  54       3.680  -0.627  -0.170  1.00 97.95           C  
ATOM    832  CD2 LEU A  54       4.695  -0.822  -2.520  1.00 97.95           C  
ATOM    833  H   LEU A  54       8.439  -1.183   0.602  1.00 97.95           H  
ATOM    834  HA  LEU A  54       5.822  -1.373   1.653  1.00 97.95           H  
ATOM    835  HB3 LEU A  54       6.866  -1.521  -1.200  1.00 97.95           H  
ATOM    836  HB2 LEU A  54       6.399  -0.068  -0.375  1.00 97.95           H  
ATOM    837  HG  LEU A  54       4.501  -2.361  -1.090  1.00 97.95           H  
ATOM    838 HD11 LEU A  54       2.999   0.014  -0.730  1.00 97.95           H  
ATOM    839 HD12 LEU A  54       3.069  -1.386   0.320  1.00 97.95           H  
ATOM    840 HD13 LEU A  54       4.123  -0.011   0.611  1.00 97.95           H  
ATOM    841 HD21 LEU A  54       3.797  -0.253  -2.753  1.00 97.95           H  
ATOM    842 HD22 LEU A  54       5.552  -0.202  -2.785  1.00 97.95           H  
ATOM    843 HD23 LEU A  54       4.700  -1.677  -3.198  1.00 97.95           H  
ATOM    844  N   ALA A  55       6.916  -4.155   0.207  1.00 98.29           N  
ATOM    845  CA  ALA A  55       6.786  -5.603   0.119  1.00 98.29           C  
ATOM    846  C   ALA A  55       6.798  -6.286   1.495  1.00 98.29           C  
ATOM    847  O   ALA A  55       5.889  -7.059   1.774  1.00 98.29           O  
ATOM    848  CB  ALA A  55       7.870  -6.178  -0.806  1.00 98.29           C  
ATOM    849  H   ALA A  55       7.695  -3.740  -0.305  1.00 98.29           H  
ATOM    850  HA  ALA A  55       5.814  -5.798  -0.334  1.00 98.29           H  
ATOM    851  HB1 ALA A  55       7.767  -7.259  -0.904  1.00 98.29           H  
ATOM    852  HB2 ALA A  55       7.804  -5.754  -1.808  1.00 98.29           H  
ATOM    853  HB3 ALA A  55       8.870  -5.985  -0.421  1.00 98.29           H  
ATOM    854  N   LEU A  56       7.781  -5.965   2.349  1.00 98.10           N  
ATOM    855  CA  LEU A  56       7.870  -6.468   3.723  1.00 98.10           C  
ATOM    856  C   LEU A  56       6.656  -6.082   4.587  1.00 98.10           C  
ATOM    857  O   LEU A  56       6.192  -6.914   5.367  1.00 98.10           O  
ATOM    858  CB  LEU A  56       9.183  -5.997   4.389  1.00 98.10           C  
ATOM    859  CG  LEU A  56      10.437  -6.782   3.945  1.00 98.10           C  
ATOM    860  CD1 LEU A  56      11.726  -6.083   4.426  1.00 98.10           C  
ATOM    861  CD2 LEU A  56      10.381  -8.263   4.383  1.00 98.10           C  
ATOM    862  H   LEU A  56       8.521  -5.333   2.046  1.00 98.10           H  
ATOM    863  HA  LEU A  56       7.872  -7.557   3.665  1.00 98.10           H  
ATOM    864  HB3 LEU A  56       9.102  -6.079   5.475  1.00 98.10           H  
ATOM    865  HB2 LEU A  56       9.310  -4.932   4.190  1.00 98.10           H  
ATOM    866  HG  LEU A  56      10.463  -6.766   2.854  1.00 98.10           H  
ATOM    867 HD11 LEU A  56      12.226  -6.626   5.228  1.00 98.10           H  
ATOM    868 HD12 LEU A  56      12.439  -5.985   3.608  1.00 98.10           H  
ATOM    869 HD13 LEU A  56      11.534  -5.077   4.800  1.00 98.10           H  
ATOM    870 HD21 LEU A  56      11.319  -8.611   4.817  1.00 98.10           H  
ATOM    871 HD22 LEU A  56       9.601  -8.444   5.123  1.00 98.10           H  
ATOM    872 HD23 LEU A  56      10.171  -8.910   3.532  1.00 98.10           H  
ATOM    873  N   ALA A  57       6.150  -4.852   4.428  1.00 98.04           N  
ATOM    874  CA  ALA A  57       4.937  -4.383   5.091  1.00 98.04           C  
ATOM    875  C   ALA A  57       3.692  -5.160   4.622  1.00 98.04           C  
ATOM    876  O   ALA A  57       2.966  -5.685   5.464  1.00 98.04           O  
ATOM    877  CB  ALA A  57       4.792  -2.867   4.908  1.00 98.04           C  
ATOM    878  H   ALA A  57       6.598  -4.204   3.786  1.00 98.04           H  
ATOM    879  HA  ALA A  57       5.053  -4.570   6.160  1.00 98.04           H  
ATOM    880  HB1 ALA A  57       3.883  -2.508   5.391  1.00 98.04           H  
ATOM    881  HB2 ALA A  57       5.631  -2.328   5.349  1.00 98.04           H  
ATOM    882  HB3 ALA A  57       4.731  -2.589   3.856  1.00 98.04           H  
ATOM    883  N   ASP A  58       3.507  -5.298   3.303  1.00 98.28           N  
ATOM    884  CA  ASP A  58       2.421  -6.077   2.695  1.00 98.28           C  
ATOM    885  C   ASP A  58       2.502  -7.586   3.013  1.00 98.28           C  
ATOM    886  O   ASP A  58       1.455  -8.204   3.220  1.00 98.28           O  
ATOM    887  CB  ASP A  58       2.252  -5.828   1.171  1.00 98.28           C  
ATOM    888  CG  ASP A  58       1.657  -4.474   0.742  1.00 98.28           C  
ATOM    889  OD1 ASP A  58       0.889  -3.865   1.520  1.00 98.28           O  
ATOM    890  OD2 ASP A  58       1.780  -4.145  -0.456  1.00 98.28           O1-
ATOM    891  H   ASP A  58       4.137  -4.816   2.663  1.00 98.28           H  
ATOM    892  HA  ASP A  58       1.506  -5.740   3.185  1.00 98.28           H  
ATOM    893  HB3 ASP A  58       1.634  -6.616   0.739  1.00 98.28           H  
ATOM    894  HB2 ASP A  58       3.231  -5.928   0.697  1.00 98.28           H  
ATOM    895  N   ILE A  59       3.715  -8.156   3.118  1.00 98.44           N  
ATOM    896  CA  ILE A  59       3.949  -9.502   3.657  1.00 98.44           C  
ATOM    897  C   ILE A  59       3.496  -9.597   5.125  1.00 98.44           C  
ATOM    898  O   ILE A  59       2.739 -10.507   5.446  1.00 98.44           O  
ATOM    899  CB  ILE A  59       5.436  -9.984   3.540  1.00 98.44           C  
ATOM    900  CG1 ILE A  59       5.812 -10.253   2.070  1.00 98.44           C  
ATOM    901  CG2 ILE A  59       5.807 -11.233   4.378  1.00 98.44           C  
ATOM    902  CD1 ILE A  59       7.324 -10.303   1.804  1.00 98.44           C  
ATOM    903  H   ILE A  59       4.538  -7.626   2.837  1.00 98.44           H  
ATOM    904  HA  ILE A  59       3.326 -10.188   3.078  1.00 98.44           H  
ATOM    905  HB  ILE A  59       6.062  -9.166   3.894  1.00 98.44           H  
ATOM    906 HG13 ILE A  59       5.387  -9.471   1.453  1.00 98.44           H  
ATOM    907 HG12 ILE A  59       5.349 -11.179   1.728  1.00 98.44           H  
ATOM    908 HG21 ILE A  59       6.838 -11.541   4.202  1.00 98.44           H  
ATOM    909 HG22 ILE A  59       5.726 -11.057   5.451  1.00 98.44           H  
ATOM    910 HG23 ILE A  59       5.166 -12.080   4.129  1.00 98.44           H  
ATOM    911 HD11 ILE A  59       7.547  -9.976   0.789  1.00 98.44           H  
ATOM    912 HD12 ILE A  59       7.879  -9.654   2.481  1.00 98.44           H  
ATOM    913 HD13 ILE A  59       7.715 -11.313   1.917  1.00 98.44           H  
ATOM    914  N   ALA A  60       3.924  -8.656   5.981  1.00 97.89           N  
ATOM    915  CA  ALA A  60       3.538  -8.600   7.392  1.00 97.89           C  
ATOM    916  C   ALA A  60       2.016  -8.479   7.597  1.00 97.89           C  
ATOM    917  O   ALA A  60       1.476  -9.140   8.483  1.00 97.89           O  
ATOM    918  CB  ALA A  60       4.293  -7.474   8.112  1.00 97.89           C  
ATOM    919  H   ALA A  60       4.558  -7.931   5.653  1.00 97.89           H  
ATOM    920  HA  ALA A  60       3.849  -9.544   7.843  1.00 97.89           H  
ATOM    921  HB1 ALA A  60       4.053  -7.470   9.176  1.00 97.89           H  
ATOM    922  HB2 ALA A  60       5.372  -7.599   8.022  1.00 97.89           H  
ATOM    923  HB3 ALA A  60       4.036  -6.492   7.715  1.00 97.89           H  
ATOM    924  N   VAL A  61       1.336  -7.711   6.735  1.00 97.79           N  
ATOM    925  CA  VAL A  61      -0.124  -7.655   6.683  1.00 97.79           C  
ATOM    926  C   VAL A  61      -0.750  -9.028   6.323  1.00 97.79           C  
ATOM    927  O   VAL A  61      -1.706  -9.452   6.974  1.00 97.79           O  
ATOM    928  CB  VAL A  61      -0.643  -6.532   5.730  1.00 97.79           C  
ATOM    929  CG1 VAL A  61      -2.163  -6.525   5.465  1.00 97.79           C  
ATOM    930  CG2 VAL A  61      -0.263  -5.138   6.254  1.00 97.79           C  
ATOM    931  H   VAL A  61       1.852  -7.141   6.068  1.00 97.79           H  
ATOM    932  HA  VAL A  61      -0.431  -7.403   7.694  1.00 97.79           H  
ATOM    933  HB  VAL A  61      -0.154  -6.668   4.765  1.00 97.79           H  
ATOM    934 HG11 VAL A  61      -2.431  -5.744   4.752  1.00 97.79           H  
ATOM    935 HG12 VAL A  61      -2.515  -7.462   5.047  1.00 97.79           H  
ATOM    936 HG13 VAL A  61      -2.731  -6.339   6.377  1.00 97.79           H  
ATOM    937 HG21 VAL A  61      -0.540  -4.358   5.544  1.00 97.79           H  
ATOM    938 HG22 VAL A  61      -0.761  -4.922   7.199  1.00 97.79           H  
ATOM    939 HG23 VAL A  61       0.805  -5.039   6.424  1.00 97.79           H  
ATOM    940  N   GLY A  62      -0.179  -9.734   5.340  1.00 97.95           N  
ATOM    941  CA  GLY A  62      -0.627 -11.069   4.939  1.00 97.95           C  
ATOM    942  C   GLY A  62      -0.346 -12.127   6.024  1.00 97.95           C  
ATOM    943  O   GLY A  62      -1.173 -13.014   6.228  1.00 97.95           O  
ATOM    944  H   GLY A  62       0.615  -9.339   4.846  1.00 97.95           H  
ATOM    945  HA3 GLY A  62      -0.117 -11.348   4.018  1.00 97.95           H  
ATOM    946  HA2 GLY A  62      -1.695 -11.046   4.714  1.00 97.95           H  
ATOM    947  N   VAL A  63       0.799 -12.043   6.717  1.00 97.90           N  
ATOM    948  CA  VAL A  63       1.218 -12.980   7.763  1.00 97.90           C  
ATOM    949  C   VAL A  63       0.473 -12.758   9.098  1.00 97.90           C  
ATOM    950  O   VAL A  63       0.084 -13.742   9.728  1.00 97.90           O  
ATOM    951  CB  VAL A  63       2.763 -12.925   8.011  1.00 97.90           C  
ATOM    952  CG1 VAL A  63       3.276 -13.691   9.251  1.00 97.90           C  
ATOM    953  CG2 VAL A  63       3.548 -13.438   6.791  1.00 97.90           C  
ATOM    954  H   VAL A  63       1.479 -11.337   6.439  1.00 97.90           H  
ATOM    955  HA  VAL A  63       0.973 -13.989   7.421  1.00 97.90           H  
ATOM    956  HB  VAL A  63       3.037 -11.877   8.152  1.00 97.90           H  
ATOM    957 HG11 VAL A  63       4.365 -13.668   9.308  1.00 97.90           H  
ATOM    958 HG12 VAL A  63       2.913 -13.266  10.185  1.00 97.90           H  
ATOM    959 HG13 VAL A  63       2.971 -14.737   9.223  1.00 97.90           H  
ATOM    960 HG21 VAL A  63       4.624 -13.340   6.938  1.00 97.90           H  
ATOM    961 HG22 VAL A  63       3.334 -14.489   6.595  1.00 97.90           H  
ATOM    962 HG23 VAL A  63       3.302 -12.882   5.892  1.00 97.90           H  
ATOM    963  N   LEU A  64       0.323 -11.500   9.532  1.00 96.46           N  
ATOM    964  CA  LEU A  64      -0.202 -11.160  10.855  1.00 96.46           C  
ATOM    965  C   LEU A  64      -1.625 -10.599  10.756  1.00 96.46           C  
ATOM    966  O   LEU A  64      -2.538 -11.181  11.337  1.00 96.46           O  
ATOM    967  CB  LEU A  64       0.736 -10.154  11.569  1.00 96.46           C  
ATOM    968  CG  LEU A  64       2.143 -10.708  11.894  1.00 96.46           C  
ATOM    969  CD1 LEU A  64       3.098  -9.581  12.337  1.00 96.46           C  
ATOM    970  CD2 LEU A  64       2.094 -11.864  12.916  1.00 96.46           C  
ATOM    971  H   LEU A  64       0.686 -10.726   8.978  1.00 96.46           H  
ATOM    972  HA  LEU A  64      -0.266 -12.051  11.482  1.00 96.46           H  
ATOM    973  HB3 LEU A  64       0.270  -9.818  12.497  1.00 96.46           H  
ATOM    974  HB2 LEU A  64       0.831  -9.256  10.958  1.00 96.46           H  
ATOM    975  HG  LEU A  64       2.560 -11.099  10.966  1.00 96.46           H  
ATOM    976 HD11 LEU A  64       4.037  -9.629  11.785  1.00 96.46           H  
ATOM    977 HD12 LEU A  64       2.676  -8.595  12.150  1.00 96.46           H  
ATOM    978 HD13 LEU A  64       3.341  -9.623  13.399  1.00 96.46           H  
ATOM    979 HD21 LEU A  64       2.860 -11.778  13.687  1.00 96.46           H  
ATOM    980 HD22 LEU A  64       1.133 -11.920  13.428  1.00 96.46           H  
ATOM    981 HD23 LEU A  64       2.251 -12.824  12.423  1.00 96.46           H  
ATOM    982  N   VAL A  65      -1.788  -9.474  10.050  1.00 97.08           N  
ATOM    983  CA  VAL A  65      -3.000  -8.654  10.076  1.00 97.08           C  
ATOM    984  C   VAL A  65      -4.266  -9.380   9.574  1.00 97.08           C  
ATOM    985  O   VAL A  65      -5.259  -9.398  10.301  1.00 97.08           O  
ATOM    986  CB  VAL A  65      -2.798  -7.306   9.325  1.00 97.08           C  
ATOM    987  CG1 VAL A  65      -4.062  -6.461   9.084  1.00 97.08           C  
ATOM    988  CG2 VAL A  65      -1.705  -6.462  10.009  1.00 97.08           C  
ATOM    989  H   VAL A  65      -1.004  -9.101   9.535  1.00 97.08           H  
ATOM    990  HA  VAL A  65      -3.176  -8.417  11.127  1.00 97.08           H  
ATOM    991  HB  VAL A  65      -2.455  -7.537   8.326  1.00 97.08           H  
ATOM    992 HG11 VAL A  65      -3.820  -5.478   8.679  1.00 97.08           H  
ATOM    993 HG12 VAL A  65      -4.741  -6.934   8.373  1.00 97.08           H  
ATOM    994 HG13 VAL A  65      -4.607  -6.315  10.008  1.00 97.08           H  
ATOM    995 HG21 VAL A  65      -1.617  -5.476   9.553  1.00 97.08           H  
ATOM    996 HG22 VAL A  65      -1.916  -6.318  11.069  1.00 97.08           H  
ATOM    997 HG23 VAL A  65      -0.727  -6.939   9.947  1.00 97.08           H  
ATOM    998  N   MET A  66      -4.224  -9.991   8.381  1.00 97.15           N  
ATOM    999  CA  MET A  66      -5.394 -10.705   7.847  1.00 97.15           C  
ATOM   1000  C   MET A  66      -5.808 -11.944   8.688  1.00 97.15           C  
ATOM   1001  O   MET A  66      -6.990 -12.049   9.015  1.00 97.15           O  
ATOM   1002  CB  MET A  66      -5.302 -10.977   6.326  1.00 97.15           C  
ATOM   1003  CG  MET A  66      -4.907  -9.757   5.478  1.00 97.15           C  
ATOM   1004  SD  MET A  66      -4.961 -10.081   3.696  1.00 97.15           S  
ATOM   1005  CE  MET A  66      -3.817  -8.822   3.069  1.00 97.15           C  
ATOM   1006  H   MET A  66      -3.372  -9.953   7.826  1.00 97.15           H  
ATOM   1007  HA  MET A  66      -6.226 -10.004   7.944  1.00 97.15           H  
ATOM   1008  HB3 MET A  66      -6.273 -11.341   5.984  1.00 97.15           H  
ATOM   1009  HB2 MET A  66      -4.604 -11.779   6.104  1.00 97.15           H  
ATOM   1010  HG3 MET A  66      -3.900  -9.435   5.732  1.00 97.15           H  
ATOM   1011  HG2 MET A  66      -5.566  -8.916   5.696  1.00 97.15           H  
ATOM   1012  HE1 MET A  66      -3.790  -8.835   1.981  1.00 97.15           H  
ATOM   1013  HE2 MET A  66      -4.129  -7.827   3.386  1.00 97.15           H  
ATOM   1014  HE3 MET A  66      -2.807  -9.015   3.428  1.00 97.15           H  
ATOM   1015  N   PRO A  67      -4.855 -12.797   9.142  1.00 97.34           N  
ATOM   1016  CA  PRO A  67      -5.133 -13.808  10.182  1.00 97.34           C  
ATOM   1017  C   PRO A  67      -5.669 -13.279  11.526  1.00 97.34           C  
ATOM   1018  O   PRO A  67      -6.596 -13.884  12.060  1.00 97.34           O  
ATOM   1019  CB  PRO A  67      -3.807 -14.566  10.333  1.00 97.34           C  
ATOM   1020  CG  PRO A  67      -3.185 -14.459   8.954  1.00 97.34           C  
ATOM   1021  CD  PRO A  67      -3.541 -13.036   8.541  1.00 97.34           C  
ATOM   1022  HA  PRO A  67      -5.876 -14.489   9.761  1.00 97.34           H  
ATOM   1023  HB3 PRO A  67      -3.948 -15.600  10.649  1.00 97.34           H  
ATOM   1024  HB2 PRO A  67      -3.161 -14.078  11.066  1.00 97.34           H  
ATOM   1025  HG3 PRO A  67      -3.671 -15.166   8.280  1.00 97.34           H  
ATOM   1026  HG2 PRO A  67      -2.118 -14.669   8.931  1.00 97.34           H  
ATOM   1027  HD2 PRO A  67      -2.816 -12.327   8.933  1.00 97.34           H  
ATOM   1028  HD3 PRO A  67      -3.532 -12.958   7.459  1.00 97.34           H  
ATOM   1029  N   LEU A  68      -5.122 -12.175  12.056  1.00 96.66           N  
ATOM   1030  CA  LEU A  68      -5.643 -11.524  13.266  1.00 96.66           C  
ATOM   1031  C   LEU A  68      -7.085 -11.019  13.078  1.00 96.66           C  
ATOM   1032  O   LEU A  68      -7.910 -11.235  13.964  1.00 96.66           O  
ATOM   1033  CB  LEU A  68      -4.714 -10.378  13.728  1.00 96.66           C  
ATOM   1034  CG  LEU A  68      -3.461 -10.834  14.505  1.00 96.66           C  
ATOM   1035  CD1 LEU A  68      -2.471  -9.662  14.682  1.00 96.66           C  
ATOM   1036  CD2 LEU A  68      -3.818 -11.502  15.851  1.00 96.66           C  
ATOM   1037  H   LEU A  68      -4.307 -11.742  11.625  1.00 96.66           H  
ATOM   1038  HA  LEU A  68      -5.680 -12.282  14.050  1.00 96.66           H  
ATOM   1039  HB3 LEU A  68      -5.268  -9.686  14.366  1.00 96.66           H  
ATOM   1040  HB2 LEU A  68      -4.421  -9.799  12.854  1.00 96.66           H  
ATOM   1041  HG  LEU A  68      -2.954 -11.584  13.896  1.00 96.66           H  
ATOM   1042 HD11 LEU A  68      -1.468  -9.950  14.365  1.00 96.66           H  
ATOM   1043 HD12 LEU A  68      -2.752  -8.790  14.091  1.00 96.66           H  
ATOM   1044 HD13 LEU A  68      -2.402  -9.325  15.716  1.00 96.66           H  
ATOM   1045 HD21 LEU A  68      -3.192 -11.156  16.674  1.00 96.66           H  
ATOM   1046 HD22 LEU A  68      -4.854 -11.319  16.141  1.00 96.66           H  
ATOM   1047 HD23 LEU A  68      -3.686 -12.583  15.791  1.00 96.66           H  
ATOM   1048  N   ALA A  69      -7.385 -10.415  11.921  1.00 95.98           N  
ATOM   1049  CA  ALA A  69      -8.736 -10.004  11.542  1.00 95.98           C  
ATOM   1050  C   ALA A  69      -9.717 -11.192  11.455  1.00 95.98           C  
ATOM   1051  O   ALA A  69     -10.818 -11.085  11.994  1.00 95.98           O  
ATOM   1052  CB  ALA A  69      -8.692  -9.191  10.242  1.00 95.98           C  
ATOM   1053  H   ALA A  69      -6.643 -10.231  11.249  1.00 95.98           H  
ATOM   1054  HA  ALA A  69      -9.098  -9.339  12.328  1.00 95.98           H  
ATOM   1055  HB1 ALA A  69      -9.686  -8.835   9.973  1.00 95.98           H  
ATOM   1056  HB2 ALA A  69      -8.046  -8.318  10.341  1.00 95.98           H  
ATOM   1057  HB3 ALA A  69      -8.324  -9.786   9.406  1.00 95.98           H  
ATOM   1058  N   ILE A  70      -9.281 -12.323  10.875  1.00 96.20           N  
ATOM   1059  CA  ILE A  70     -10.016 -13.595  10.874  1.00 96.20           C  
ATOM   1060  C   ILE A  70     -10.307 -14.098  12.307  1.00 96.20           C  
ATOM   1061  O   ILE A  70     -11.461 -14.398  12.611  1.00 96.20           O  
ATOM   1062  CB  ILE A  70      -9.295 -14.716  10.054  1.00 96.20           C  
ATOM   1063  CG1 ILE A  70      -9.299 -14.397   8.544  1.00 96.20           C  
ATOM   1064  CG2 ILE A  70      -9.830 -16.154  10.275  1.00 96.20           C  
ATOM   1065  CD1 ILE A  70      -8.166 -15.085   7.762  1.00 96.20           C  
ATOM   1066  H   ILE A  70      -8.379 -12.316  10.408  1.00 96.20           H  
ATOM   1067  HA  ILE A  70     -10.976 -13.397  10.395  1.00 96.20           H  
ATOM   1068  HB  ILE A  70      -8.253 -14.724  10.368  1.00 96.20           H  
ATOM   1069 HG13 ILE A  70      -9.208 -13.321   8.389  1.00 96.20           H  
ATOM   1070 HG12 ILE A  70     -10.265 -14.663   8.112  1.00 96.20           H  
ATOM   1071 HG21 ILE A  70      -9.359 -16.872   9.605  1.00 96.20           H  
ATOM   1072 HG22 ILE A  70      -9.639 -16.514  11.287  1.00 96.20           H  
ATOM   1073 HG23 ILE A  70     -10.905 -16.206  10.103  1.00 96.20           H  
ATOM   1074 HD11 ILE A  70      -8.528 -15.431   6.797  1.00 96.20           H  
ATOM   1075 HD12 ILE A  70      -7.347 -14.392   7.569  1.00 96.20           H  
ATOM   1076 HD13 ILE A  70      -7.747 -15.943   8.286  1.00 96.20           H  
ATOM   1077  N   VAL A  71      -9.282 -14.140  13.169  1.00 95.21           N  
ATOM   1078  CA  VAL A  71      -9.394 -14.532  14.576  1.00 95.21           C  
ATOM   1079  C   VAL A  71     -10.373 -13.635  15.372  1.00 95.21           C  
ATOM   1080  O   VAL A  71     -11.218 -14.158  16.099  1.00 95.21           O  
ATOM   1081  CB  VAL A  71      -7.986 -14.586  15.250  1.00 95.21           C  
ATOM   1082  CG1 VAL A  71      -7.959 -14.575  16.792  1.00 95.21           C  
ATOM   1083  CG2 VAL A  71      -7.194 -15.807  14.745  1.00 95.21           C  
ATOM   1084  H   VAL A  71      -8.351 -13.897  12.839  1.00 95.21           H  
ATOM   1085  HA  VAL A  71      -9.815 -15.539  14.588  1.00 95.21           H  
ATOM   1086  HB  VAL A  71      -7.436 -13.701  14.931  1.00 95.21           H  
ATOM   1087 HG11 VAL A  71      -6.945 -14.705  17.169  1.00 95.21           H  
ATOM   1088 HG12 VAL A  71      -8.321 -13.630  17.198  1.00 95.21           H  
ATOM   1089 HG13 VAL A  71      -8.570 -15.380  17.202  1.00 95.21           H  
ATOM   1090 HG21 VAL A  71      -6.168 -15.794  15.113  1.00 95.21           H  
ATOM   1091 HG22 VAL A  71      -7.653 -16.740  15.075  1.00 95.21           H  
ATOM   1092 HG23 VAL A  71      -7.146 -15.839  13.657  1.00 95.21           H  
ATOM   1093  N   VAL A  72     -10.292 -12.313  15.172  1.00 95.26           N  
ATOM   1094  CA  VAL A  72     -11.213 -11.338  15.756  1.00 95.26           C  
ATOM   1095  C   VAL A  72     -12.658 -11.486  15.215  1.00 95.26           C  
ATOM   1096  O   VAL A  72     -13.598 -11.384  16.003  1.00 95.26           O  
ATOM   1097  CB  VAL A  72     -10.681  -9.882  15.575  1.00 95.26           C  
ATOM   1098  CG1 VAL A  72     -11.699  -8.760  15.860  1.00 95.26           C  
ATOM   1099  CG2 VAL A  72      -9.430  -9.647  16.447  1.00 95.26           C  
ATOM   1100  H   VAL A  72      -9.543 -11.942  14.591  1.00 95.26           H  
ATOM   1101  HA  VAL A  72     -11.258 -11.544  16.828  1.00 95.26           H  
ATOM   1102  HB  VAL A  72     -10.375  -9.769  14.534  1.00 95.26           H  
ATOM   1103 HG11 VAL A  72     -11.237  -7.775  15.784  1.00 95.26           H  
ATOM   1104 HG12 VAL A  72     -12.527  -8.774  15.153  1.00 95.26           H  
ATOM   1105 HG13 VAL A  72     -12.118  -8.851  16.862  1.00 95.26           H  
ATOM   1106 HG21 VAL A  72      -8.999  -8.662  16.266  1.00 95.26           H  
ATOM   1107 HG22 VAL A  72      -9.671  -9.713  17.508  1.00 95.26           H  
ATOM   1108 HG23 VAL A  72      -8.650 -10.381  16.253  1.00 95.26           H  
ATOM   1109  N   SER A  73     -12.832 -11.782  13.915  1.00 91.88           N  
ATOM   1110  CA  SER A  73     -14.143 -11.920  13.261  1.00 91.88           C  
ATOM   1111  C   SER A  73     -15.066 -13.004  13.862  1.00 91.88           C  
ATOM   1112  O   SER A  73     -16.286 -12.908  13.717  1.00 91.88           O  
ATOM   1113  CB  SER A  73     -13.969 -12.068  11.734  1.00 91.88           C  
ATOM   1114  OG  SER A  73     -13.585 -13.365  11.308  1.00 91.88           O  
ATOM   1115  H   SER A  73     -12.021 -11.804  13.302  1.00 91.88           H  
ATOM   1116  HA  SER A  73     -14.651 -10.969  13.424  1.00 91.88           H  
ATOM   1117  HB3 SER A  73     -13.280 -11.320  11.344  1.00 91.88           H  
ATOM   1118  HB2 SER A  73     -14.929 -11.869  11.260  1.00 91.88           H  
ATOM   1119  HG  SER A  73     -12.805 -13.653  11.819  1.00 91.88           H  
ATOM   1120  N   LEU A  74     -14.477 -13.980  14.566  1.00 92.96           N  
ATOM   1121  CA  LEU A  74     -15.178 -15.015  15.324  1.00 92.96           C  
ATOM   1122  C   LEU A  74     -15.912 -14.458  16.566  1.00 92.96           C  
ATOM   1123  O   LEU A  74     -16.776 -15.151  17.104  1.00 92.96           O  
ATOM   1124  CB  LEU A  74     -14.169 -16.113  15.730  1.00 92.96           C  
ATOM   1125  CG  LEU A  74     -13.474 -16.839  14.554  1.00 92.96           C  
ATOM   1126  CD1 LEU A  74     -12.329 -17.743  15.059  1.00 92.96           C  
ATOM   1127  CD2 LEU A  74     -14.469 -17.600  13.653  1.00 92.96           C  
ATOM   1128  H   LEU A  74     -13.468 -13.980  14.637  1.00 92.96           H  
ATOM   1129  HA  LEU A  74     -15.940 -15.451  14.676  1.00 92.96           H  
ATOM   1130  HB3 LEU A  74     -14.666 -16.854  16.359  1.00 92.96           H  
ATOM   1131  HB2 LEU A  74     -13.409 -15.654  16.361  1.00 92.96           H  
ATOM   1132  HG  LEU A  74     -12.998 -16.080  13.933  1.00 92.96           H  
ATOM   1133 HD11 LEU A  74     -11.403 -17.527  14.526  1.00 92.96           H  
ATOM   1134 HD12 LEU A  74     -12.125 -17.594  16.120  1.00 92.96           H  
ATOM   1135 HD13 LEU A  74     -12.538 -18.805  14.927  1.00 92.96           H  
ATOM   1136 HD21 LEU A  74     -14.122 -18.599  13.388  1.00 92.96           H  
ATOM   1137 HD22 LEU A  74     -15.445 -17.718  14.125  1.00 92.96           H  
ATOM   1138 HD23 LEU A  74     -14.624 -17.063  12.716  1.00 92.96           H  
ATOM   1139  N   GLY A  75     -15.586 -13.229  16.998  1.00 92.94           N  
ATOM   1140  CA  GLY A  75     -16.243 -12.548  18.114  1.00 92.94           C  
ATOM   1141  C   GLY A  75     -15.759 -13.095  19.464  1.00 92.94           C  
ATOM   1142  O   GLY A  75     -16.524 -13.092  20.430  1.00 92.94           O  
ATOM   1143  H   GLY A  75     -14.868 -12.700  16.508  1.00 92.94           H  
ATOM   1144  HA3 GLY A  75     -17.328 -12.647  18.039  1.00 92.94           H  
ATOM   1145  HA2 GLY A  75     -16.018 -11.483  18.063  1.00 92.94           H  
ATOM   1146  N   ILE A  76     -14.517 -13.598  19.519  1.00 94.43           N  
ATOM   1147  CA  ILE A  76     -13.879 -14.217  20.681  1.00 94.43           C  
ATOM   1148  C   ILE A  76     -13.928 -13.357  21.965  1.00 94.43           C  
ATOM   1149  O   ILE A  76     -13.681 -12.150  21.914  1.00 94.43           O  
ATOM   1150  CB  ILE A  76     -12.393 -14.578  20.380  1.00 94.43           C  
ATOM   1151  CG1 ILE A  76     -11.561 -13.404  19.797  1.00 94.43           C  
ATOM   1152  CG2 ILE A  76     -12.310 -15.819  19.472  1.00 94.43           C  
ATOM   1153  CD1 ILE A  76     -10.052 -13.672  19.757  1.00 94.43           C  
ATOM   1154  H   ILE A  76     -13.953 -13.555  18.684  1.00 94.43           H  
ATOM   1155  HA  ILE A  76     -14.432 -15.137  20.876  1.00 94.43           H  
ATOM   1156  HB  ILE A  76     -11.928 -14.860  21.327  1.00 94.43           H  
ATOM   1157 HG13 ILE A  76     -11.716 -12.496  20.375  1.00 94.43           H  
ATOM   1158 HG12 ILE A  76     -11.900 -13.171  18.787  1.00 94.43           H  
ATOM   1159 HG21 ILE A  76     -11.283 -16.165  19.355  1.00 94.43           H  
ATOM   1160 HG22 ILE A  76     -12.881 -16.652  19.883  1.00 94.43           H  
ATOM   1161 HG23 ILE A  76     -12.700 -15.607  18.479  1.00 94.43           H  
ATOM   1162 HD11 ILE A  76      -9.501 -12.756  19.540  1.00 94.43           H  
ATOM   1163 HD12 ILE A  76      -9.687 -14.063  20.706  1.00 94.43           H  
ATOM   1164 HD13 ILE A  76      -9.805 -14.394  18.980  1.00 94.43           H  
ATOM   1165  N   THR A  77     -14.275 -13.999  23.086  1.00 95.79           N  
ATOM   1166  CA  THR A  77     -14.304 -13.387  24.407  1.00 95.79           C  
ATOM   1167  C   THR A  77     -12.871 -13.291  24.970  1.00 95.79           C  
ATOM   1168  O   THR A  77     -12.318 -14.309  25.394  1.00 95.79           O  
ATOM   1169  CB  THR A  77     -15.199 -14.201  25.384  1.00 95.79           C  
ATOM   1170  CG2 THR A  77     -15.443 -13.501  26.733  1.00 95.79           C  
ATOM   1171  OG1 THR A  77     -16.463 -14.456  24.784  1.00 95.79           O  
ATOM   1172  H   THR A  77     -14.509 -14.980  23.061  1.00 95.79           H  
ATOM   1173  HA  THR A  77     -14.728 -12.390  24.320  1.00 95.79           H  
ATOM   1174  HB  THR A  77     -14.743 -15.174  25.581  1.00 95.79           H  
ATOM   1175 HG21 THR A  77     -16.119 -14.081  27.363  1.00 95.79           H  
ATOM   1176 HG22 THR A  77     -14.516 -13.379  27.294  1.00 95.79           H  
ATOM   1177 HG23 THR A  77     -15.878 -12.509  26.602  1.00 95.79           H  
ATOM   1178  HG1 THR A  77     -16.929 -13.616  24.679  1.00 95.79           H  
ATOM   1179  N   ILE A  78     -12.274 -12.097  24.911  1.00 95.95           N  
ATOM   1180  CA  ILE A  78     -10.899 -11.845  25.331  1.00 95.95           C  
ATOM   1181  C   ILE A  78     -10.778 -10.478  26.030  1.00 95.95           C  
ATOM   1182  O   ILE A  78     -11.701  -9.663  25.994  1.00 95.95           O  
ATOM   1183  CB  ILE A  78      -9.888 -11.917  24.142  1.00 95.95           C  
ATOM   1184  CG1 ILE A  78     -10.209 -10.956  22.975  1.00 95.95           C  
ATOM   1185  CG2 ILE A  78      -9.696 -13.360  23.638  1.00 95.95           C  
ATOM   1186  CD1 ILE A  78      -9.009 -10.681  22.057  1.00 95.95           C  
ATOM   1187  H   ILE A  78     -12.790 -11.280  24.587  1.00 95.95           H  
ATOM   1188  HA  ILE A  78     -10.613 -12.587  26.081  1.00 95.95           H  
ATOM   1189  HB  ILE A  78      -8.912 -11.618  24.530  1.00 95.95           H  
ATOM   1190 HG13 ILE A  78     -10.565 -10.001  23.358  1.00 95.95           H  
ATOM   1191 HG12 ILE A  78     -11.033 -11.363  22.389  1.00 95.95           H  
ATOM   1192 HG21 ILE A  78      -8.860 -13.436  22.943  1.00 95.95           H  
ATOM   1193 HG22 ILE A  78      -9.487 -14.042  24.463  1.00 95.95           H  
ATOM   1194 HG23 ILE A  78     -10.585 -13.725  23.125  1.00 95.95           H  
ATOM   1195 HD11 ILE A  78      -9.283 -10.003  21.250  1.00 95.95           H  
ATOM   1196 HD12 ILE A  78      -8.185 -10.223  22.605  1.00 95.95           H  
ATOM   1197 HD13 ILE A  78      -8.636 -11.593  21.592  1.00 95.95           H  
ATOM   1198  N   HIS A  79      -9.634 -10.290  26.689  1.00 95.67           N  
ATOM   1199  CA  HIS A  79      -9.211  -9.102  27.426  1.00 95.67           C  
ATOM   1200  C   HIS A  79      -9.191  -7.826  26.559  1.00 95.67           C  
ATOM   1201  O   HIS A  79      -8.742  -7.885  25.410  1.00 95.67           O  
ATOM   1202  CB  HIS A  79      -7.821  -9.439  27.991  1.00 95.67           C  
ATOM   1203  CG  HIS A  79      -7.107  -8.361  28.755  1.00 95.67           C  
ATOM   1204  CD2 HIS A  79      -7.413  -7.836  29.991  1.00 95.67           C  
ATOM   1205  ND1 HIS A  79      -5.917  -7.788  28.292  1.00 95.67           N  
ATOM   1206  CE1 HIS A  79      -5.512  -7.014  29.295  1.00 95.67           C  
ATOM   1207  NE2 HIS A  79      -6.372  -6.983  30.311  1.00 95.67           N  
ATOM   1208  H   HIS A  79      -8.944 -11.025  26.644  1.00 95.67           H  
ATOM   1209  HA  HIS A  79      -9.899  -8.951  28.258  1.00 95.67           H  
ATOM   1210  HB3 HIS A  79      -7.164  -9.766  27.186  1.00 95.67           H  
ATOM   1211  HB2 HIS A  79      -7.901 -10.295  28.659  1.00 95.67           H  
ATOM   1212  HD2 HIS A  79      -8.236  -8.033  30.665  1.00 95.67           H  
ATOM   1213  HE1 HIS A  79      -4.578  -6.469  29.293  1.00 95.67           H  
ATOM   1214  HE2 HIS A  79      -6.250  -6.468  31.174  1.00 95.67           H  
ATOM   1215  N   PHE A  80      -9.651  -6.703  27.134  1.00 94.78           N  
ATOM   1216  CA  PHE A  80      -9.775  -5.389  26.492  1.00 94.78           C  
ATOM   1217  C   PHE A  80      -8.480  -4.932  25.793  1.00 94.78           C  
ATOM   1218  O   PHE A  80      -8.492  -4.712  24.582  1.00 94.78           O  
ATOM   1219  CB  PHE A  80     -10.295  -4.336  27.508  1.00 94.78           C  
ATOM   1220  CG  PHE A  80     -10.535  -2.938  26.945  1.00 94.78           C  
ATOM   1221  CD1 PHE A  80      -9.460  -2.039  26.759  1.00 94.78           C  
ATOM   1222  CD2 PHE A  80     -11.801  -2.598  26.422  1.00 94.78           C  
ATOM   1223  CE1 PHE A  80      -9.653  -0.856  26.059  1.00 94.78           C  
ATOM   1224  CE2 PHE A  80     -11.983  -1.391  25.759  1.00 94.78           C  
ATOM   1225  CZ  PHE A  80     -10.907  -0.537  25.556  1.00 94.78           C  
ATOM   1226  H   PHE A  80     -10.070  -6.778  28.058  1.00 94.78           H  
ATOM   1227  HA  PHE A  80     -10.535  -5.495  25.715  1.00 94.78           H  
ATOM   1228  HB3 PHE A  80      -9.600  -4.257  28.346  1.00 94.78           H  
ATOM   1229  HB2 PHE A  80     -11.237  -4.683  27.935  1.00 94.78           H  
ATOM   1230  HD1 PHE A  80      -8.473  -2.280  27.125  1.00 94.78           H  
ATOM   1231  HD2 PHE A  80     -12.633  -3.279  26.518  1.00 94.78           H  
ATOM   1232  HE1 PHE A  80      -8.822  -0.183  25.904  1.00 94.78           H  
ATOM   1233  HE2 PHE A  80     -12.958  -1.139  25.364  1.00 94.78           H  
ATOM   1234  HZ  PHE A  80     -11.044   0.385  25.009  1.00 94.78           H  
ATOM   1235  N   TYR A  81      -7.374  -4.841  26.550  1.00 95.45           N  
ATOM   1236  CA  TYR A  81      -6.091  -4.378  26.011  1.00 95.45           C  
ATOM   1237  C   TYR A  81      -5.475  -5.365  25.007  1.00 95.45           C  
ATOM   1238  O   TYR A  81      -4.744  -4.925  24.125  1.00 95.45           O  
ATOM   1239  CB  TYR A  81      -5.075  -4.056  27.122  1.00 95.45           C  
ATOM   1240  CG  TYR A  81      -5.475  -2.978  28.115  1.00 95.45           C  
ATOM   1241  CD1 TYR A  81      -5.719  -1.658  27.676  1.00 95.45           C  
ATOM   1242  CD2 TYR A  81      -5.547  -3.275  29.491  1.00 95.45           C  
ATOM   1243  CE1 TYR A  81      -6.034  -0.647  28.605  1.00 95.45           C  
ATOM   1244  CE2 TYR A  81      -5.852  -2.264  30.420  1.00 95.45           C  
ATOM   1245  OH  TYR A  81      -6.388   0.021  30.894  1.00 95.45           O  
ATOM   1246  CZ  TYR A  81      -6.095  -0.950  29.980  1.00 95.45           C  
ATOM   1247  H   TYR A  81      -7.408  -5.067  27.533  1.00 95.45           H  
ATOM   1248  HA  TYR A  81      -6.285  -3.450  25.473  1.00 95.45           H  
ATOM   1249  HB3 TYR A  81      -4.142  -3.724  26.663  1.00 95.45           H  
ATOM   1250  HB2 TYR A  81      -4.815  -4.968  27.654  1.00 95.45           H  
ATOM   1251  HD1 TYR A  81      -5.654  -1.410  26.626  1.00 95.45           H  
ATOM   1252  HD2 TYR A  81      -5.345  -4.271  29.852  1.00 95.45           H  
ATOM   1253  HE1 TYR A  81      -6.221   0.356  28.249  1.00 95.45           H  
ATOM   1254  HE2 TYR A  81      -5.879  -2.504  31.474  1.00 95.45           H  
ATOM   1255  HH  TYR A  81      -6.341   0.909  30.512  1.00 95.45           H  
ATOM   1256  N   SER A  82      -5.792  -6.662  25.120  1.00 96.11           N  
ATOM   1257  CA  SER A  82      -5.383  -7.673  24.145  1.00 96.11           C  
ATOM   1258  C   SER A  82      -6.121  -7.486  22.802  1.00 96.11           C  
ATOM   1259  O   SER A  82      -5.470  -7.455  21.758  1.00 96.11           O  
ATOM   1260  CB  SER A  82      -5.583  -9.083  24.732  1.00 96.11           C  
ATOM   1261  OG  SER A  82      -4.768  -9.265  25.884  1.00 96.11           O  
ATOM   1262  H   SER A  82      -6.415  -6.957  25.860  1.00 96.11           H  
ATOM   1263  HA  SER A  82      -4.316  -7.545  23.946  1.00 96.11           H  
ATOM   1264  HB3 SER A  82      -5.307  -9.834  23.991  1.00 96.11           H  
ATOM   1265  HB2 SER A  82      -6.628  -9.268  24.977  1.00 96.11           H  
ATOM   1266  HG  SER A  82      -5.124  -8.720  26.609  1.00 96.11           H  
ATOM   1267  N   CYS A  83      -7.447  -7.282  22.855  1.00 96.86           N  
ATOM   1268  CA  CYS A  83      -8.289  -6.939  21.702  1.00 96.86           C  
ATOM   1269  C   CYS A  83      -7.866  -5.603  21.053  1.00 96.86           C  
ATOM   1270  O   CYS A  83      -7.748  -5.518  19.827  1.00 96.86           O  
ATOM   1271  CB  CYS A  83      -9.772  -6.935  22.141  1.00 96.86           C  
ATOM   1272  SG  CYS A  83     -11.012  -6.537  20.872  1.00 96.86           S  
ATOM   1273  H   CYS A  83      -7.912  -7.315  23.759  1.00 96.86           H  
ATOM   1274  HA  CYS A  83      -8.158  -7.724  20.954  1.00 96.86           H  
ATOM   1275  HB3 CYS A  83      -9.906  -6.224  22.954  1.00 96.86           H  
ATOM   1276  HB2 CYS A  83     -10.033  -7.904  22.562  1.00 96.86           H  
ATOM   1277  N   LEU A  84      -7.582  -4.596  21.891  1.00 96.83           N  
ATOM   1278  CA  LEU A  84      -7.049  -3.302  21.471  1.00 96.83           C  
ATOM   1279  C   LEU A  84      -5.665  -3.441  20.813  1.00 96.83           C  
ATOM   1280  O   LEU A  84      -5.455  -2.873  19.750  1.00 96.83           O  
ATOM   1281  CB  LEU A  84      -7.055  -2.315  22.657  1.00 96.83           C  
ATOM   1282  CG  LEU A  84      -6.685  -0.849  22.328  1.00 96.83           C  
ATOM   1283  CD1 LEU A  84      -7.593  -0.193  21.264  1.00 96.83           C  
ATOM   1284  CD2 LEU A  84      -6.615  -0.015  23.619  1.00 96.83           C  
ATOM   1285  H   LEU A  84      -7.760  -4.712  22.887  1.00 96.83           H  
ATOM   1286  HA  LEU A  84      -7.730  -2.919  20.714  1.00 96.83           H  
ATOM   1287  HB3 LEU A  84      -6.351  -2.685  23.401  1.00 96.83           H  
ATOM   1288  HB2 LEU A  84      -8.035  -2.328  23.135  1.00 96.83           H  
ATOM   1289  HG  LEU A  84      -5.676  -0.857  21.915  1.00 96.83           H  
ATOM   1290 HD11 LEU A  84      -8.027   0.749  21.600  1.00 96.83           H  
ATOM   1291 HD12 LEU A  84      -7.022   0.027  20.361  1.00 96.83           H  
ATOM   1292 HD13 LEU A  84      -8.420  -0.827  20.957  1.00 96.83           H  
ATOM   1293 HD21 LEU A  84      -5.767   0.668  23.595  1.00 96.83           H  
ATOM   1294 HD22 LEU A  84      -7.514   0.577  23.770  1.00 96.83           H  
ATOM   1295 HD23 LEU A  84      -6.501  -0.638  24.507  1.00 96.83           H  
ATOM   1296  N   PHE A  85      -4.760  -4.232  21.404  1.00 97.50           N  
ATOM   1297  CA  PHE A  85      -3.427  -4.497  20.862  1.00 97.50           C  
ATOM   1298  C   PHE A  85      -3.454  -5.187  19.482  1.00 97.50           C  
ATOM   1299  O   PHE A  85      -2.746  -4.744  18.579  1.00 97.50           O  
ATOM   1300  CB  PHE A  85      -2.559  -5.221  21.913  1.00 97.50           C  
ATOM   1301  CG  PHE A  85      -1.150  -5.587  21.480  1.00 97.50           C  
ATOM   1302  CD1 PHE A  85      -0.838  -6.908  21.091  1.00 97.50           C  
ATOM   1303  CD2 PHE A  85      -0.174  -4.578  21.335  1.00 97.50           C  
ATOM   1304  CE1 PHE A  85       0.436  -7.209  20.629  1.00 97.50           C  
ATOM   1305  CE2 PHE A  85       1.091  -4.900  20.860  1.00 97.50           C  
ATOM   1306  CZ  PHE A  85       1.395  -6.210  20.514  1.00 97.50           C  
ATOM   1307  H   PHE A  85      -4.962  -4.633  22.316  1.00 97.50           H  
ATOM   1308  HA  PHE A  85      -2.966  -3.520  20.704  1.00 97.50           H  
ATOM   1309  HB3 PHE A  85      -3.067  -6.118  22.267  1.00 97.50           H  
ATOM   1310  HB2 PHE A  85      -2.458  -4.570  22.781  1.00 97.50           H  
ATOM   1311  HD1 PHE A  85      -1.584  -7.688  21.152  1.00 97.50           H  
ATOM   1312  HD2 PHE A  85      -0.407  -3.553  21.587  1.00 97.50           H  
ATOM   1313  HE1 PHE A  85       0.678  -8.222  20.339  1.00 97.50           H  
ATOM   1314  HE2 PHE A  85       1.838  -4.126  20.750  1.00 97.50           H  
ATOM   1315  HZ  PHE A  85       2.380  -6.452  20.139  1.00 97.50           H  
ATOM   1316  N   MET A  86      -4.326  -6.194  19.304  1.00 96.84           N  
ATOM   1317  CA  MET A  86      -4.574  -6.841  18.008  1.00 96.84           C  
ATOM   1318  C   MET A  86      -5.043  -5.839  16.936  1.00 96.84           C  
ATOM   1319  O   MET A  86      -4.478  -5.803  15.845  1.00 96.84           O  
ATOM   1320  CB  MET A  86      -5.609  -7.979  18.148  1.00 96.84           C  
ATOM   1321  CG  MET A  86      -5.115  -9.202  18.929  1.00 96.84           C  
ATOM   1322  SD  MET A  86      -6.439 -10.396  19.266  1.00 96.84           S  
ATOM   1323  CE  MET A  86      -5.575 -11.504  20.409  1.00 96.84           C  
ATOM   1324  H   MET A  86      -4.878  -6.514  20.095  1.00 96.84           H  
ATOM   1325  HA  MET A  86      -3.631  -7.269  17.662  1.00 96.84           H  
ATOM   1326  HB3 MET A  86      -5.902  -8.319  17.153  1.00 96.84           H  
ATOM   1327  HB2 MET A  86      -6.522  -7.598  18.606  1.00 96.84           H  
ATOM   1328  HG3 MET A  86      -4.667  -8.900  19.874  1.00 96.84           H  
ATOM   1329  HG2 MET A  86      -4.326  -9.705  18.369  1.00 96.84           H  
ATOM   1330  HE1 MET A  86      -6.234 -12.317  20.716  1.00 96.84           H  
ATOM   1331  HE2 MET A  86      -4.695 -11.936  19.932  1.00 96.84           H  
ATOM   1332  HE3 MET A  86      -5.259 -10.963  21.301  1.00 96.84           H  
ATOM   1333  N   THR A  87      -6.042  -5.019  17.272  1.00 96.75           N  
ATOM   1334  CA  THR A  87      -6.585  -4.010  16.364  1.00 96.75           C  
ATOM   1335  C   THR A  87      -5.648  -2.787  16.175  1.00 96.75           C  
ATOM   1336  O   THR A  87      -5.752  -2.116  15.148  1.00 96.75           O  
ATOM   1337  CB  THR A  87      -8.012  -3.585  16.799  1.00 96.75           C  
ATOM   1338  CG2 THR A  87      -9.020  -4.739  16.664  1.00 96.75           C  
ATOM   1339  OG1 THR A  87      -8.063  -3.173  18.149  1.00 96.75           O  
ATOM   1340  H   THR A  87      -6.450  -5.067  18.198  1.00 96.75           H  
ATOM   1341  HA  THR A  87      -6.678  -4.471  15.381  1.00 96.75           H  
ATOM   1342  HB  THR A  87      -8.347  -2.748  16.184  1.00 96.75           H  
ATOM   1343 HG21 THR A  87     -10.011  -4.440  16.998  1.00 96.75           H  
ATOM   1344 HG22 THR A  87      -9.108  -5.061  15.626  1.00 96.75           H  
ATOM   1345 HG23 THR A  87      -8.729  -5.613  17.249  1.00 96.75           H  
ATOM   1346  HG1 THR A  87      -8.025  -3.959  18.716  1.00 96.75           H  
ATOM   1347  N   CYS A  88      -4.686  -2.565  17.083  1.00 97.80           N  
ATOM   1348  CA  CYS A  88      -3.559  -1.649  16.891  1.00 97.80           C  
ATOM   1349  C   CYS A  88      -2.591  -2.197  15.824  1.00 97.80           C  
ATOM   1350  O   CYS A  88      -2.250  -1.461  14.900  1.00 97.80           O  
ATOM   1351  CB  CYS A  88      -2.786  -1.339  18.190  1.00 97.80           C  
ATOM   1352  SG  CYS A  88      -3.793  -0.374  19.356  1.00 97.80           S  
ATOM   1353  H   CYS A  88      -4.728  -3.057  17.970  1.00 97.80           H  
ATOM   1354  HA  CYS A  88      -3.958  -0.705  16.513  1.00 97.80           H  
ATOM   1355  HB3 CYS A  88      -1.891  -0.762  17.957  1.00 97.80           H  
ATOM   1356  HB2 CYS A  88      -2.440  -2.247  18.679  1.00 97.80           H  
ATOM   1357  HG  CYS A  88      -4.678  -1.363  19.585  1.00 97.80           H  
ATOM   1358  N   LEU A  89      -2.193  -3.480  15.925  1.00 96.66           N  
ATOM   1359  CA  LEU A  89      -1.305  -4.155  14.962  1.00 96.66           C  
ATOM   1360  C   LEU A  89      -1.856  -4.145  13.522  1.00 96.66           C  
ATOM   1361  O   LEU A  89      -1.079  -3.989  12.580  1.00 96.66           O  
ATOM   1362  CB  LEU A  89      -1.014  -5.612  15.396  1.00 96.66           C  
ATOM   1363  CG  LEU A  89      -0.144  -5.775  16.660  1.00 96.66           C  
ATOM   1364  CD1 LEU A  89      -0.249  -7.214  17.206  1.00 96.66           C  
ATOM   1365  CD2 LEU A  89       1.321  -5.351  16.424  1.00 96.66           C  
ATOM   1366  H   LEU A  89      -2.508  -4.037  16.715  1.00 96.66           H  
ATOM   1367  HA  LEU A  89      -0.369  -3.598  14.946  1.00 96.66           H  
ATOM   1368  HB3 LEU A  89      -0.529  -6.148  14.578  1.00 96.66           H  
ATOM   1369  HB2 LEU A  89      -1.965  -6.124  15.544  1.00 96.66           H  
ATOM   1370  HG  LEU A  89      -0.535  -5.115  17.433  1.00 96.66           H  
ATOM   1371 HD11 LEU A  89       0.700  -7.596  17.581  1.00 96.66           H  
ATOM   1372 HD12 LEU A  89      -0.955  -7.252  18.036  1.00 96.66           H  
ATOM   1373 HD13 LEU A  89      -0.601  -7.914  16.449  1.00 96.66           H  
ATOM   1374 HD21 LEU A  89       2.024  -6.177  16.530  1.00 96.66           H  
ATOM   1375 HD22 LEU A  89       1.476  -4.941  15.426  1.00 96.66           H  
ATOM   1376 HD23 LEU A  89       1.618  -4.584  17.140  1.00 96.66           H  
ATOM   1377  N   LEU A  90      -3.186  -4.253  13.385  1.00 95.51           N  
ATOM   1378  CA  LEU A  90      -3.937  -4.117  12.131  1.00 95.51           C  
ATOM   1379  C   LEU A  90      -3.644  -2.778  11.414  1.00 95.51           C  
ATOM   1380  O   LEU A  90      -3.539  -2.753  10.186  1.00 95.51           O  
ATOM   1381  CB  LEU A  90      -5.455  -4.290  12.417  1.00 95.51           C  
ATOM   1382  CG  LEU A  90      -6.057  -5.723  12.397  1.00 95.51           C  
ATOM   1383  CD1 LEU A  90      -5.183  -6.865  12.957  1.00 95.51           C  
ATOM   1384  CD2 LEU A  90      -7.472  -5.757  12.999  1.00 95.51           C  
ATOM   1385  H   LEU A  90      -3.733  -4.439  14.218  1.00 95.51           H  
ATOM   1386  HA  LEU A  90      -3.613  -4.907  11.458  1.00 95.51           H  
ATOM   1387  HB3 LEU A  90      -6.029  -3.703  11.696  1.00 95.51           H  
ATOM   1388  HB2 LEU A  90      -5.676  -3.827  13.374  1.00 95.51           H  
ATOM   1389  HG  LEU A  90      -6.205  -5.948  11.343  1.00 95.51           H  
ATOM   1390 HD11 LEU A  90      -5.146  -7.681  12.239  1.00 95.51           H  
ATOM   1391 HD12 LEU A  90      -4.154  -6.588  13.163  1.00 95.51           H  
ATOM   1392 HD13 LEU A  90      -5.583  -7.284  13.880  1.00 95.51           H  
ATOM   1393 HD21 LEU A  90      -7.493  -6.176  14.005  1.00 95.51           H  
ATOM   1394 HD22 LEU A  90      -7.921  -4.763  13.049  1.00 95.51           H  
ATOM   1395 HD23 LEU A  90      -8.119  -6.381  12.384  1.00 95.51           H  
ATOM   1396  N   LEU A  91      -3.474  -1.700  12.189  1.00 95.96           N  
ATOM   1397  CA  LEU A  91      -3.113  -0.380  11.684  1.00 95.96           C  
ATOM   1398  C   LEU A  91      -1.599  -0.251  11.442  1.00 95.96           C  
ATOM   1399  O   LEU A  91      -1.220   0.297  10.412  1.00 95.96           O  
ATOM   1400  CB  LEU A  91      -3.649   0.717  12.630  1.00 95.96           C  
ATOM   1401  CG  LEU A  91      -5.192   0.833  12.637  1.00 95.96           C  
ATOM   1402  CD1 LEU A  91      -5.679   1.755  13.770  1.00 95.96           C  
ATOM   1403  CD2 LEU A  91      -5.750   1.259  11.261  1.00 95.96           C  
ATOM   1404  H   LEU A  91      -3.500  -1.801  13.197  1.00 95.96           H  
ATOM   1405  HA  LEU A  91      -3.591  -0.241  10.714  1.00 95.96           H  
ATOM   1406  HB3 LEU A  91      -3.230   1.683  12.343  1.00 95.96           H  
ATOM   1407  HB2 LEU A  91      -3.284   0.532  13.640  1.00 95.96           H  
ATOM   1408  HG  LEU A  91      -5.593  -0.157  12.861  1.00 95.96           H  
ATOM   1409 HD11 LEU A  91      -6.487   1.285  14.333  1.00 95.96           H  
ATOM   1410 HD12 LEU A  91      -4.887   1.986  14.483  1.00 95.96           H  
ATOM   1411 HD13 LEU A  91      -6.054   2.711  13.401  1.00 95.96           H  
ATOM   1412 HD21 LEU A  91      -6.480   2.063  11.332  1.00 95.96           H  
ATOM   1413 HD22 LEU A  91      -4.966   1.614  10.591  1.00 95.96           H  
ATOM   1414 HD23 LEU A  91      -6.242   0.421  10.768  1.00 95.96           H  
ATOM   1415  N   ILE A  92      -0.751  -0.775  12.345  1.00 97.85           N  
ATOM   1416  CA  ILE A  92       0.715  -0.646  12.277  1.00 97.85           C  
ATOM   1417  C   ILE A  92       1.311  -1.060  10.913  1.00 97.85           C  
ATOM   1418  O   ILE A  92       2.004  -0.260  10.281  1.00 97.85           O  
ATOM   1419  CB  ILE A  92       1.459  -1.425  13.414  1.00 97.85           C  
ATOM   1420  CG1 ILE A  92       1.124  -0.831  14.799  1.00 97.85           C  
ATOM   1421  CG2 ILE A  92       3.000  -1.512  13.236  1.00 97.85           C  
ATOM   1422  CD1 ILE A  92       1.620  -1.674  15.984  1.00 97.85           C  
ATOM   1423  H   ILE A  92      -1.137  -1.225  13.168  1.00 97.85           H  
ATOM   1424  HA  ILE A  92       0.928   0.417  12.403  1.00 97.85           H  
ATOM   1425  HB  ILE A  92       1.085  -2.449  13.406  1.00 97.85           H  
ATOM   1426 HG13 ILE A  92       0.051  -0.713  14.904  1.00 97.85           H  
ATOM   1427 HG12 ILE A  92       1.516   0.182  14.874  1.00 97.85           H  
ATOM   1428 HG21 ILE A  92       3.500  -1.930  14.109  1.00 97.85           H  
ATOM   1429 HG22 ILE A  92       3.278  -2.157  12.402  1.00 97.85           H  
ATOM   1430 HG23 ILE A  92       3.433  -0.530  13.049  1.00 97.85           H  
ATOM   1431 HD11 ILE A  92       0.819  -1.842  16.704  1.00 97.85           H  
ATOM   1432 HD12 ILE A  92       1.977  -2.653  15.670  1.00 97.85           H  
ATOM   1433 HD13 ILE A  92       2.440  -1.177  16.502  1.00 97.85           H  
ATOM   1434  N   PHE A  93       1.027  -2.293  10.477  1.00 96.89           N  
ATOM   1435  CA  PHE A  93       1.627  -2.835   9.259  1.00 96.89           C  
ATOM   1436  C   PHE A  93       0.996  -2.268   7.976  1.00 96.89           C  
ATOM   1437  O   PHE A  93       1.688  -2.199   6.963  1.00 96.89           O  
ATOM   1438  CB  PHE A  93       1.633  -4.375   9.288  1.00 96.89           C  
ATOM   1439  CG  PHE A  93       2.416  -4.962  10.451  1.00 96.89           C  
ATOM   1440  CD1 PHE A  93       3.824  -4.870  10.478  1.00 96.89           C  
ATOM   1441  CD2 PHE A  93       1.741  -5.466  11.582  1.00 96.89           C  
ATOM   1442  CE1 PHE A  93       4.527  -5.310  11.592  1.00 96.89           C  
ATOM   1443  CE2 PHE A  93       2.462  -5.897  12.687  1.00 96.89           C  
ATOM   1444  CZ  PHE A  93       3.849  -5.823  12.691  1.00 96.89           C  
ATOM   1445  H   PHE A  93       0.461  -2.913  11.044  1.00 96.89           H  
ATOM   1446  HA  PHE A  93       2.675  -2.525   9.239  1.00 96.89           H  
ATOM   1447  HB3 PHE A  93       2.079  -4.747   8.364  1.00 96.89           H  
ATOM   1448  HB2 PHE A  93       0.614  -4.759   9.305  1.00 96.89           H  
ATOM   1449  HD1 PHE A  93       4.362  -4.454   9.637  1.00 96.89           H  
ATOM   1450  HD2 PHE A  93       0.663  -5.522  11.597  1.00 96.89           H  
ATOM   1451  HE1 PHE A  93       5.605  -5.246  11.610  1.00 96.89           H  
ATOM   1452  HE2 PHE A  93       1.941  -6.296  13.545  1.00 96.89           H  
ATOM   1453  HZ  PHE A  93       4.402  -6.162  13.555  1.00 96.89           H  
ATOM   1454  N   THR A  94      -0.269  -1.828   8.027  1.00 93.83           N  
ATOM   1455  CA  THR A  94      -0.916  -1.176   6.889  1.00 93.83           C  
ATOM   1456  C   THR A  94      -0.458   0.298   6.745  1.00 93.83           C  
ATOM   1457  O   THR A  94      -0.234   0.732   5.614  1.00 93.83           O  
ATOM   1458  CB  THR A  94      -2.464  -1.274   6.958  1.00 93.83           C  
ATOM   1459  CG2 THR A  94      -2.972  -2.716   6.802  1.00 93.83           C  
ATOM   1460  OG1 THR A  94      -2.995  -0.785   8.176  1.00 93.83           O  
ATOM   1461  H   THR A  94      -0.778  -1.813   8.899  1.00 93.83           H  
ATOM   1462  HA  THR A  94      -0.607  -1.693   5.977  1.00 93.83           H  
ATOM   1463  HB  THR A  94      -2.884  -0.673   6.150  1.00 93.83           H  
ATOM   1464 HG21 THR A  94      -4.061  -2.762   6.836  1.00 93.83           H  
ATOM   1465 HG22 THR A  94      -2.664  -3.134   5.843  1.00 93.83           H  
ATOM   1466 HG23 THR A  94      -2.590  -3.372   7.585  1.00 93.83           H  
ATOM   1467  HG1 THR A  94      -3.129  -1.529   8.788  1.00 93.83           H  
ATOM   1468  N   HIS A  95      -0.216   1.022   7.853  1.00 96.29           N  
ATOM   1469  CA  HIS A  95       0.435   2.341   7.831  1.00 96.29           C  
ATOM   1470  C   HIS A  95       1.888   2.272   7.323  1.00 96.29           C  
ATOM   1471  O   HIS A  95       2.318   3.188   6.621  1.00 96.29           O  
ATOM   1472  CB  HIS A  95       0.370   3.052   9.204  1.00 96.29           C  
ATOM   1473  CG  HIS A  95      -0.934   3.750   9.520  1.00 96.29           C  
ATOM   1474  CD2 HIS A  95      -1.561   4.771   8.835  1.00 96.29           C  
ATOM   1475  ND1 HIS A  95      -1.694   3.455  10.656  1.00 96.29           N  
ATOM   1476  CE1 HIS A  95      -2.750   4.257  10.595  1.00 96.29           C  
ATOM   1477  NE2 HIS A  95      -2.722   5.062   9.534  1.00 96.29           N  
ATOM   1478  H   HIS A  95      -0.490   0.660   8.766  1.00 96.29           H  
ATOM   1479  HA  HIS A  95      -0.102   2.961   7.111  1.00 96.29           H  
ATOM   1480  HB3 HIS A  95       1.143   3.821   9.259  1.00 96.29           H  
ATOM   1481  HB2 HIS A  95       0.601   2.347  10.003  1.00 96.29           H  
ATOM   1482  HD2 HIS A  95      -1.289   5.301   7.931  1.00 96.29           H  
ATOM   1483  HE1 HIS A  95      -3.539   4.261  11.334  1.00 96.29           H  
ATOM   1484  HE2 HIS A  95      -3.426   5.750   9.294  1.00 96.29           H  
ATOM   1485  N   ALA A  96       2.607   1.178   7.627  1.00 97.97           N  
ATOM   1486  CA  ALA A  96       3.972   0.944   7.149  1.00 97.97           C  
ATOM   1487  C   ALA A  96       4.072   0.868   5.613  1.00 97.97           C  
ATOM   1488  O   ALA A  96       5.049   1.370   5.051  1.00 97.97           O  
ATOM   1489  CB  ALA A  96       4.569  -0.302   7.820  1.00 97.97           C  
ATOM   1490  H   ALA A  96       2.210   0.489   8.255  1.00 97.97           H  
ATOM   1491  HA  ALA A  96       4.571   1.801   7.461  1.00 97.97           H  
ATOM   1492  HB1 ALA A  96       5.609  -0.441   7.520  1.00 97.97           H  
ATOM   1493  HB2 ALA A  96       4.553  -0.215   8.907  1.00 97.97           H  
ATOM   1494  HB3 ALA A  96       4.030  -1.208   7.546  1.00 97.97           H  
ATOM   1495  N   SER A  97       3.043   0.317   4.952  1.00 96.07           N  
ATOM   1496  CA  SER A  97       2.903   0.348   3.497  1.00 96.07           C  
ATOM   1497  C   SER A  97       2.747   1.794   2.976  1.00 96.07           C  
ATOM   1498  O   SER A  97       3.472   2.177   2.062  1.00 96.07           O  
ATOM   1499  CB  SER A  97       1.733  -0.553   3.041  1.00 96.07           C  
ATOM   1500  OG  SER A  97       1.980  -1.907   3.382  1.00 96.07           O  
ATOM   1501  H   SER A  97       2.292  -0.130   5.461  1.00 96.07           H  
ATOM   1502  HA  SER A  97       3.824  -0.055   3.070  1.00 96.07           H  
ATOM   1503  HB3 SER A  97       1.605  -0.488   1.960  1.00 96.07           H  
ATOM   1504  HB2 SER A  97       0.788  -0.234   3.478  1.00 96.07           H  
ATOM   1505  HG  SER A  97       1.555  -2.495   2.720  1.00 96.07           H  
ATOM   1506  N   ILE A  98       1.875   2.599   3.602  1.00 96.01           N  
ATOM   1507  CA  ILE A  98       1.622   4.000   3.235  1.00 96.01           C  
ATOM   1508  C   ILE A  98       2.881   4.882   3.382  1.00 96.01           C  
ATOM   1509  O   ILE A  98       3.191   5.663   2.482  1.00 96.01           O  
ATOM   1510  CB  ILE A  98       0.458   4.626   4.067  1.00 96.01           C  
ATOM   1511  CG1 ILE A  98      -0.843   3.820   3.864  1.00 96.01           C  
ATOM   1512  CG2 ILE A  98       0.199   6.127   3.778  1.00 96.01           C  
ATOM   1513  CD1 ILE A  98      -1.978   4.212   4.817  1.00 96.01           C  
ATOM   1514  H   ILE A  98       1.354   2.245   4.394  1.00 96.01           H  
ATOM   1515  HA  ILE A  98       1.336   4.011   2.181  1.00 96.01           H  
ATOM   1516  HB  ILE A  98       0.725   4.553   5.121  1.00 96.01           H  
ATOM   1517 HG13 ILE A  98      -0.667   2.752   3.983  1.00 96.01           H  
ATOM   1518 HG12 ILE A  98      -1.169   3.944   2.832  1.00 96.01           H  
ATOM   1519 HG21 ILE A  98      -0.620   6.520   4.380  1.00 96.01           H  
ATOM   1520 HG22 ILE A  98       1.060   6.754   4.011  1.00 96.01           H  
ATOM   1521 HG23 ILE A  98      -0.055   6.289   2.730  1.00 96.01           H  
ATOM   1522 HD11 ILE A  98      -2.740   3.432   4.857  1.00 96.01           H  
ATOM   1523 HD12 ILE A  98      -1.616   4.372   5.831  1.00 96.01           H  
ATOM   1524 HD13 ILE A  98      -2.462   5.130   4.486  1.00 96.01           H  
ATOM   1525  N   MET A  99       3.619   4.714   4.487  1.00 97.22           N  
ATOM   1526  CA  MET A  99       4.887   5.411   4.704  1.00 97.22           C  
ATOM   1527  C   MET A  99       5.986   4.958   3.719  1.00 97.22           C  
ATOM   1528  O   MET A  99       6.812   5.780   3.324  1.00 97.22           O  
ATOM   1529  CB  MET A  99       5.333   5.278   6.172  1.00 97.22           C  
ATOM   1530  CG  MET A  99       4.405   5.957   7.195  1.00 97.22           C  
ATOM   1531  SD  MET A  99       4.305   7.769   7.096  1.00 97.22           S  
ATOM   1532  CE  MET A  99       5.965   8.222   7.674  1.00 97.22           C  
ATOM   1533  H   MET A  99       3.289   4.085   5.216  1.00 97.22           H  
ATOM   1534  HA  MET A  99       4.716   6.471   4.507  1.00 97.22           H  
ATOM   1535  HB3 MET A  99       6.319   5.727   6.269  1.00 97.22           H  
ATOM   1536  HB2 MET A  99       5.452   4.224   6.432  1.00 97.22           H  
ATOM   1537  HG3 MET A  99       4.736   5.705   8.202  1.00 97.22           H  
ATOM   1538  HG2 MET A  99       3.394   5.559   7.107  1.00 97.22           H  
ATOM   1539  HE1 MET A  99       6.039   9.304   7.785  1.00 97.22           H  
ATOM   1540  HE2 MET A  99       6.175   7.764   8.640  1.00 97.22           H  
ATOM   1541  HE3 MET A  99       6.727   7.903   6.963  1.00 97.22           H  
ATOM   1542  N   SER A 100       5.953   3.691   3.282  1.00 97.72           N  
ATOM   1543  CA  SER A 100       6.828   3.190   2.221  1.00 97.72           C  
ATOM   1544  C   SER A 100       6.467   3.788   0.841  1.00 97.72           C  
ATOM   1545  O   SER A 100       7.379   4.156   0.104  1.00 97.72           O  
ATOM   1546  CB  SER A 100       6.830   1.650   2.206  1.00 97.72           C  
ATOM   1547  OG  SER A 100       7.287   1.136   3.449  1.00 97.72           O  
ATOM   1548  H   SER A 100       5.250   3.054   3.635  1.00 97.72           H  
ATOM   1549  HA  SER A 100       7.847   3.513   2.449  1.00 97.72           H  
ATOM   1550  HB3 SER A 100       7.493   1.292   1.416  1.00 97.72           H  
ATOM   1551  HB2 SER A 100       5.842   1.248   1.986  1.00 97.72           H  
ATOM   1552  HG  SER A 100       6.553   1.229   4.087  1.00 97.72           H  
ATOM   1553  N   LEU A 101       5.168   3.953   0.535  1.00 97.55           N  
ATOM   1554  CA  LEU A 101       4.685   4.662  -0.661  1.00 97.55           C  
ATOM   1555  C   LEU A 101       5.120   6.138  -0.679  1.00 97.55           C  
ATOM   1556  O   LEU A 101       5.520   6.638  -1.730  1.00 97.55           O  
ATOM   1557  CB  LEU A 101       3.146   4.568  -0.798  1.00 97.55           C  
ATOM   1558  CG  LEU A 101       2.588   3.160  -1.086  1.00 97.55           C  
ATOM   1559  CD1 LEU A 101       1.045   3.156  -1.045  1.00 97.55           C  
ATOM   1560  CD2 LEU A 101       3.128   2.581  -2.402  1.00 97.55           C  
ATOM   1561  H   LEU A 101       4.458   3.588   1.164  1.00 97.55           H  
ATOM   1562  HA  LEU A 101       5.144   4.190  -1.529  1.00 97.55           H  
ATOM   1563  HB3 LEU A 101       2.822   5.227  -1.606  1.00 97.55           H  
ATOM   1564  HB2 LEU A 101       2.679   4.968   0.100  1.00 97.55           H  
ATOM   1565  HG  LEU A 101       2.922   2.493  -0.297  1.00 97.55           H  
ATOM   1566 HD11 LEU A 101       0.601   2.892  -2.006  1.00 97.55           H  
ATOM   1567 HD12 LEU A 101       0.679   2.435  -0.312  1.00 97.55           H  
ATOM   1568 HD13 LEU A 101       0.635   4.128  -0.767  1.00 97.55           H  
ATOM   1569 HD21 LEU A 101       2.450   1.837  -2.815  1.00 97.55           H  
ATOM   1570 HD22 LEU A 101       3.291   3.351  -3.158  1.00 97.55           H  
ATOM   1571 HD23 LEU A 101       4.078   2.074  -2.233  1.00 97.55           H  
ATOM   1572  N   LEU A 102       5.072   6.800   0.485  1.00 98.18           N  
ATOM   1573  CA  LEU A 102       5.553   8.169   0.670  1.00 98.18           C  
ATOM   1574  C   LEU A 102       7.066   8.283   0.389  1.00 98.18           C  
ATOM   1575  O   LEU A 102       7.487   9.211  -0.299  1.00 98.18           O  
ATOM   1576  CB  LEU A 102       5.143   8.668   2.077  1.00 98.18           C  
ATOM   1577  CG  LEU A 102       5.565  10.110   2.448  1.00 98.18           C  
ATOM   1578  CD1 LEU A 102       5.011  11.162   1.464  1.00 98.18           C  
ATOM   1579  CD2 LEU A 102       5.186  10.426   3.911  1.00 98.18           C  
ATOM   1580  H   LEU A 102       4.651   6.343   1.288  1.00 98.18           H  
ATOM   1581  HA  LEU A 102       5.044   8.785  -0.073  1.00 98.18           H  
ATOM   1582  HB3 LEU A 102       5.567   7.992   2.818  1.00 98.18           H  
ATOM   1583  HB2 LEU A 102       4.060   8.581   2.179  1.00 98.18           H  
ATOM   1584  HG  LEU A 102       6.653  10.164   2.399  1.00 98.18           H  
ATOM   1585 HD11 LEU A 102       5.784  11.480   0.763  1.00 98.18           H  
ATOM   1586 HD12 LEU A 102       4.181  10.773   0.877  1.00 98.18           H  
ATOM   1587 HD13 LEU A 102       4.651  12.061   1.965  1.00 98.18           H  
ATOM   1588 HD21 LEU A 102       6.054  10.779   4.469  1.00 98.18           H  
ATOM   1589 HD22 LEU A 102       4.415  11.192   3.992  1.00 98.18           H  
ATOM   1590 HD23 LEU A 102       4.808   9.548   4.437  1.00 98.18           H  
ATOM   1591  N   ALA A 103       7.849   7.306   0.868  1.00 97.97           N  
ATOM   1592  CA  ALA A 103       9.281   7.199   0.591  1.00 97.97           C  
ATOM   1593  C   ALA A 103       9.591   6.965  -0.904  1.00 97.97           C  
ATOM   1594  O   ALA A 103      10.504   7.601  -1.430  1.00 97.97           O  
ATOM   1595  CB  ALA A 103       9.896   6.118   1.489  1.00 97.97           C  
ATOM   1596  H   ALA A 103       7.437   6.584   1.448  1.00 97.97           H  
ATOM   1597  HA  ALA A 103       9.730   8.154   0.875  1.00 97.97           H  
ATOM   1598  HB1 ALA A 103      10.983   6.188   1.468  1.00 97.97           H  
ATOM   1599  HB2 ALA A 103       9.589   6.236   2.529  1.00 97.97           H  
ATOM   1600  HB3 ALA A 103       9.621   5.113   1.169  1.00 97.97           H  
ATOM   1601  N   ILE A 104       8.795   6.119  -1.579  1.00 97.43           N  
ATOM   1602  CA  ILE A 104       8.839   5.917  -3.033  1.00 97.43           C  
ATOM   1603  C   ILE A 104       8.542   7.223  -3.811  1.00 97.43           C  
ATOM   1604  O   ILE A 104       9.272   7.551  -4.745  1.00 97.43           O  
ATOM   1605  CB  ILE A 104       7.876   4.773  -3.503  1.00 97.43           C  
ATOM   1606  CG1 ILE A 104       8.362   3.393  -3.008  1.00 97.43           C  
ATOM   1607  CG2 ILE A 104       7.630   4.701  -5.026  1.00 97.43           C  
ATOM   1608  CD1 ILE A 104       7.306   2.281  -3.080  1.00 97.43           C  
ATOM   1609  H   ILE A 104       8.089   5.598  -1.067  1.00 97.43           H  
ATOM   1610  HA  ILE A 104       9.861   5.620  -3.280  1.00 97.43           H  
ATOM   1611  HB  ILE A 104       6.907   4.956  -3.042  1.00 97.43           H  
ATOM   1612 HG13 ILE A 104       8.687   3.466  -1.974  1.00 97.43           H  
ATOM   1613 HG12 ILE A 104       9.242   3.091  -3.578  1.00 97.43           H  
ATOM   1614 HG21 ILE A 104       6.982   3.867  -5.292  1.00 97.43           H  
ATOM   1615 HG22 ILE A 104       7.143   5.594  -5.417  1.00 97.43           H  
ATOM   1616 HG23 ILE A 104       8.571   4.574  -5.561  1.00 97.43           H  
ATOM   1617 HD11 ILE A 104       7.545   1.474  -2.386  1.00 97.43           H  
ATOM   1618 HD12 ILE A 104       6.315   2.649  -2.822  1.00 97.43           H  
ATOM   1619 HD13 ILE A 104       7.249   1.851  -4.079  1.00 97.43           H  
ATOM   1620  N   ALA A 105       7.506   7.967  -3.396  1.00 98.09           N  
ATOM   1621  CA  ALA A 105       7.138   9.257  -3.985  1.00 98.09           C  
ATOM   1622  C   ALA A 105       8.256  10.314  -3.848  1.00 98.09           C  
ATOM   1623  O   ALA A 105       8.532  11.038  -4.804  1.00 98.09           O  
ATOM   1624  CB  ALA A 105       5.815   9.739  -3.368  1.00 98.09           C  
ATOM   1625  H   ALA A 105       6.920   7.619  -2.642  1.00 98.09           H  
ATOM   1626  HA  ALA A 105       6.971   9.088  -5.051  1.00 98.09           H  
ATOM   1627  HB1 ALA A 105       5.423  10.599  -3.909  1.00 98.09           H  
ATOM   1628  HB2 ALA A 105       5.051   8.962  -3.410  1.00 98.09           H  
ATOM   1629  HB3 ALA A 105       5.936  10.031  -2.325  1.00 98.09           H  
ATOM   1630  N   VAL A 106       8.917  10.352  -2.683  1.00 97.80           N  
ATOM   1631  CA  VAL A 106      10.090  11.188  -2.425  1.00 97.80           C  
ATOM   1632  C   VAL A 106      11.310  10.803  -3.300  1.00 97.80           C  
ATOM   1633  O   VAL A 106      11.979  11.708  -3.804  1.00 97.80           O  
ATOM   1634  CB  VAL A 106      10.450  11.199  -0.906  1.00 97.80           C  
ATOM   1635  CG1 VAL A 106      11.851  11.738  -0.546  1.00 97.80           C  
ATOM   1636  CG2 VAL A 106       9.394  11.987  -0.108  1.00 97.80           C  
ATOM   1637  H   VAL A 106       8.604   9.755  -1.923  1.00 97.80           H  
ATOM   1638  HA  VAL A 106       9.814  12.206  -2.706  1.00 97.80           H  
ATOM   1639  HB  VAL A 106      10.414  10.168  -0.551  1.00 97.80           H  
ATOM   1640 HG11 VAL A 106      11.985  11.798   0.535  1.00 97.80           H  
ATOM   1641 HG12 VAL A 106      12.646  11.094  -0.923  1.00 97.80           H  
ATOM   1642 HG13 VAL A 106      12.005  12.738  -0.954  1.00 97.80           H  
ATOM   1643 HG21 VAL A 106       9.567  11.909   0.965  1.00 97.80           H  
ATOM   1644 HG22 VAL A 106       9.409  13.045  -0.371  1.00 97.80           H  
ATOM   1645 HG23 VAL A 106       8.384  11.624  -0.298  1.00 97.80           H  
ATOM   1646  N   ASP A 107      11.548   9.497  -3.516  1.00 96.78           N  
ATOM   1647  CA  ASP A 107      12.563   8.963  -4.444  1.00 96.78           C  
ATOM   1648  C   ASP A 107      12.378   9.511  -5.873  1.00 96.78           C  
ATOM   1649  O   ASP A 107      13.314  10.094  -6.427  1.00 96.78           O  
ATOM   1650  CB  ASP A 107      12.673   7.411  -4.399  1.00 96.78           C  
ATOM   1651  CG  ASP A 107      13.580   6.762  -5.459  1.00 96.78           C  
ATOM   1652  OD1 ASP A 107      14.808   6.741  -5.248  1.00 96.78           O  
ATOM   1653  OD2 ASP A 107      13.078   6.402  -6.546  1.00 96.78           O1-
ATOM   1654  H   ASP A 107      10.965   8.813  -3.043  1.00 96.78           H  
ATOM   1655  HA  ASP A 107      13.523   9.346  -4.092  1.00 96.78           H  
ATOM   1656  HB3 ASP A 107      11.685   6.963  -4.473  1.00 96.78           H  
ATOM   1657  HB2 ASP A 107      13.027   7.118  -3.410  1.00 96.78           H  
ATOM   1658  N   ARG A 108      11.145   9.389  -6.394  1.00 96.17           N  
ATOM   1659  CA  ARG A 108      10.734   9.954  -7.680  1.00 96.17           C  
ATOM   1660  C   ARG A 108      10.958  11.475  -7.744  1.00 96.17           C  
ATOM   1661  O   ARG A 108      11.548  11.947  -8.714  1.00 96.17           O  
ATOM   1662  CB  ARG A 108       9.253   9.625  -7.995  1.00 96.17           C  
ATOM   1663  CG  ARG A 108       8.837   8.144  -8.132  1.00 96.17           C  
ATOM   1664  CD  ARG A 108       9.409   7.421  -9.363  1.00 96.17           C  
ATOM   1665  NE  ARG A 108      10.810   7.012  -9.179  1.00 96.17           N  
ATOM   1666  NH1 ARG A 108      11.602   7.168 -11.382  1.00 96.17           N  
ATOM   1667  NH2 ARG A 108      12.971   6.493  -9.663  1.00 96.17           N1+
ATOM   1668  CZ  ARG A 108      11.783   6.894 -10.089  1.00 96.17           C  
ATOM   1669  H   ARG A 108      10.442   8.892  -5.856  1.00 96.17           H  
ATOM   1670  HA  ARG A 108      11.375   9.520  -8.447  1.00 96.17           H  
ATOM   1671  HB3 ARG A 108       8.991  10.114  -8.934  1.00 96.17           H  
ATOM   1672  HB2 ARG A 108       8.614  10.085  -7.242  1.00 96.17           H  
ATOM   1673  HG3 ARG A 108       7.753   8.038  -8.117  1.00 96.17           H  
ATOM   1674  HG2 ARG A 108       9.175   7.630  -7.235  1.00 96.17           H  
ATOM   1675  HD3 ARG A 108       9.413   8.143 -10.179  1.00 96.17           H  
ATOM   1676  HD2 ARG A 108       8.774   6.604  -9.699  1.00 96.17           H  
ATOM   1677  HE  ARG A 108      11.065   6.793  -8.219  1.00 96.17           H  
ATOM   1678 HH12 ARG A 108      10.729   7.514 -11.739  1.00 96.17           H  
ATOM   1679 HH11 ARG A 108      12.384   7.099 -12.052  1.00 96.17           H  
ATOM   1680 HH22 ARG A 108      13.745   6.322 -10.289  1.00 96.17           H  
ATOM   1681 HH21 ARG A 108      13.153   6.358  -8.666  1.00 96.17           H  
ATOM   1682  N   TYR A 109      10.515  12.201  -6.707  1.00 97.87           N  
ATOM   1683  CA  TYR A 109      10.613  13.659  -6.621  1.00 97.87           C  
ATOM   1684  C   TYR A 109      12.065  14.155  -6.701  1.00 97.87           C  
ATOM   1685  O   TYR A 109      12.375  15.002  -7.542  1.00 97.87           O  
ATOM   1686  CB  TYR A 109       9.908  14.178  -5.347  1.00 97.87           C  
ATOM   1687  CG  TYR A 109       9.596  15.664  -5.383  1.00 97.87           C  
ATOM   1688  CD1 TYR A 109      10.457  16.611  -4.788  1.00 97.87           C  
ATOM   1689  CD2 TYR A 109       8.441  16.107  -6.057  1.00 97.87           C  
ATOM   1690  CE1 TYR A 109      10.169  17.988  -4.887  1.00 97.87           C  
ATOM   1691  CE2 TYR A 109       8.158  17.478  -6.160  1.00 97.87           C  
ATOM   1692  OH  TYR A 109       8.757  19.758  -5.721  1.00 97.87           O  
ATOM   1693  CZ  TYR A 109       9.024  18.424  -5.585  1.00 97.87           C  
ATOM   1694  H   TYR A 109      10.024  11.729  -5.953  1.00 97.87           H  
ATOM   1695  HA  TYR A 109      10.090  14.063  -7.489  1.00 97.87           H  
ATOM   1696  HB3 TYR A 109      10.490  13.943  -4.455  1.00 97.87           H  
ATOM   1697  HB2 TYR A 109       8.959  13.658  -5.218  1.00 97.87           H  
ATOM   1698  HD1 TYR A 109      11.349  16.287  -4.269  1.00 97.87           H  
ATOM   1699  HD2 TYR A 109       7.769  15.400  -6.516  1.00 97.87           H  
ATOM   1700  HE1 TYR A 109      10.840  18.705  -4.437  1.00 97.87           H  
ATOM   1701  HE2 TYR A 109       7.275  17.788  -6.697  1.00 97.87           H  
ATOM   1702  HH  TYR A 109       7.929  19.917  -6.237  1.00 97.87           H  
ATOM   1703  N   LEU A 110      12.935  13.591  -5.851  1.00 97.30           N  
ATOM   1704  CA  LEU A 110      14.349  13.945  -5.799  1.00 97.30           C  
ATOM   1705  C   LEU A 110      15.096  13.582  -7.091  1.00 97.30           C  
ATOM   1706  O   LEU A 110      15.862  14.421  -7.563  1.00 97.30           O  
ATOM   1707  CB  LEU A 110      15.032  13.321  -4.563  1.00 97.30           C  
ATOM   1708  CG  LEU A 110      14.608  13.923  -3.205  1.00 97.30           C  
ATOM   1709  CD1 LEU A 110      15.235  13.126  -2.041  1.00 97.30           C  
ATOM   1710  CD2 LEU A 110      14.923  15.432  -3.104  1.00 97.30           C  
ATOM   1711  H   LEU A 110      12.616  12.871  -5.206  1.00 97.30           H  
ATOM   1712  HA  LEU A 110      14.402  15.031  -5.713  1.00 97.30           H  
ATOM   1713  HB3 LEU A 110      16.112  13.443  -4.657  1.00 97.30           H  
ATOM   1714  HB2 LEU A 110      14.845  12.245  -4.567  1.00 97.30           H  
ATOM   1715  HG  LEU A 110      13.527  13.809  -3.117  1.00 97.30           H  
ATOM   1716 HD11 LEU A 110      14.473  12.821  -1.324  1.00 97.30           H  
ATOM   1717 HD12 LEU A 110      15.730  12.216  -2.383  1.00 97.30           H  
ATOM   1718 HD13 LEU A 110      15.981  13.699  -1.492  1.00 97.30           H  
ATOM   1719 HD21 LEU A 110      15.324  15.716  -2.131  1.00 97.30           H  
ATOM   1720 HD22 LEU A 110      15.649  15.753  -3.852  1.00 97.30           H  
ATOM   1721 HD23 LEU A 110      14.019  16.024  -3.254  1.00 97.30           H  
ATOM   1722  N   ARG A 111      14.855  12.389  -7.663  1.00 95.47           N  
ATOM   1723  CA  ARG A 111      15.501  11.971  -8.911  1.00 95.47           C  
ATOM   1724  C   ARG A 111      15.119  12.877 -10.095  1.00 95.47           C  
ATOM   1725  O   ARG A 111      16.008  13.312 -10.824  1.00 95.47           O  
ATOM   1726  CB  ARG A 111      15.230  10.483  -9.238  1.00 95.47           C  
ATOM   1727  CG  ARG A 111      16.029   9.989 -10.471  1.00 95.47           C  
ATOM   1728  CD  ARG A 111      15.714   8.562 -10.936  1.00 95.47           C  
ATOM   1729  NE  ARG A 111      16.221   7.526 -10.020  1.00 95.47           N  
ATOM   1730  NH1 ARG A 111      15.983   5.669 -11.427  1.00 95.47           N  
ATOM   1731  NH2 ARG A 111      16.868   5.445  -9.316  1.00 95.47           N1+
ATOM   1732  CZ  ARG A 111      16.356   6.216 -10.269  1.00 95.47           C  
ATOM   1733  H   ARG A 111      14.213  11.730  -7.229  1.00 95.47           H  
ATOM   1734  HA  ARG A 111      16.576  12.077  -8.755  1.00 95.47           H  
ATOM   1735  HB3 ARG A 111      14.164  10.337  -9.417  1.00 95.47           H  
ATOM   1736  HB2 ARG A 111      15.474   9.865  -8.375  1.00 95.47           H  
ATOM   1737  HG3 ARG A 111      17.082  10.038 -10.190  1.00 95.47           H  
ATOM   1738  HG2 ARG A 111      15.939  10.647 -11.335  1.00 95.47           H  
ATOM   1739  HD3 ARG A 111      16.039   8.413 -11.966  1.00 95.47           H  
ATOM   1740  HD2 ARG A 111      14.632   8.442 -10.935  1.00 95.47           H  
ATOM   1741  HE  ARG A 111      16.423   7.846  -9.076  1.00 95.47           H  
ATOM   1742 HH12 ARG A 111      16.098   4.689 -11.627  1.00 95.47           H  
ATOM   1743 HH11 ARG A 111      15.526   6.218 -12.165  1.00 95.47           H  
ATOM   1744 HH22 ARG A 111      16.931   4.444  -9.403  1.00 95.47           H  
ATOM   1745 HH21 ARG A 111      17.055   5.845  -8.399  1.00 95.47           H  
ATOM   1746  N   VAL A 112      13.816  13.127 -10.271  1.00 95.86           N  
ATOM   1747  CA  VAL A 112      13.280  13.925 -11.370  1.00 95.86           C  
ATOM   1748  C   VAL A 112      13.741  15.394 -11.308  1.00 95.86           C  
ATOM   1749  O   VAL A 112      14.203  15.927 -12.320  1.00 95.86           O  
ATOM   1750  CB  VAL A 112      11.723  13.828 -11.412  1.00 95.86           C  
ATOM   1751  CG1 VAL A 112      10.977  14.942 -12.175  1.00 95.86           C  
ATOM   1752  CG2 VAL A 112      11.294  12.449 -11.950  1.00 95.86           C  
ATOM   1753  H   VAL A 112      13.133  12.729  -9.631  1.00 95.86           H  
ATOM   1754  HA  VAL A 112      13.676  13.504 -12.296  1.00 95.86           H  
ATOM   1755  HB  VAL A 112      11.364  13.895 -10.384  1.00 95.86           H  
ATOM   1756 HG11 VAL A 112       9.907  14.746 -12.203  1.00 95.86           H  
ATOM   1757 HG12 VAL A 112      11.089  15.909 -11.688  1.00 95.86           H  
ATOM   1758 HG13 VAL A 112      11.330  15.034 -13.203  1.00 95.86           H  
ATOM   1759 HG21 VAL A 112      10.221  12.299 -11.846  1.00 95.86           H  
ATOM   1760 HG22 VAL A 112      11.546  12.336 -13.005  1.00 95.86           H  
ATOM   1761 HG23 VAL A 112      11.779  11.636 -11.408  1.00 95.86           H  
ATOM   1762  N   LYS A 113      13.605  16.019 -10.132  1.00 95.80           N  
ATOM   1763  CA  LYS A 113      13.845  17.445  -9.956  1.00 95.80           C  
ATOM   1764  C   LYS A 113      15.344  17.767  -9.812  1.00 95.80           C  
ATOM   1765  O   LYS A 113      15.841  18.647 -10.520  1.00 95.80           O  
ATOM   1766  CB  LYS A 113      13.016  17.937  -8.751  1.00 95.80           C  
ATOM   1767  CG  LYS A 113      12.909  19.467  -8.610  1.00 95.80           C  
ATOM   1768  CD  LYS A 113      12.072  19.858  -7.381  1.00 95.80           C  
ATOM   1769  CE  LYS A 113      11.738  21.361  -7.320  1.00 95.80           C  
ATOM   1770  NZ  LYS A 113      10.969  21.713  -6.112  1.00 95.80           N1+
ATOM   1771  H   LYS A 113      13.232  15.515  -9.332  1.00 95.80           H  
ATOM   1772  HA  LYS A 113      13.479  17.968 -10.842  1.00 95.80           H  
ATOM   1773  HB3 LYS A 113      13.407  17.505  -7.828  1.00 95.80           H  
ATOM   1774  HB2 LYS A 113      12.001  17.547  -8.850  1.00 95.80           H  
ATOM   1775  HG3 LYS A 113      12.455  19.879  -9.512  1.00 95.80           H  
ATOM   1776  HG2 LYS A 113      13.899  19.917  -8.537  1.00 95.80           H  
ATOM   1777  HD3 LYS A 113      12.614  19.558  -6.481  1.00 95.80           H  
ATOM   1778  HD2 LYS A 113      11.148  19.278  -7.386  1.00 95.80           H  
ATOM   1779  HE3 LYS A 113      11.152  21.640  -8.197  1.00 95.80           H  
ATOM   1780  HE2 LYS A 113      12.651  21.957  -7.346  1.00 95.80           H  
ATOM   1781  HZ1 LYS A 113      10.140  21.134  -6.034  1.00 95.80           H  
ATOM   1782  HZ2 LYS A 113      11.523  21.585  -5.284  1.00 95.80           H  
ATOM   1783  HZ3 LYS A 113      10.682  22.676  -6.151  1.00 95.80           H  
ATOM   1784  N   LEU A 114      16.024  17.064  -8.898  1.00 94.69           N  
ATOM   1785  CA  LEU A 114      17.335  17.424  -8.363  1.00 94.69           C  
ATOM   1786  C   LEU A 114      18.327  16.272  -8.603  1.00 94.69           C  
ATOM   1787  O   LEU A 114      18.876  15.712  -7.650  1.00 94.69           O  
ATOM   1788  CB  LEU A 114      17.186  17.755  -6.854  1.00 94.69           C  
ATOM   1789  CG  LEU A 114      16.268  18.951  -6.514  1.00 94.69           C  
ATOM   1790  CD1 LEU A 114      16.002  19.032  -4.995  1.00 94.69           C  
ATOM   1791  CD2 LEU A 114      16.802  20.280  -7.091  1.00 94.69           C  
ATOM   1792  H   LEU A 114      15.596  16.255  -8.460  1.00 94.69           H  
ATOM   1793  HA  LEU A 114      17.739  18.298  -8.876  1.00 94.69           H  
ATOM   1794  HB3 LEU A 114      18.172  17.960  -6.441  1.00 94.69           H  
ATOM   1795  HB2 LEU A 114      16.822  16.865  -6.337  1.00 94.69           H  
ATOM   1796  HG  LEU A 114      15.297  18.766  -6.970  1.00 94.69           H  
ATOM   1797 HD11 LEU A 114      14.935  18.943  -4.785  1.00 94.69           H  
ATOM   1798 HD12 LEU A 114      16.499  18.231  -4.446  1.00 94.69           H  
ATOM   1799 HD13 LEU A 114      16.336  19.969  -4.552  1.00 94.69           H  
ATOM   1800 HD21 LEU A 114      16.755  21.104  -6.380  1.00 94.69           H  
ATOM   1801 HD22 LEU A 114      17.842  20.201  -7.410  1.00 94.69           H  
ATOM   1802 HD23 LEU A 114      16.221  20.583  -7.963  1.00 94.69           H  
ATOM   1803  N   THR A 115      18.550  15.949  -9.882  1.00 91.09           N  
ATOM   1804  CA  THR A 115      19.380  14.849 -10.387  1.00 91.09           C  
ATOM   1805  C   THR A 115      20.804  14.788  -9.776  1.00 91.09           C  
ATOM   1806  O   THR A 115      21.278  13.697  -9.455  1.00 91.09           O  
ATOM   1807  CB  THR A 115      19.527  14.985 -11.931  1.00 91.09           C  
ATOM   1808  CG2 THR A 115      18.222  14.712 -12.693  1.00 91.09           C  
ATOM   1809  OG1 THR A 115      19.936  16.301 -12.289  1.00 91.09           O  
ATOM   1810  H   THR A 115      18.101  16.488 -10.607  1.00 91.09           H  
ATOM   1811  HA  THR A 115      18.869  13.913 -10.150  1.00 91.09           H  
ATOM   1812  HB  THR A 115      20.284  14.284 -12.292  1.00 91.09           H  
ATOM   1813 HG21 THR A 115      18.339  14.867 -13.766  1.00 91.09           H  
ATOM   1814 HG22 THR A 115      17.911  13.677 -12.558  1.00 91.09           H  
ATOM   1815 HG23 THR A 115      17.404  15.348 -12.352  1.00 91.09           H  
ATOM   1816  HG1 THR A 115      20.037  16.333 -13.250  1.00 91.09           H  
ATOM   1817  N   VAL A 116      21.443  15.951  -9.593  1.00 90.58           N  
ATOM   1818  CA  VAL A 116      22.785  16.085  -9.027  1.00 90.58           C  
ATOM   1819  C   VAL A 116      22.790  15.845  -7.500  1.00 90.58           C  
ATOM   1820  O   VAL A 116      23.681  15.161  -6.993  1.00 90.58           O  
ATOM   1821  CB  VAL A 116      23.374  17.497  -9.332  1.00 90.58           C  
ATOM   1822  CG1 VAL A 116      24.751  17.778  -8.693  1.00 90.58           C  
ATOM   1823  CG2 VAL A 116      23.461  17.747 -10.851  1.00 90.58           C  
ATOM   1824  H   VAL A 116      21.001  16.792  -9.936  1.00 90.58           H  
ATOM   1825  HA  VAL A 116      23.430  15.331  -9.485  1.00 90.58           H  
ATOM   1826  HB  VAL A 116      22.687  18.244  -8.929  1.00 90.58           H  
ATOM   1827 HG11 VAL A 116      25.145  18.742  -9.015  1.00 90.58           H  
ATOM   1828 HG12 VAL A 116      24.704  17.811  -7.604  1.00 90.58           H  
ATOM   1829 HG13 VAL A 116      25.480  17.016  -8.972  1.00 90.58           H  
ATOM   1830 HG21 VAL A 116      23.870  18.734 -11.068  1.00 90.58           H  
ATOM   1831 HG22 VAL A 116      24.100  17.010 -11.337  1.00 90.58           H  
ATOM   1832 HG23 VAL A 116      22.482  17.700 -11.329  1.00 90.58           H  
ATOM   1833  N   ARG A 117      21.791  16.399  -6.798  1.00 94.53           N  
ATOM   1834  CA  ARG A 117      21.664  16.306  -5.340  1.00 94.53           C  
ATOM   1835  C   ARG A 117      21.268  14.892  -4.889  1.00 94.53           C  
ATOM   1836  O   ARG A 117      21.801  14.404  -3.894  1.00 94.53           O  
ATOM   1837  CB  ARG A 117      20.657  17.341  -4.798  1.00 94.53           C  
ATOM   1838  CG  ARG A 117      20.894  18.785  -5.280  1.00 94.53           C  
ATOM   1839  CD  ARG A 117      19.949  19.791  -4.600  1.00 94.53           C  
ATOM   1840  NE  ARG A 117      20.026  21.133  -5.209  1.00 94.53           N  
ATOM   1841  NH1 ARG A 117      18.424  22.210  -3.884  1.00 94.53           N  
ATOM   1842  NH2 ARG A 117      19.512  23.354  -5.560  1.00 94.53           N1+
ATOM   1843  CZ  ARG A 117      19.317  22.226  -4.878  1.00 94.53           C  
ATOM   1844  H   ARG A 117      21.044  16.859  -7.297  1.00 94.53           H  
ATOM   1845  HA  ARG A 117      22.642  16.530  -4.908  1.00 94.53           H  
ATOM   1846  HB3 ARG A 117      20.687  17.319  -3.707  1.00 94.53           H  
ATOM   1847  HB2 ARG A 117      19.646  17.036  -5.065  1.00 94.53           H  
ATOM   1848  HG3 ARG A 117      20.860  18.877  -6.367  1.00 94.53           H  
ATOM   1849  HG2 ARG A 117      21.915  19.031  -4.987  1.00 94.53           H  
ATOM   1850  HD3 ARG A 117      20.302  19.937  -3.578  1.00 94.53           H  
ATOM   1851  HD2 ARG A 117      18.930  19.412  -4.523  1.00 94.53           H  
ATOM   1852  HE  ARG A 117      20.710  21.214  -5.951  1.00 94.53           H  
ATOM   1853 HH12 ARG A 117      17.888  23.026  -3.625  1.00 94.53           H  
ATOM   1854 HH11 ARG A 117      18.263  21.382  -3.334  1.00 94.53           H  
ATOM   1855 HH22 ARG A 117      19.009  24.205  -5.351  1.00 94.53           H  
ATOM   1856 HH21 ARG A 117      20.175  23.422  -6.319  1.00 94.53           H  
ATOM   1857  N   TYR A 118      20.374  14.254  -5.656  1.00 94.71           N  
ATOM   1858  CA  TYR A 118      19.852  12.901  -5.452  1.00 94.71           C  
ATOM   1859  C   TYR A 118      20.947  11.852  -5.176  1.00 94.71           C  
ATOM   1860  O   TYR A 118      20.843  11.100  -4.205  1.00 94.71           O  
ATOM   1861  CB  TYR A 118      18.981  12.533  -6.674  1.00 94.71           C  
ATOM   1862  CG  TYR A 118      18.455  11.110  -6.726  1.00 94.71           C  
ATOM   1863  CD1 TYR A 118      19.007  10.174  -7.626  1.00 94.71           C  
ATOM   1864  CD2 TYR A 118      17.402  10.722  -5.876  1.00 94.71           C  
ATOM   1865  CE1 TYR A 118      18.500   8.861  -7.677  1.00 94.71           C  
ATOM   1866  CE2 TYR A 118      16.883   9.417  -5.941  1.00 94.71           C  
ATOM   1867  OH  TYR A 118      16.917   7.226  -6.923  1.00 94.71           O  
ATOM   1868  CZ  TYR A 118      17.432   8.485  -6.840  1.00 94.71           C  
ATOM   1869  H   TYR A 118      19.971  14.764  -6.439  1.00 94.71           H  
ATOM   1870  HA  TYR A 118      19.206  12.938  -4.573  1.00 94.71           H  
ATOM   1871  HB3 TYR A 118      19.548  12.711  -7.589  1.00 94.71           H  
ATOM   1872  HB2 TYR A 118      18.129  13.210  -6.726  1.00 94.71           H  
ATOM   1873  HD1 TYR A 118      19.820  10.455  -8.281  1.00 94.71           H  
ATOM   1874  HD2 TYR A 118      16.981  11.421  -5.173  1.00 94.71           H  
ATOM   1875  HE1 TYR A 118      18.926   8.149  -8.369  1.00 94.71           H  
ATOM   1876  HE2 TYR A 118      16.059   9.140  -5.299  1.00 94.71           H  
ATOM   1877  HH  TYR A 118      16.154   7.081  -6.306  1.00 94.71           H  
ATOM   1878  N   LYS A 119      22.006  11.876  -5.996  1.00 91.43           N  
ATOM   1879  CA  LYS A 119      23.157  10.975  -5.910  1.00 91.43           C  
ATOM   1880  C   LYS A 119      23.991  11.159  -4.625  1.00 91.43           C  
ATOM   1881  O   LYS A 119      24.602  10.197  -4.163  1.00 91.43           O  
ATOM   1882  CB  LYS A 119      24.043  11.174  -7.157  1.00 91.43           C  
ATOM   1883  CG  LYS A 119      23.343  10.816  -8.482  1.00 91.43           C  
ATOM   1884  CD  LYS A 119      24.260  11.011  -9.701  1.00 91.43           C  
ATOM   1885  CE  LYS A 119      23.559  10.676 -11.033  1.00 91.43           C  
ATOM   1886  NZ  LYS A 119      24.452  10.823 -12.196  1.00 91.43           N1+
ATOM   1887  H   LYS A 119      22.027  12.557  -6.741  1.00 91.43           H  
ATOM   1888  HA  LYS A 119      22.778   9.951  -5.908  1.00 91.43           H  
ATOM   1889  HB3 LYS A 119      24.936  10.554  -7.060  1.00 91.43           H  
ATOM   1890  HB2 LYS A 119      24.397  12.206  -7.194  1.00 91.43           H  
ATOM   1891  HG3 LYS A 119      22.447  11.424  -8.608  1.00 91.43           H  
ATOM   1892  HG2 LYS A 119      23.001   9.781  -8.442  1.00 91.43           H  
ATOM   1893  HD3 LYS A 119      25.148  10.388  -9.578  1.00 91.43           H  
ATOM   1894  HD2 LYS A 119      24.611  12.045  -9.716  1.00 91.43           H  
ATOM   1895  HE3 LYS A 119      22.691  11.324 -11.170  1.00 91.43           H  
ATOM   1896  HE2 LYS A 119      23.184   9.652 -11.010  1.00 91.43           H  
ATOM   1897  HZ1 LYS A 119      25.241  10.205 -12.123  1.00 91.43           H  
ATOM   1898  HZ2 LYS A 119      23.957  10.594 -13.041  1.00 91.43           H  
ATOM   1899  HZ3 LYS A 119      24.789  11.766 -12.278  1.00 91.43           H  
ATOM   1900  N   ARG A 120      24.009  12.382  -4.078  1.00 94.72           N  
ATOM   1901  CA  ARG A 120      24.700  12.718  -2.834  1.00 94.72           C  
ATOM   1902  C   ARG A 120      23.835  12.376  -1.606  1.00 94.72           C  
ATOM   1903  O   ARG A 120      24.371  11.909  -0.601  1.00 94.72           O  
ATOM   1904  CB  ARG A 120      25.118  14.206  -2.878  1.00 94.72           C  
ATOM   1905  CG  ARG A 120      25.926  14.692  -1.659  1.00 94.72           C  
ATOM   1906  CD  ARG A 120      26.440  16.131  -1.836  1.00 94.72           C  
ATOM   1907  NE  ARG A 120      27.066  16.660  -0.609  1.00 94.72           N  
ATOM   1908  NH1 ARG A 120      27.673  18.775  -1.407  1.00 94.72           N  
ATOM   1909  NH2 ARG A 120      28.147  18.167   0.763  1.00 94.72           N1+
ATOM   1910  CZ  ARG A 120      27.626  17.868  -0.426  1.00 94.72           C  
ATOM   1911  H   ARG A 120      23.432  13.107  -4.485  1.00 94.72           H  
ATOM   1912  HA  ARG A 120      25.613  12.121  -2.768  1.00 94.72           H  
ATOM   1913  HB3 ARG A 120      24.231  14.833  -2.972  1.00 94.72           H  
ATOM   1914  HB2 ARG A 120      25.706  14.380  -3.780  1.00 94.72           H  
ATOM   1915  HG3 ARG A 120      26.793  14.032  -1.594  1.00 94.72           H  
ATOM   1916  HG2 ARG A 120      25.383  14.575  -0.720  1.00 94.72           H  
ATOM   1917  HD3 ARG A 120      25.673  16.792  -2.243  1.00 94.72           H  
ATOM   1918  HD2 ARG A 120      27.248  16.107  -2.570  1.00 94.72           H  
ATOM   1919  HE  ARG A 120      27.066  16.010   0.168  1.00 94.72           H  
ATOM   1920 HH12 ARG A 120      28.091  19.686  -1.283  1.00 94.72           H  
ATOM   1921 HH11 ARG A 120      27.294  18.585  -2.322  1.00 94.72           H  
ATOM   1922 HH22 ARG A 120      28.581  19.060   0.954  1.00 94.72           H  
ATOM   1923 HH21 ARG A 120      28.140  17.520   1.538  1.00 94.72           H  
ATOM   1924  N   VAL A 121      22.523  12.624  -1.706  1.00 94.06           N  
ATOM   1925  CA  VAL A 121      21.545  12.401  -0.644  1.00 94.06           C  
ATOM   1926  C   VAL A 121      21.297  10.903  -0.363  1.00 94.06           C  
ATOM   1927  O   VAL A 121      21.351  10.493   0.798  1.00 94.06           O  
ATOM   1928  CB  VAL A 121      20.199  13.126  -0.965  1.00 94.06           C  
ATOM   1929  CG1 VAL A 121      18.983  12.705  -0.111  1.00 94.06           C  
ATOM   1930  CG2 VAL A 121      20.370  14.655  -0.868  1.00 94.06           C  
ATOM   1931  H   VAL A 121      22.175  13.063  -2.553  1.00 94.06           H  
ATOM   1932  HA  VAL A 121      21.950  12.838   0.272  1.00 94.06           H  
ATOM   1933  HB  VAL A 121      19.943  12.903  -2.003  1.00 94.06           H  
ATOM   1934 HG11 VAL A 121      18.120  13.338  -0.318  1.00 94.06           H  
ATOM   1935 HG12 VAL A 121      18.669  11.681  -0.315  1.00 94.06           H  
ATOM   1936 HG13 VAL A 121      19.199  12.785   0.955  1.00 94.06           H  
ATOM   1937 HG21 VAL A 121      19.472  15.175  -1.202  1.00 94.06           H  
ATOM   1938 HG22 VAL A 121      20.569  14.964   0.159  1.00 94.06           H  
ATOM   1939 HG23 VAL A 121      21.196  15.016  -1.478  1.00 94.06           H  
ATOM   1940  N   THR A 122      21.026  10.115  -1.409  1.00 94.31           N  
ATOM   1941  CA  THR A 122      20.543   8.737  -1.288  1.00 94.31           C  
ATOM   1942  C   THR A 122      21.681   7.710  -1.047  1.00 94.31           C  
ATOM   1943  O   THR A 122      21.893   6.779  -1.825  1.00 94.31           O  
ATOM   1944  CB  THR A 122      19.659   8.356  -2.510  1.00 94.31           C  
ATOM   1945  CG2 THR A 122      18.389   9.217  -2.593  1.00 94.31           C  
ATOM   1946  OG1 THR A 122      20.338   8.466  -3.754  1.00 94.31           O  
ATOM   1947  H   THR A 122      21.045  10.503  -2.346  1.00 94.31           H  
ATOM   1948  HA  THR A 122      19.898   8.675  -0.407  1.00 94.31           H  
ATOM   1949  HB  THR A 122      19.346   7.318  -2.394  1.00 94.31           H  
ATOM   1950 HG21 THR A 122      17.730   8.861  -3.384  1.00 94.31           H  
ATOM   1951 HG22 THR A 122      17.822   9.166  -1.663  1.00 94.31           H  
ATOM   1952 HG23 THR A 122      18.608  10.268  -2.787  1.00 94.31           H  
ATOM   1953  HG1 THR A 122      20.450   9.411  -3.962  1.00 94.31           H  
ATOM   1954  N   THR A 123      22.379   7.869   0.081  1.00 94.62           N  
ATOM   1955  CA  THR A 123      23.257   6.854   0.647  1.00 94.62           C  
ATOM   1956  C   THR A 123      22.407   5.883   1.501  1.00 94.62           C  
ATOM   1957  O   THR A 123      21.411   6.294   2.109  1.00 94.62           O  
ATOM   1958  CB  THR A 123      24.335   7.532   1.538  1.00 94.62           C  
ATOM   1959  CG2 THR A 123      25.245   8.486   0.750  1.00 94.62           C  
ATOM   1960  OG1 THR A 123      23.770   8.259   2.618  1.00 94.62           O  
ATOM   1961  H   THR A 123      22.158   8.639   0.702  1.00 94.62           H  
ATOM   1962  HA  THR A 123      23.755   6.295  -0.148  1.00 94.62           H  
ATOM   1963  HB  THR A 123      24.964   6.751   1.970  1.00 94.62           H  
ATOM   1964 HG21 THR A 123      26.028   8.907   1.381  1.00 94.62           H  
ATOM   1965 HG22 THR A 123      25.737   7.961  -0.069  1.00 94.62           H  
ATOM   1966 HG23 THR A 123      24.686   9.315   0.315  1.00 94.62           H  
ATOM   1967  HG1 THR A 123      24.438   8.871   2.954  1.00 94.62           H  
ATOM   1968  N   HIS A 124      22.811   4.605   1.541  1.00 92.78           N  
ATOM   1969  CA  HIS A 124      22.116   3.517   2.244  1.00 92.78           C  
ATOM   1970  C   HIS A 124      21.891   3.788   3.742  1.00 92.78           C  
ATOM   1971  O   HIS A 124      20.850   3.416   4.283  1.00 92.78           O  
ATOM   1972  CB  HIS A 124      22.878   2.193   2.054  1.00 92.78           C  
ATOM   1973  CG  HIS A 124      23.021   1.761   0.618  1.00 92.78           C  
ATOM   1974  CD2 HIS A 124      22.226   0.899  -0.103  1.00 92.78           C  
ATOM   1975  ND1 HIS A 124      24.035   2.246  -0.219  1.00 92.78           N  
ATOM   1976  CE1 HIS A 124      23.813   1.668  -1.396  1.00 92.78           C  
ATOM   1977  NE2 HIS A 124      22.753   0.862  -1.383  1.00 92.78           N  
ATOM   1978  H   HIS A 124      23.596   4.309   0.973  1.00 92.78           H  
ATOM   1979  HA  HIS A 124      21.136   3.406   1.780  1.00 92.78           H  
ATOM   1980  HB3 HIS A 124      22.367   1.394   2.592  1.00 92.78           H  
ATOM   1981  HB2 HIS A 124      23.873   2.261   2.495  1.00 92.78           H  
ATOM   1982  HD2 HIS A 124      21.339   0.342   0.170  1.00 92.78           H  
ATOM   1983  HE1 HIS A 124      24.418   1.841  -2.276  1.00 92.78           H  
ATOM   1984  HE2 HIS A 124      22.370   0.352  -2.179  1.00 92.78           H  
ATOM   1985  N   ARG A 125      22.852   4.484   4.365  1.00 96.23           N  
ATOM   1986  CA  ARG A 125      22.805   4.914   5.762  1.00 96.23           C  
ATOM   1987  C   ARG A 125      21.629   5.863   6.064  1.00 96.23           C  
ATOM   1988  O   ARG A 125      21.063   5.770   7.151  1.00 96.23           O  
ATOM   1989  CB  ARG A 125      24.146   5.560   6.169  1.00 96.23           C  
ATOM   1990  CG  ARG A 125      25.369   4.639   5.988  1.00 96.23           C  
ATOM   1991  CD  ARG A 125      26.676   5.291   6.473  1.00 96.23           C  
ATOM   1992  NE  ARG A 125      27.809   4.346   6.460  1.00 96.23           N  
ATOM   1993  NH1 ARG A 125      29.463   5.767   7.311  1.00 96.23           N  
ATOM   1994  NH2 ARG A 125      29.968   3.588   6.762  1.00 96.23           N1+
ATOM   1995  CZ  ARG A 125      29.076   4.575   6.846  1.00 96.23           C  
ATOM   1996  H   ARG A 125      23.650   4.779   3.823  1.00 96.23           H  
ATOM   1997  HA  ARG A 125      22.659   4.019   6.371  1.00 96.23           H  
ATOM   1998  HB3 ARG A 125      24.086   5.853   7.218  1.00 96.23           H  
ATOM   1999  HB2 ARG A 125      24.299   6.485   5.609  1.00 96.23           H  
ATOM   2000  HG3 ARG A 125      25.470   4.459   4.917  1.00 96.23           H  
ATOM   2001  HG2 ARG A 125      25.211   3.662   6.447  1.00 96.23           H  
ATOM   2002  HD3 ARG A 125      26.550   5.789   7.435  1.00 96.23           H  
ATOM   2003  HD2 ARG A 125      26.949   6.067   5.756  1.00 96.23           H  
ATOM   2004  HE  ARG A 125      27.575   3.423   6.112  1.00 96.23           H  
ATOM   2005 HH12 ARG A 125      30.412   5.952   7.606  1.00 96.23           H  
ATOM   2006 HH11 ARG A 125      28.819   6.538   7.392  1.00 96.23           H  
ATOM   2007 HH22 ARG A 125      30.932   3.706   7.040  1.00 96.23           H  
ATOM   2008 HH21 ARG A 125      29.729   2.668   6.419  1.00 96.23           H  
ATOM   2009  N   ARG A 126      21.263   6.730   5.107  1.00 96.78           N  
ATOM   2010  CA  ARG A 126      20.092   7.598   5.226  1.00 96.78           C  
ATOM   2011  C   ARG A 126      18.801   6.866   4.822  1.00 96.78           C  
ATOM   2012  O   ARG A 126      17.780   7.074   5.475  1.00 96.78           O  
ATOM   2013  CB  ARG A 126      20.277   8.896   4.416  1.00 96.78           C  
ATOM   2014  CG  ARG A 126      21.488   9.732   4.866  1.00 96.78           C  
ATOM   2015  CD  ARG A 126      21.471  11.158   4.290  1.00 96.78           C  
ATOM   2016  NE  ARG A 126      22.744  11.871   4.512  1.00 96.78           N  
ATOM   2017  NH1 ARG A 126      23.696  11.554   2.404  1.00 96.78           N  
ATOM   2018  NH2 ARG A 126      24.832  12.727   4.026  1.00 96.78           N1+
ATOM   2019  CZ  ARG A 126      23.753  12.047   3.643  1.00 96.78           C  
ATOM   2020  H   ARG A 126      21.732   6.718   4.209  1.00 96.78           H  
ATOM   2021  HA  ARG A 126      19.974   7.890   6.271  1.00 96.78           H  
ATOM   2022  HB3 ARG A 126      19.375   9.502   4.516  1.00 96.78           H  
ATOM   2023  HB2 ARG A 126      20.370   8.667   3.353  1.00 96.78           H  
ATOM   2024  HG3 ARG A 126      22.438   9.226   4.695  1.00 96.78           H  
ATOM   2025  HG2 ARG A 126      21.394   9.822   5.950  1.00 96.78           H  
ATOM   2026  HD3 ARG A 126      20.757  11.735   4.880  1.00 96.78           H  
ATOM   2027  HD2 ARG A 126      21.091  11.205   3.270  1.00 96.78           H  
ATOM   2028  HE  ARG A 126      22.836  12.260   5.444  1.00 96.78           H  
ATOM   2029 HH12 ARG A 126      24.396  11.736   1.695  1.00 96.78           H  
ATOM   2030 HH11 ARG A 126      22.884  11.034   2.088  1.00 96.78           H  
ATOM   2031 HH22 ARG A 126      25.620  12.877   3.414  1.00 96.78           H  
ATOM   2032 HH21 ARG A 126      24.922  13.123   4.951  1.00 96.78           H  
ATOM   2033  N   ILE A 127      18.861   6.013   3.789  1.00 96.14           N  
ATOM   2034  CA  ILE A 127      17.720   5.238   3.287  1.00 96.14           C  
ATOM   2035  C   ILE A 127      17.133   4.293   4.355  1.00 96.14           C  
ATOM   2036  O   ILE A 127      15.941   4.383   4.657  1.00 96.14           O  
ATOM   2037  CB  ILE A 127      18.081   4.428   2.002  1.00 96.14           C  
ATOM   2038  CG1 ILE A 127      18.390   5.383   0.826  1.00 96.14           C  
ATOM   2039  CG2 ILE A 127      17.028   3.379   1.568  1.00 96.14           C  
ATOM   2040  CD1 ILE A 127      19.057   4.697  -0.375  1.00 96.14           C  
ATOM   2041  H   ILE A 127      19.737   5.912   3.288  1.00 96.14           H  
ATOM   2042  HA  ILE A 127      16.936   5.953   3.026  1.00 96.14           H  
ATOM   2043  HB  ILE A 127      18.992   3.875   2.224  1.00 96.14           H  
ATOM   2044 HG13 ILE A 127      19.029   6.203   1.150  1.00 96.14           H  
ATOM   2045 HG12 ILE A 127      17.465   5.857   0.497  1.00 96.14           H  
ATOM   2046 HG21 ILE A 127      17.305   2.892   0.637  1.00 96.14           H  
ATOM   2047 HG22 ILE A 127      16.908   2.577   2.297  1.00 96.14           H  
ATOM   2048 HG23 ILE A 127      16.052   3.839   1.415  1.00 96.14           H  
ATOM   2049 HD11 ILE A 127      19.766   5.363  -0.863  1.00 96.14           H  
ATOM   2050 HD12 ILE A 127      19.601   3.798  -0.087  1.00 96.14           H  
ATOM   2051 HD13 ILE A 127      18.309   4.413  -1.115  1.00 96.14           H  
ATOM   2052  N   TRP A 128      17.978   3.432   4.940  1.00 96.95           N  
ATOM   2053  CA  TRP A 128      17.539   2.465   5.949  1.00 96.95           C  
ATOM   2054  C   TRP A 128      17.190   3.123   7.296  1.00 96.95           C  
ATOM   2055  O   TRP A 128      16.359   2.583   8.026  1.00 96.95           O  
ATOM   2056  CB  TRP A 128      18.552   1.314   6.099  1.00 96.95           C  
ATOM   2057  CG  TRP A 128      18.811   0.500   4.860  1.00 96.95           C  
ATOM   2058  CD1 TRP A 128      20.014   0.344   4.261  1.00 96.95           C  
ATOM   2059  CD2 TRP A 128      17.865  -0.276   4.055  1.00 96.95           C  
ATOM   2060  CE2 TRP A 128      18.574  -0.859   2.959  1.00 96.95           C  
ATOM   2061  CE3 TRP A 128      16.477  -0.547   4.132  1.00 96.95           C  
ATOM   2062  NE1 TRP A 128      19.878  -0.455   3.143  1.00 96.95           N  
ATOM   2063  CH2 TRP A 128      16.556  -1.897   2.093  1.00 96.95           C  
ATOM   2064  CZ2 TRP A 128      17.939  -1.654   1.988  1.00 96.95           C  
ATOM   2065  CZ3 TRP A 128      15.829  -1.343   3.164  1.00 96.95           C  
ATOM   2066  H   TRP A 128      18.957   3.410   4.664  1.00 96.95           H  
ATOM   2067  HA  TRP A 128      16.610   2.021   5.589  1.00 96.95           H  
ATOM   2068  HB3 TRP A 128      18.207   0.625   6.871  1.00 96.95           H  
ATOM   2069  HB2 TRP A 128      19.503   1.712   6.458  1.00 96.95           H  
ATOM   2070  HD1 TRP A 128      20.933   0.788   4.619  1.00 96.95           H  
ATOM   2071  HE3 TRP A 128      15.900  -0.133   4.945  1.00 96.95           H  
ATOM   2072  HE1 TRP A 128      20.662  -0.709   2.548  1.00 96.95           H  
ATOM   2073  HH2 TRP A 128      16.054  -2.503   1.353  1.00 96.95           H  
ATOM   2074  HZ2 TRP A 128      18.502  -2.074   1.166  1.00 96.95           H  
ATOM   2075  HZ3 TRP A 128      14.766  -1.526   3.241  1.00 96.95           H  
ATOM   2076  N   LEU A 129      17.768   4.300   7.584  1.00 97.95           N  
ATOM   2077  CA  LEU A 129      17.370   5.155   8.704  1.00 97.95           C  
ATOM   2078  C   LEU A 129      15.958   5.730   8.487  1.00 97.95           C  
ATOM   2079  O   LEU A 129      15.114   5.594   9.370  1.00 97.95           O  
ATOM   2080  CB  LEU A 129      18.442   6.245   8.942  1.00 97.95           C  
ATOM   2081  CG  LEU A 129      18.127   7.313  10.018  1.00 97.95           C  
ATOM   2082  CD1 LEU A 129      17.841   6.696  11.404  1.00 97.95           C  
ATOM   2083  CD2 LEU A 129      19.243   8.379  10.071  1.00 97.95           C  
ATOM   2084  H   LEU A 129      18.433   4.685   6.929  1.00 97.95           H  
ATOM   2085  HA  LEU A 129      17.328   4.526   9.596  1.00 97.95           H  
ATOM   2086  HB3 LEU A 129      18.622   6.763   8.000  1.00 97.95           H  
ATOM   2087  HB2 LEU A 129      19.382   5.756   9.201  1.00 97.95           H  
ATOM   2088  HG  LEU A 129      17.226   7.843   9.708  1.00 97.95           H  
ATOM   2089 HD11 LEU A 129      18.318   7.244  12.217  1.00 97.95           H  
ATOM   2090 HD12 LEU A 129      16.771   6.698  11.612  1.00 97.95           H  
ATOM   2091 HD13 LEU A 129      18.184   5.663  11.474  1.00 97.95           H  
ATOM   2092 HD21 LEU A 129      18.827   9.381   9.956  1.00 97.95           H  
ATOM   2093 HD22 LEU A 129      19.797   8.365  11.009  1.00 97.95           H  
ATOM   2094 HD23 LEU A 129      19.976   8.246   9.274  1.00 97.95           H  
ATOM   2095  N   ALA A 130      15.710   6.316   7.306  1.00 97.79           N  
ATOM   2096  CA  ALA A 130      14.414   6.867   6.910  1.00 97.79           C  
ATOM   2097  C   ALA A 130      13.296   5.812   6.893  1.00 97.79           C  
ATOM   2098  O   ALA A 130      12.209   6.079   7.405  1.00 97.79           O  
ATOM   2099  CB  ALA A 130      14.532   7.560   5.544  1.00 97.79           C  
ATOM   2100  H   ALA A 130      16.461   6.408   6.625  1.00 97.79           H  
ATOM   2101  HA  ALA A 130      14.142   7.623   7.650  1.00 97.79           H  
ATOM   2102  HB1 ALA A 130      13.575   7.985   5.238  1.00 97.79           H  
ATOM   2103  HB2 ALA A 130      15.254   8.376   5.578  1.00 97.79           H  
ATOM   2104  HB3 ALA A 130      14.848   6.866   4.765  1.00 97.79           H  
ATOM   2105  N   LEU A 131      13.587   4.618   6.362  1.00 97.95           N  
ATOM   2106  CA  LEU A 131      12.667   3.480   6.397  1.00 97.95           C  
ATOM   2107  C   LEU A 131      12.461   2.931   7.823  1.00 97.95           C  
ATOM   2108  O   LEU A 131      11.341   2.555   8.162  1.00 97.95           O  
ATOM   2109  CB  LEU A 131      13.121   2.389   5.406  1.00 97.95           C  
ATOM   2110  CG  LEU A 131      12.889   2.776   3.926  1.00 97.95           C  
ATOM   2111  CD1 LEU A 131      13.601   1.799   2.970  1.00 97.95           C  
ATOM   2112  CD2 LEU A 131      11.386   2.933   3.597  1.00 97.95           C  
ATOM   2113  H   LEU A 131      14.481   4.485   5.896  1.00 97.95           H  
ATOM   2114  HA  LEU A 131      11.694   3.847   6.075  1.00 97.95           H  
ATOM   2115  HB3 LEU A 131      12.587   1.458   5.608  1.00 97.95           H  
ATOM   2116  HB2 LEU A 131      14.175   2.169   5.583  1.00 97.95           H  
ATOM   2117  HG  LEU A 131      13.359   3.748   3.767  1.00 97.95           H  
ATOM   2118 HD11 LEU A 131      12.909   1.170   2.413  1.00 97.95           H  
ATOM   2119 HD12 LEU A 131      14.204   2.339   2.240  1.00 97.95           H  
ATOM   2120 HD13 LEU A 131      14.273   1.127   3.500  1.00 97.95           H  
ATOM   2121 HD21 LEU A 131      11.099   2.437   2.670  1.00 97.95           H  
ATOM   2122 HD22 LEU A 131      10.747   2.524   4.380  1.00 97.95           H  
ATOM   2123 HD23 LEU A 131      11.123   3.986   3.487  1.00 97.95           H  
ATOM   2124  N   GLY A 132      13.500   2.965   8.668  1.00 97.99           N  
ATOM   2125  CA  GLY A 132      13.406   2.640  10.094  1.00 97.99           C  
ATOM   2126  C   GLY A 132      12.449   3.608  10.808  1.00 97.99           C  
ATOM   2127  O   GLY A 132      11.568   3.169  11.549  1.00 97.99           O  
ATOM   2128  H   GLY A 132      14.409   3.256   8.327  1.00 97.99           H  
ATOM   2129  HA3 GLY A 132      14.395   2.712  10.546  1.00 97.99           H  
ATOM   2130  HA2 GLY A 132      13.064   1.611  10.221  1.00 97.99           H  
ATOM   2131  N   LEU A 133      12.570   4.914  10.525  1.00 98.25           N  
ATOM   2132  CA  LEU A 133      11.670   5.961  11.009  1.00 98.25           C  
ATOM   2133  C   LEU A 133      10.228   5.793  10.491  1.00 98.25           C  
ATOM   2134  O   LEU A 133       9.299   5.976  11.272  1.00 98.25           O  
ATOM   2135  CB  LEU A 133      12.231   7.361  10.674  1.00 98.25           C  
ATOM   2136  CG  LEU A 133      13.489   7.754  11.483  1.00 98.25           C  
ATOM   2137  CD1 LEU A 133      14.171   9.002  10.883  1.00 98.25           C  
ATOM   2138  CD2 LEU A 133      13.191   7.912  12.991  1.00 98.25           C  
ATOM   2139  H   LEU A 133      13.345   5.212   9.936  1.00 98.25           H  
ATOM   2140  HA  LEU A 133      11.626   5.865  12.093  1.00 98.25           H  
ATOM   2141  HB3 LEU A 133      11.461   8.117  10.843  1.00 98.25           H  
ATOM   2142  HB2 LEU A 133      12.449   7.404   9.608  1.00 98.25           H  
ATOM   2143  HG  LEU A 133      14.207   6.939  11.388  1.00 98.25           H  
ATOM   2144 HD11 LEU A 133      14.155   9.861  11.553  1.00 98.25           H  
ATOM   2145 HD12 LEU A 133      15.216   8.795  10.652  1.00 98.25           H  
ATOM   2146 HD13 LEU A 133      13.700   9.323   9.953  1.00 98.25           H  
ATOM   2147 HD21 LEU A 133      13.590   8.835  13.411  1.00 98.25           H  
ATOM   2148 HD22 LEU A 133      12.121   7.906  13.205  1.00 98.25           H  
ATOM   2149 HD23 LEU A 133      13.636   7.092  13.558  1.00 98.25           H  
ATOM   2150  N   CYS A 134      10.053   5.403   9.220  1.00 98.29           N  
ATOM   2151  CA  CYS A 134       8.752   5.110   8.603  1.00 98.29           C  
ATOM   2152  C   CYS A 134       7.967   4.023   9.365  1.00 98.29           C  
ATOM   2153  O   CYS A 134       6.792   4.230   9.683  1.00 98.29           O  
ATOM   2154  CB  CYS A 134       8.878   4.710   7.119  1.00 98.29           C  
ATOM   2155  SG  CYS A 134       9.361   6.142   6.112  1.00 98.29           S  
ATOM   2156  H   CYS A 134      10.869   5.340   8.619  1.00 98.29           H  
ATOM   2157  HA  CYS A 134       8.155   6.022   8.661  1.00 98.29           H  
ATOM   2158  HB3 CYS A 134       7.938   4.313   6.738  1.00 98.29           H  
ATOM   2159  HB2 CYS A 134       9.599   3.909   6.983  1.00 98.29           H  
ATOM   2160  HG  CYS A 134      10.601   6.249   6.623  1.00 98.29           H  
ATOM   2161  N   TRP A 135       8.632   2.904   9.680  1.00 98.46           N  
ATOM   2162  CA  TRP A 135       8.047   1.823  10.476  1.00 98.46           C  
ATOM   2163  C   TRP A 135       7.848   2.222  11.950  1.00 98.46           C  
ATOM   2164  O   TRP A 135       6.815   1.871  12.519  1.00 98.46           O  
ATOM   2165  CB  TRP A 135       8.861   0.521  10.342  1.00 98.46           C  
ATOM   2166  CG  TRP A 135       8.742  -0.228   9.041  1.00 98.46           C  
ATOM   2167  CD1 TRP A 135       9.054   0.250   7.815  1.00 98.46           C  
ATOM   2168  CD2 TRP A 135       8.300  -1.606   8.821  1.00 98.46           C  
ATOM   2169  CE2 TRP A 135       8.406  -1.901   7.426  1.00 98.46           C  
ATOM   2170  CE3 TRP A 135       7.825  -2.645   9.659  1.00 98.46           C  
ATOM   2171  NE1 TRP A 135       8.880  -0.735   6.867  1.00 98.46           N  
ATOM   2172  CH2 TRP A 135       7.600  -4.166   7.757  1.00 98.46           C  
ATOM   2173  CZ2 TRP A 135       8.069  -3.158   6.895  1.00 98.46           C  
ATOM   2174  CZ3 TRP A 135       7.476  -3.907   9.136  1.00 98.46           C  
ATOM   2175  H   TRP A 135       9.601   2.799   9.394  1.00 98.46           H  
ATOM   2176  HA  TRP A 135       7.049   1.613  10.085  1.00 98.46           H  
ATOM   2177  HB3 TRP A 135       8.545  -0.173  11.123  1.00 98.46           H  
ATOM   2178  HB2 TRP A 135       9.916   0.716  10.536  1.00 98.46           H  
ATOM   2179  HD1 TRP A 135       9.402   1.249   7.611  1.00 98.46           H  
ATOM   2180  HE3 TRP A 135       7.726  -2.467  10.720  1.00 98.46           H  
ATOM   2181  HE1 TRP A 135       9.116  -0.582   5.875  1.00 98.46           H  
ATOM   2182  HH2 TRP A 135       7.332  -5.136   7.363  1.00 98.46           H  
ATOM   2183  HZ2 TRP A 135       8.163  -3.346   5.836  1.00 98.46           H  
ATOM   2184  HZ3 TRP A 135       7.115  -4.683   9.796  1.00 98.46           H  
ATOM   2185  N   LEU A 136       8.792   2.975  12.535  1.00 98.35           N  
ATOM   2186  CA  LEU A 136       8.704   3.496  13.905  1.00 98.35           C  
ATOM   2187  C   LEU A 136       7.508   4.450  14.099  1.00 98.35           C  
ATOM   2188  O   LEU A 136       6.764   4.296  15.067  1.00 98.35           O  
ATOM   2189  CB  LEU A 136      10.051   4.143  14.306  1.00 98.35           C  
ATOM   2190  CG  LEU A 136      10.133   4.741  15.731  1.00 98.35           C  
ATOM   2191  CD1 LEU A 136       9.828   3.700  16.830  1.00 98.35           C  
ATOM   2192  CD2 LEU A 136      11.488   5.446  15.950  1.00 98.35           C  
ATOM   2193  H   LEU A 136       9.640   3.196  12.021  1.00 98.35           H  
ATOM   2194  HA  LEU A 136       8.538   2.636  14.554  1.00 98.35           H  
ATOM   2195  HB3 LEU A 136      10.267   4.938  13.595  1.00 98.35           H  
ATOM   2196  HB2 LEU A 136      10.847   3.406  14.188  1.00 98.35           H  
ATOM   2197  HG  LEU A 136       9.376   5.523  15.809  1.00 98.35           H  
ATOM   2198 HD11 LEU A 136      10.494   3.786  17.689  1.00 98.35           H  
ATOM   2199 HD12 LEU A 136       8.812   3.826  17.208  1.00 98.35           H  
ATOM   2200 HD13 LEU A 136       9.912   2.677  16.464  1.00 98.35           H  
ATOM   2201 HD21 LEU A 136      11.342   6.476  16.275  1.00 98.35           H  
ATOM   2202 HD22 LEU A 136      12.104   4.954  16.703  1.00 98.35           H  
ATOM   2203 HD23 LEU A 136      12.084   5.484  15.037  1.00 98.35           H  
ATOM   2204  N   VAL A 137       7.306   5.378  13.153  1.00 98.12           N  
ATOM   2205  CA  VAL A 137       6.138   6.256  13.099  1.00 98.12           C  
ATOM   2206  C   VAL A 137       4.829   5.446  12.998  1.00 98.12           C  
ATOM   2207  O   VAL A 137       3.928   5.671  13.800  1.00 98.12           O  
ATOM   2208  CB  VAL A 137       6.247   7.292  11.936  1.00 98.12           C  
ATOM   2209  CG1 VAL A 137       4.931   7.984  11.515  1.00 98.12           C  
ATOM   2210  CG2 VAL A 137       7.292   8.372  12.273  1.00 98.12           C  
ATOM   2211  H   VAL A 137       7.988   5.485  12.403  1.00 98.12           H  
ATOM   2212  HA  VAL A 137       6.104   6.804  14.044  1.00 98.12           H  
ATOM   2213  HB  VAL A 137       6.611   6.761  11.054  1.00 98.12           H  
ATOM   2214 HG11 VAL A 137       5.115   8.767  10.778  1.00 98.12           H  
ATOM   2215 HG12 VAL A 137       4.227   7.289  11.055  1.00 98.12           H  
ATOM   2216 HG13 VAL A 137       4.433   8.449  12.367  1.00 98.12           H  
ATOM   2217 HG21 VAL A 137       7.471   9.029  11.422  1.00 98.12           H  
ATOM   2218 HG22 VAL A 137       6.962   8.992  13.107  1.00 98.12           H  
ATOM   2219 HG23 VAL A 137       8.251   7.938  12.555  1.00 98.12           H  
ATOM   2220  N   SER A 138       4.779   4.474  12.078  1.00 98.18           N  
ATOM   2221  CA  SER A 138       3.625   3.594  11.875  1.00 98.18           C  
ATOM   2222  C   SER A 138       3.279   2.756  13.127  1.00 98.18           C  
ATOM   2223  O   SER A 138       2.104   2.625  13.469  1.00 98.18           O  
ATOM   2224  CB  SER A 138       3.891   2.690  10.660  1.00 98.18           C  
ATOM   2225  OG  SER A 138       4.158   3.474   9.511  1.00 98.18           O  
ATOM   2226  H   SER A 138       5.571   4.340  11.463  1.00 98.18           H  
ATOM   2227  HA  SER A 138       2.761   4.224  11.652  1.00 98.18           H  
ATOM   2228  HB3 SER A 138       3.017   2.071  10.463  1.00 98.18           H  
ATOM   2229  HB2 SER A 138       4.723   2.009  10.842  1.00 98.18           H  
ATOM   2230  HG  SER A 138       5.081   3.782   9.553  1.00 98.18           H  
ATOM   2231  N   PHE A 139       4.318   2.262  13.814  1.00 98.01           N  
ATOM   2232  CA  PHE A 139       4.260   1.584  15.108  1.00 98.01           C  
ATOM   2233  C   PHE A 139       3.607   2.455  16.200  1.00 98.01           C  
ATOM   2234  O   PHE A 139       2.608   2.044  16.791  1.00 98.01           O  
ATOM   2235  CB  PHE A 139       5.670   1.043  15.444  1.00 98.01           C  
ATOM   2236  CG  PHE A 139       5.901   0.401  16.800  1.00 98.01           C  
ATOM   2237  CD1 PHE A 139       6.316   1.184  17.899  1.00 98.01           C  
ATOM   2238  CD2 PHE A 139       5.604  -0.963  17.000  1.00 98.01           C  
ATOM   2239  CE1 PHE A 139       6.498   0.592  19.141  1.00 98.01           C  
ATOM   2240  CE2 PHE A 139       5.800  -1.538  18.249  1.00 98.01           C  
ATOM   2241  CZ  PHE A 139       6.252  -0.765  19.313  1.00 98.01           C  
ATOM   2242  H   PHE A 139       5.252   2.382  13.430  1.00 98.01           H  
ATOM   2243  HA  PHE A 139       3.622   0.712  14.992  1.00 98.01           H  
ATOM   2244  HB3 PHE A 139       6.406   1.836  15.334  1.00 98.01           H  
ATOM   2245  HB2 PHE A 139       5.938   0.300  14.691  1.00 98.01           H  
ATOM   2246  HD1 PHE A 139       6.508   2.241  17.775  1.00 98.01           H  
ATOM   2247  HD2 PHE A 139       5.241  -1.571  16.182  1.00 98.01           H  
ATOM   2248  HE1 PHE A 139       6.830   1.190  19.978  1.00 98.01           H  
ATOM   2249  HE2 PHE A 139       5.589  -2.588  18.398  1.00 98.01           H  
ATOM   2250  HZ  PHE A 139       6.394  -1.218  20.284  1.00 98.01           H  
ATOM   2251  N   LEU A 140       4.127   3.676  16.393  1.00 97.66           N  
ATOM   2252  CA  LEU A 140       3.604   4.647  17.358  1.00 97.66           C  
ATOM   2253  C   LEU A 140       2.178   5.129  17.020  1.00 97.66           C  
ATOM   2254  O   LEU A 140       1.336   5.194  17.918  1.00 97.66           O  
ATOM   2255  CB  LEU A 140       4.576   5.843  17.480  1.00 97.66           C  
ATOM   2256  CG  LEU A 140       5.930   5.504  18.146  1.00 97.66           C  
ATOM   2257  CD1 LEU A 140       6.934   6.666  17.988  1.00 97.66           C  
ATOM   2258  CD2 LEU A 140       5.769   5.062  19.618  1.00 97.66           C  
ATOM   2259  H   LEU A 140       4.937   3.963  15.851  1.00 97.66           H  
ATOM   2260  HA  LEU A 140       3.540   4.143  18.323  1.00 97.66           H  
ATOM   2261  HB3 LEU A 140       4.101   6.645  18.048  1.00 97.66           H  
ATOM   2262  HB2 LEU A 140       4.747   6.251  16.482  1.00 97.66           H  
ATOM   2263  HG  LEU A 140       6.359   4.659  17.608  1.00 97.66           H  
ATOM   2264 HD11 LEU A 140       7.868   6.311  17.552  1.00 97.66           H  
ATOM   2265 HD12 LEU A 140       6.556   7.450  17.331  1.00 97.66           H  
ATOM   2266 HD13 LEU A 140       7.182   7.145  18.936  1.00 97.66           H  
ATOM   2267 HD21 LEU A 140       6.490   5.537  20.284  1.00 97.66           H  
ATOM   2268 HD22 LEU A 140       4.778   5.289  20.010  1.00 97.66           H  
ATOM   2269 HD23 LEU A 140       5.916   3.986  19.713  1.00 97.66           H  
ATOM   2270  N   VAL A 141       1.916   5.436  15.743  1.00 96.52           N  
ATOM   2271  CA  VAL A 141       0.608   5.850  15.230  1.00 96.52           C  
ATOM   2272  C   VAL A 141      -0.471   4.767  15.440  1.00 96.52           C  
ATOM   2273  O   VAL A 141      -1.563   5.087  15.915  1.00 96.52           O  
ATOM   2274  CB  VAL A 141       0.697   6.264  13.727  1.00 96.52           C  
ATOM   2275  CG1 VAL A 141      -0.626   6.297  12.930  1.00 96.52           C  
ATOM   2276  CG2 VAL A 141       1.397   7.629  13.592  1.00 96.52           C  
ATOM   2277  H   VAL A 141       2.670   5.397  15.057  1.00 96.52           H  
ATOM   2278  HA  VAL A 141       0.303   6.723  15.809  1.00 96.52           H  
ATOM   2279  HB  VAL A 141       1.328   5.530  13.224  1.00 96.52           H  
ATOM   2280 HG11 VAL A 141      -0.460   6.657  11.913  1.00 96.52           H  
ATOM   2281 HG12 VAL A 141      -1.071   5.307  12.835  1.00 96.52           H  
ATOM   2282 HG13 VAL A 141      -1.362   6.954  13.391  1.00 96.52           H  
ATOM   2283 HG21 VAL A 141       1.592   7.871  12.547  1.00 96.52           H  
ATOM   2284 HG22 VAL A 141       0.782   8.426  14.009  1.00 96.52           H  
ATOM   2285 HG23 VAL A 141       2.352   7.656  14.114  1.00 96.52           H  
ATOM   2286  N   GLY A 142      -0.133   3.505  15.142  1.00 96.89           N  
ATOM   2287  CA  GLY A 142      -1.039   2.371  15.285  1.00 96.89           C  
ATOM   2288  C   GLY A 142      -1.317   2.052  16.762  1.00 96.89           C  
ATOM   2289  O   GLY A 142      -2.445   1.700  17.088  1.00 96.89           O  
ATOM   2290  H   GLY A 142       0.780   3.315  14.735  1.00 96.89           H  
ATOM   2291  HA3 GLY A 142      -0.602   1.502  14.798  1.00 96.89           H  
ATOM   2292  HA2 GLY A 142      -1.978   2.581  14.768  1.00 96.89           H  
ATOM   2293  N   LEU A 143      -0.327   2.204  17.657  1.00 97.36           N  
ATOM   2294  CA  LEU A 143      -0.459   1.934  19.097  1.00 97.36           C  
ATOM   2295  C   LEU A 143      -1.004   3.122  19.911  1.00 97.36           C  
ATOM   2296  O   LEU A 143      -1.185   2.974  21.119  1.00 97.36           O  
ATOM   2297  CB  LEU A 143       0.897   1.473  19.680  1.00 97.36           C  
ATOM   2298  CG  LEU A 143       1.347   0.069  19.229  1.00 97.36           C  
ATOM   2299  CD1 LEU A 143       2.839  -0.147  19.533  1.00 97.36           C  
ATOM   2300  CD2 LEU A 143       0.469  -1.060  19.815  1.00 97.36           C  
ATOM   2301  H   LEU A 143       0.601   2.456  17.332  1.00 97.36           H  
ATOM   2302  HA  LEU A 143      -1.184   1.134  19.239  1.00 97.36           H  
ATOM   2303  HB3 LEU A 143       0.868   1.477  20.771  1.00 97.36           H  
ATOM   2304  HB2 LEU A 143       1.654   2.211  19.408  1.00 97.36           H  
ATOM   2305  HG  LEU A 143       1.237   0.035  18.146  1.00 97.36           H  
ATOM   2306 HD11 LEU A 143       3.059  -1.142  19.920  1.00 97.36           H  
ATOM   2307 HD12 LEU A 143       3.422  -0.027  18.620  1.00 97.36           H  
ATOM   2308 HD13 LEU A 143       3.226   0.575  20.253  1.00 97.36           H  
ATOM   2309 HD21 LEU A 143       1.000  -1.659  20.554  1.00 97.36           H  
ATOM   2310 HD22 LEU A 143      -0.423  -0.682  20.312  1.00 97.36           H  
ATOM   2311 HD23 LEU A 143       0.136  -1.741  19.033  1.00 97.36           H  
ATOM   2312  N   THR A 144      -1.287   4.267  19.280  1.00 97.38           N  
ATOM   2313  CA  THR A 144      -1.821   5.464  19.943  1.00 97.38           C  
ATOM   2314  C   THR A 144      -3.092   5.279  20.837  1.00 97.38           C  
ATOM   2315  O   THR A 144      -3.149   5.929  21.885  1.00 97.38           O  
ATOM   2316  CB  THR A 144      -2.013   6.609  18.911  1.00 97.38           C  
ATOM   2317  CG2 THR A 144      -2.775   7.865  19.372  1.00 97.38           C  
ATOM   2318  OG1 THR A 144      -0.733   7.036  18.470  1.00 97.38           O  
ATOM   2319  H   THR A 144      -1.142   4.315  18.280  1.00 97.38           H  
ATOM   2320  HA  THR A 144      -1.033   5.785  20.625  1.00 97.38           H  
ATOM   2321  HB  THR A 144      -2.535   6.210  18.044  1.00 97.38           H  
ATOM   2322 HG21 THR A 144      -2.764   8.636  18.600  1.00 97.38           H  
ATOM   2323 HG22 THR A 144      -3.823   7.645  19.576  1.00 97.38           H  
ATOM   2324 HG23 THR A 144      -2.338   8.290  20.276  1.00 97.38           H  
ATOM   2325  HG1 THR A 144      -0.190   6.260  18.245  1.00 97.38           H  
ATOM   2326  N   PRO A 145      -4.023   4.341  20.533  1.00 96.69           N  
ATOM   2327  CA  PRO A 145      -5.114   3.987  21.464  1.00 96.69           C  
ATOM   2328  C   PRO A 145      -4.692   3.408  22.828  1.00 96.69           C  
ATOM   2329  O   PRO A 145      -5.420   3.602  23.804  1.00 96.69           O  
ATOM   2330  CB  PRO A 145      -5.981   3.000  20.670  1.00 96.69           C  
ATOM   2331  CG  PRO A 145      -5.712   3.357  19.220  1.00 96.69           C  
ATOM   2332  CD  PRO A 145      -4.235   3.703  19.235  1.00 96.69           C  
ATOM   2333  HA  PRO A 145      -5.685   4.900  21.640  1.00 96.69           H  
ATOM   2334  HB3 PRO A 145      -7.039   3.067  20.925  1.00 96.69           H  
ATOM   2335  HB2 PRO A 145      -5.658   1.974  20.855  1.00 96.69           H  
ATOM   2336  HG3 PRO A 145      -6.298   4.234  18.940  1.00 96.69           H  
ATOM   2337  HG2 PRO A 145      -5.943   2.555  18.522  1.00 96.69           H  
ATOM   2338  HD2 PRO A 145      -3.655   2.783  19.187  1.00 96.69           H  
ATOM   2339  HD3 PRO A 145      -3.960   4.330  18.389  1.00 96.69           H  
ATOM   2340  N   MET A 146      -3.522   2.752  22.912  1.00 96.22           N  
ATOM   2341  CA  MET A 146      -2.984   2.167  24.151  1.00 96.22           C  
ATOM   2342  C   MET A 146      -2.632   3.227  25.216  1.00 96.22           C  
ATOM   2343  O   MET A 146      -2.525   2.890  26.395  1.00 96.22           O  
ATOM   2344  CB  MET A 146      -1.748   1.288  23.849  1.00 96.22           C  
ATOM   2345  CG  MET A 146      -1.964   0.159  22.822  1.00 96.22           C  
ATOM   2346  SD  MET A 146      -3.099  -1.172  23.310  1.00 96.22           S  
ATOM   2347  CE  MET A 146      -2.098  -2.049  24.539  1.00 96.22           C  
ATOM   2348  H   MET A 146      -2.924   2.670  22.096  1.00 96.22           H  
ATOM   2349  HA  MET A 146      -3.759   1.530  24.580  1.00 96.22           H  
ATOM   2350  HB3 MET A 146      -1.390   0.847  24.780  1.00 96.22           H  
ATOM   2351  HB2 MET A 146      -0.927   1.920  23.506  1.00 96.22           H  
ATOM   2352  HG3 MET A 146      -1.000  -0.295  22.590  1.00 96.22           H  
ATOM   2353  HG2 MET A 146      -2.323   0.575  21.881  1.00 96.22           H  
ATOM   2354  HE1 MET A 146      -2.625  -2.939  24.882  1.00 96.22           H  
ATOM   2355  HE2 MET A 146      -1.147  -2.361  24.107  1.00 96.22           H  
ATOM   2356  HE3 MET A 146      -1.899  -1.415  25.403  1.00 96.22           H  
ATOM   2357  N   PHE A 147      -2.484   4.490  24.792  1.00 95.47           N  
ATOM   2358  CA  PHE A 147      -2.220   5.649  25.646  1.00 95.47           C  
ATOM   2359  C   PHE A 147      -3.494   6.221  26.308  1.00 95.47           C  
ATOM   2360  O   PHE A 147      -3.386   7.171  27.085  1.00 95.47           O  
ATOM   2361  CB  PHE A 147      -1.447   6.718  24.841  1.00 95.47           C  
ATOM   2362  CG  PHE A 147      -0.034   6.313  24.445  1.00 95.47           C  
ATOM   2363  CD1 PHE A 147       1.060   6.642  25.274  1.00 95.47           C  
ATOM   2364  CD2 PHE A 147       0.184   5.468  23.335  1.00 95.47           C  
ATOM   2365  CE1 PHE A 147       2.336   6.198  24.950  1.00 95.47           C  
ATOM   2366  CE2 PHE A 147       1.466   5.032  23.028  1.00 95.47           C  
ATOM   2367  CZ  PHE A 147       2.539   5.404  23.828  1.00 95.47           C  
ATOM   2368  H   PHE A 147      -2.599   4.683  23.806  1.00 95.47           H  
ATOM   2369  HA  PHE A 147      -1.575   5.335  26.468  1.00 95.47           H  
ATOM   2370  HB3 PHE A 147      -1.386   7.646  25.413  1.00 95.47           H  
ATOM   2371  HB2 PHE A 147      -2.002   6.975  23.939  1.00 95.47           H  
ATOM   2372  HD1 PHE A 147       0.914   7.246  26.159  1.00 95.47           H  
ATOM   2373  HD2 PHE A 147      -0.645   5.145  22.726  1.00 95.47           H  
ATOM   2374  HE1 PHE A 147       3.174   6.466  25.578  1.00 95.47           H  
ATOM   2375  HE2 PHE A 147       1.625   4.393  22.170  1.00 95.47           H  
ATOM   2376  HZ  PHE A 147       3.535   5.060  23.585  1.00 95.47           H  
ATOM   2377  N   GLY A 148      -4.668   5.632  26.033  1.00 92.62           N  
ATOM   2378  CA  GLY A 148      -5.925   5.942  26.719  1.00 92.62           C  
ATOM   2379  C   GLY A 148      -6.978   6.523  25.767  1.00 92.62           C  
ATOM   2380  O   GLY A 148      -8.107   6.760  26.196  1.00 92.62           O  
ATOM   2381  H   GLY A 148      -4.685   4.856  25.380  1.00 92.62           H  
ATOM   2382  HA3 GLY A 148      -5.787   6.639  27.548  1.00 92.62           H  
ATOM   2383  HA2 GLY A 148      -6.319   5.025  27.157  1.00 92.62           H  
ATOM   2384  N   TRP A 149      -6.656   6.739  24.483  1.00 94.97           N  
ATOM   2385  CA  TRP A 149      -7.604   7.205  23.464  1.00 94.97           C  
ATOM   2386  C   TRP A 149      -8.408   5.996  22.932  1.00 94.97           C  
ATOM   2387  O   TRP A 149      -8.214   5.569  21.795  1.00 94.97           O  
ATOM   2388  CB  TRP A 149      -6.830   8.000  22.380  1.00 94.97           C  
ATOM   2389  CG  TRP A 149      -7.625   8.803  21.382  1.00 94.97           C  
ATOM   2390  CD1 TRP A 149      -8.973   8.887  21.310  1.00 94.97           C  
ATOM   2391  CD2 TRP A 149      -7.128   9.677  20.319  1.00 94.97           C  
ATOM   2392  CE2 TRP A 149      -8.246  10.244  19.631  1.00 94.97           C  
ATOM   2393  CE3 TRP A 149      -5.842  10.054  19.865  1.00 94.97           C  
ATOM   2394  NE1 TRP A 149      -9.343   9.706  20.266  1.00 94.97           N  
ATOM   2395  CH2 TRP A 149      -6.803  11.495  18.138  1.00 94.97           C  
ATOM   2396  CZ2 TRP A 149      -8.097  11.136  18.555  1.00 94.97           C  
ATOM   2397  CZ3 TRP A 149      -5.678  10.949  18.787  1.00 94.97           C  
ATOM   2398  H   TRP A 149      -5.730   6.493  24.166  1.00 94.97           H  
ATOM   2399  HA  TRP A 149      -8.303   7.900  23.934  1.00 94.97           H  
ATOM   2400  HB3 TRP A 149      -6.169   7.334  21.824  1.00 94.97           H  
ATOM   2401  HB2 TRP A 149      -6.177   8.718  22.876  1.00 94.97           H  
ATOM   2402  HD1 TRP A 149      -9.655   8.377  21.968  1.00 94.97           H  
ATOM   2403  HE3 TRP A 149      -4.969   9.651  20.357  1.00 94.97           H  
ATOM   2404  HE1 TRP A 149     -10.330   9.835  19.989  1.00 94.97           H  
ATOM   2405  HH2 TRP A 149      -6.673  12.187  17.318  1.00 94.97           H  
ATOM   2406  HZ2 TRP A 149      -8.966  11.543  18.058  1.00 94.97           H  
ATOM   2407  HZ3 TRP A 149      -4.684  11.219  18.460  1.00 94.97           H  
ATOM   2408  N   ASN A 150      -9.256   5.426  23.795  1.00 94.65           N  
ATOM   2409  CA  ASN A 150      -9.931   4.146  23.585  1.00 94.65           C  
ATOM   2410  C   ASN A 150     -11.256   4.085  24.366  1.00 94.65           C  
ATOM   2411  O   ASN A 150     -11.573   4.985  25.150  1.00 94.65           O  
ATOM   2412  CB  ASN A 150      -8.973   2.966  23.909  1.00 94.65           C  
ATOM   2413  CG  ASN A 150      -8.609   2.784  25.388  1.00 94.65           C  
ATOM   2414  ND2 ASN A 150      -7.325   2.832  25.717  1.00 94.65           N  
ATOM   2415  OD1 ASN A 150      -9.474   2.562  26.231  1.00 94.65           O  
ATOM   2416  H   ASN A 150      -9.371   5.832  24.719  1.00 94.65           H  
ATOM   2417  HA  ASN A 150     -10.219   4.064  22.535  1.00 94.65           H  
ATOM   2418  HB3 ASN A 150      -8.066   3.053  23.310  1.00 94.65           H  
ATOM   2419  HB2 ASN A 150      -9.433   2.032  23.589  1.00 94.65           H  
ATOM   2420 HD22 ASN A 150      -7.036   2.669  26.669  1.00 94.65           H  
ATOM   2421 HD21 ASN A 150      -6.614   3.020  25.008  1.00 94.65           H  
ATOM   2422  N   MET A 151     -12.024   3.018  24.119  1.00 92.35           N  
ATOM   2423  CA  MET A 151     -13.372   2.830  24.651  1.00 92.35           C  
ATOM   2424  C   MET A 151     -13.477   2.541  26.163  1.00 92.35           C  
ATOM   2425  O   MET A 151     -14.590   2.641  26.686  1.00 92.35           O  
ATOM   2426  CB  MET A 151     -14.114   1.756  23.834  1.00 92.35           C  
ATOM   2427  CG  MET A 151     -14.475   2.188  22.403  1.00 92.35           C  
ATOM   2428  SD  MET A 151     -15.628   3.585  22.245  1.00 92.35           S  
ATOM   2429  CE  MET A 151     -17.104   2.919  23.058  1.00 92.35           C  
ATOM   2430  H   MET A 151     -11.701   2.321  23.451  1.00 92.35           H  
ATOM   2431  HA  MET A 151     -13.896   3.770  24.499  1.00 92.35           H  
ATOM   2432  HB3 MET A 151     -15.031   1.460  24.339  1.00 92.35           H  
ATOM   2433  HB2 MET A 151     -13.509   0.852  23.801  1.00 92.35           H  
ATOM   2434  HG3 MET A 151     -14.893   1.340  21.861  1.00 92.35           H  
ATOM   2435  HG2 MET A 151     -13.567   2.464  21.873  1.00 92.35           H  
ATOM   2436  HE1 MET A 151     -17.947   3.595  22.914  1.00 92.35           H  
ATOM   2437  HE2 MET A 151     -17.368   1.947  22.640  1.00 92.35           H  
ATOM   2438  HE3 MET A 151     -16.940   2.811  24.129  1.00 92.35           H  
ATOM   2439  N   LYS A 152     -12.380   2.215  26.864  1.00 89.81           N  
ATOM   2440  CA  LYS A 152     -12.417   1.917  28.304  1.00 89.81           C  
ATOM   2441  C   LYS A 152     -12.692   3.173  29.154  1.00 89.81           C  
ATOM   2442  O   LYS A 152     -13.342   3.085  30.196  1.00 89.81           O  
ATOM   2443  CB  LYS A 152     -11.134   1.176  28.737  1.00 89.81           C  
ATOM   2444  CG  LYS A 152     -11.129   0.701  30.200  1.00 89.81           C  
ATOM   2445  CD  LYS A 152      -9.910  -0.164  30.546  1.00 89.81           C  
ATOM   2446  CE  LYS A 152      -9.839  -0.490  32.052  1.00 89.81           C  
ATOM   2447  NZ  LYS A 152      -8.650  -1.284  32.404  1.00 89.81           N1+
ATOM   2448  H   LYS A 152     -11.466   2.195  26.421  1.00 89.81           H  
ATOM   2449  HA  LYS A 152     -13.250   1.236  28.473  1.00 89.81           H  
ATOM   2450  HB3 LYS A 152     -10.260   1.803  28.559  1.00 89.81           H  
ATOM   2451  HB2 LYS A 152     -11.020   0.296  28.110  1.00 89.81           H  
ATOM   2452  HG3 LYS A 152     -12.041   0.134  30.392  1.00 89.81           H  
ATOM   2453  HG2 LYS A 152     -11.145   1.568  30.861  1.00 89.81           H  
ATOM   2454  HD3 LYS A 152      -9.007   0.357  30.224  1.00 89.81           H  
ATOM   2455  HD2 LYS A 152      -9.954  -1.086  29.963  1.00 89.81           H  
ATOM   2456  HE3 LYS A 152     -10.733  -1.029  32.366  1.00 89.81           H  
ATOM   2457  HE2 LYS A 152      -9.812   0.438  32.627  1.00 89.81           H  
ATOM   2458  HZ1 LYS A 152      -7.813  -0.808  32.088  1.00 89.81           H  
ATOM   2459  HZ2 LYS A 152      -8.590  -1.403  33.402  1.00 89.81           H  
ATOM   2460  HZ3 LYS A 152      -8.684  -2.192  31.976  1.00 89.81           H  
ATOM   2461  N   LEU A 153     -12.234   4.334  28.671  1.00 81.64           N  
ATOM   2462  CA  LEU A 153     -12.498   5.635  29.287  1.00 81.64           C  
ATOM   2463  C   LEU A 153     -13.800   6.272  28.755  1.00 81.64           C  
ATOM   2464  O   LEU A 153     -14.189   7.334  29.242  1.00 81.64           O  
ATOM   2465  CB  LEU A 153     -11.275   6.558  29.077  1.00 81.64           C  
ATOM   2466  CG  LEU A 153      -9.963   6.042  29.719  1.00 81.64           C  
ATOM   2467  CD1 LEU A 153      -8.790   7.000  29.427  1.00 81.64           C  
ATOM   2468  CD2 LEU A 153     -10.102   5.758  31.230  1.00 81.64           C  
ATOM   2469  H   LEU A 153     -11.697   4.331  27.814  1.00 81.64           H  
ATOM   2470  HA  LEU A 153     -12.649   5.509  30.359  1.00 81.64           H  
ATOM   2471  HB3 LEU A 153     -11.498   7.544  29.490  1.00 81.64           H  
ATOM   2472  HB2 LEU A 153     -11.122   6.713  28.007  1.00 81.64           H  
ATOM   2473  HG  LEU A 153      -9.712   5.097  29.234  1.00 81.64           H  
ATOM   2474 HD11 LEU A 153      -8.454   7.536  30.315  1.00 81.64           H  
ATOM   2475 HD12 LEU A 153      -7.933   6.452  29.036  1.00 81.64           H  
ATOM   2476 HD13 LEU A 153      -9.052   7.754  28.685  1.00 81.64           H  
ATOM   2477 HD21 LEU A 153     -10.297   4.699  31.406  1.00 81.64           H  
ATOM   2478 HD22 LEU A 153      -9.198   6.008  31.786  1.00 81.64           H  
ATOM   2479 HD23 LEU A 153     -10.920   6.321  31.681  1.00 81.64           H  
ATOM   2480  N   THR A 154     -14.459   5.624  27.784  1.00 79.54           N  
ATOM   2481  CA  THR A 154     -15.681   6.115  27.145  1.00 79.54           C  
ATOM   2482  C   THR A 154     -16.966   5.527  27.775  1.00 79.54           C  
ATOM   2483  O   THR A 154     -18.015   6.168  27.702  1.00 79.54           O  
ATOM   2484  CB  THR A 154     -15.656   5.787  25.628  1.00 79.54           C  
ATOM   2485  CG2 THR A 154     -16.799   6.381  24.789  1.00 79.54           C  
ATOM   2486  OG1 THR A 154     -14.438   6.274  25.081  1.00 79.54           O  
ATOM   2487  H   THR A 154     -14.127   4.716  27.492  1.00 79.54           H  
ATOM   2488  HA  THR A 154     -15.742   7.201  27.250  1.00 79.54           H  
ATOM   2489  HB  THR A 154     -15.687   4.706  25.495  1.00 79.54           H  
ATOM   2490 HG21 THR A 154     -16.634   6.213  23.724  1.00 79.54           H  
ATOM   2491 HG22 THR A 154     -17.759   5.925  25.033  1.00 79.54           H  
ATOM   2492 HG23 THR A 154     -16.895   7.456  24.945  1.00 79.54           H  
ATOM   2493  HG1 THR A 154     -13.698   5.868  25.555  1.00 79.54           H  
ATOM   2494  N   SER A 155     -16.878   4.352  28.415  1.00 70.41           N  
ATOM   2495  CA  SER A 155     -18.005   3.711  29.085  1.00 70.41           C  
ATOM   2496  C   SER A 155     -17.485   2.966  30.321  1.00 70.41           C  
ATOM   2497  O   SER A 155     -16.482   2.256  30.231  1.00 70.41           O  
ATOM   2498  CB  SER A 155     -18.747   2.786  28.091  1.00 70.41           C  
ATOM   2499  OG  SER A 155     -19.897   2.180  28.664  1.00 70.41           O  
ATOM   2500  H   SER A 155     -15.998   3.859  28.492  1.00 70.41           H  
ATOM   2501  HA  SER A 155     -18.703   4.477  29.430  1.00 70.41           H  
ATOM   2502  HB3 SER A 155     -18.078   2.001  27.735  1.00 70.41           H  
ATOM   2503  HB2 SER A 155     -19.059   3.352  27.212  1.00 70.41           H  
ATOM   2504  HG  SER A 155     -20.387   1.744  27.952  1.00 70.41           H  
ATOM   2505  N   GLU A 156     -18.197   3.126  31.446  1.00 74.73           N  
ATOM   2506  CA  GLU A 156     -17.923   2.470  32.726  1.00 74.73           C  
ATOM   2507  C   GLU A 156     -18.093   0.939  32.648  1.00 74.73           C  
ATOM   2508  O   GLU A 156     -17.388   0.215  33.349  1.00 74.73           O  
ATOM   2509  CB  GLU A 156     -18.818   3.120  33.806  1.00 74.73           C  
ATOM   2510  CG  GLU A 156     -18.593   2.614  35.252  1.00 74.73           C  
ATOM   2511  CD  GLU A 156     -19.425   3.317  36.334  1.00 74.73           C  
ATOM   2512  OE1 GLU A 156     -19.172   3.046  37.525  1.00 74.73           O  
ATOM   2513  OE2 GLU A 156     -20.321   4.126  36.015  1.00 74.73           O1-
ATOM   2514  H   GLU A 156     -19.015   3.719  31.421  1.00 74.73           H  
ATOM   2515  HA  GLU A 156     -16.880   2.664  32.981  1.00 74.73           H  
ATOM   2516  HB3 GLU A 156     -19.865   2.968  33.538  1.00 74.73           H  
ATOM   2517  HB2 GLU A 156     -18.656   4.199  33.788  1.00 74.73           H  
ATOM   2518  HG3 GLU A 156     -17.536   2.718  35.501  1.00 74.73           H  
ATOM   2519  HG2 GLU A 156     -18.815   1.547  35.311  1.00 74.73           H  
ATOM   2520  N   TYR A 157     -18.976   0.470  31.753  1.00 74.39           N  
ATOM   2521  CA  TYR A 157     -19.251  -0.945  31.491  1.00 74.39           C  
ATOM   2522  C   TYR A 157     -17.983  -1.744  31.131  1.00 74.39           C  
ATOM   2523  O   TYR A 157     -17.795  -2.845  31.642  1.00 74.39           O  
ATOM   2524  CB  TYR A 157     -20.340  -1.056  30.401  1.00 74.39           C  
ATOM   2525  CG  TYR A 157     -20.767  -2.468  30.028  1.00 74.39           C  
ATOM   2526  CD1 TYR A 157     -20.330  -3.050  28.819  1.00 74.39           C  
ATOM   2527  CD2 TYR A 157     -21.608  -3.202  30.891  1.00 74.39           C  
ATOM   2528  CE1 TYR A 157     -20.730  -4.357  28.476  1.00 74.39           C  
ATOM   2529  CE2 TYR A 157     -22.012  -4.506  30.545  1.00 74.39           C  
ATOM   2530  OH  TYR A 157     -21.976  -6.345  29.009  1.00 74.39           O  
ATOM   2531  CZ  TYR A 157     -21.575  -5.084  29.338  1.00 74.39           C  
ATOM   2532  H   TYR A 157     -19.480   1.138  31.185  1.00 74.39           H  
ATOM   2533  HA  TYR A 157     -19.649  -1.369  32.415  1.00 74.39           H  
ATOM   2534  HB3 TYR A 157     -20.001  -0.550  29.496  1.00 74.39           H  
ATOM   2535  HB2 TYR A 157     -21.232  -0.517  30.724  1.00 74.39           H  
ATOM   2536  HD1 TYR A 157     -19.687  -2.499  28.147  1.00 74.39           H  
ATOM   2537  HD2 TYR A 157     -21.949  -2.768  31.821  1.00 74.39           H  
ATOM   2538  HE1 TYR A 157     -20.384  -4.787  27.547  1.00 74.39           H  
ATOM   2539  HE2 TYR A 157     -22.658  -5.060  31.212  1.00 74.39           H  
ATOM   2540  HH  TYR A 157     -21.627  -6.644  28.157  1.00 74.39           H  
ATOM   2541  N   HIS A 158     -17.091  -1.137  30.337  1.00 74.63           N  
ATOM   2542  CA  HIS A 158     -15.800  -1.702  29.936  1.00 74.63           C  
ATOM   2543  C   HIS A 158     -14.769  -1.773  31.081  1.00 74.63           C  
ATOM   2544  O   HIS A 158     -13.786  -2.503  30.960  1.00 74.63           O  
ATOM   2545  CB  HIS A 158     -15.254  -0.870  28.762  1.00 74.63           C  
ATOM   2546  CG  HIS A 158     -16.135  -0.856  27.535  1.00 74.63           C  
ATOM   2547  CD2 HIS A 158     -17.036  -1.777  27.044  1.00 74.63           C  
ATOM   2548  ND1 HIS A 158     -16.163   0.204  26.646  1.00 74.63           N  
ATOM   2549  CE1 HIS A 158     -17.044  -0.105  25.692  1.00 74.63           C  
ATOM   2550  NE2 HIS A 158     -17.626  -1.285  25.876  1.00 74.63           N  
ATOM   2551  H   HIS A 158     -17.282  -0.201  30.009  1.00 74.63           H  
ATOM   2552  HA  HIS A 158     -15.963  -2.727  29.595  1.00 74.63           H  
ATOM   2553  HB3 HIS A 158     -14.273  -1.246  28.462  1.00 74.63           H  
ATOM   2554  HB2 HIS A 158     -15.103   0.158  29.092  1.00 74.63           H  
ATOM   2555  HD2 HIS A 158     -17.309  -2.744  27.444  1.00 74.63           H  
ATOM   2556  HD1 HIS A 158     -15.622   1.065  26.703  1.00 74.63           H  
ATOM   2557  HE1 HIS A 158     -17.272   0.544  24.859  1.00 74.63           H  
ATOM   2558  N   ARG A 159     -14.999  -1.026  32.170  1.00 76.48           N  
ATOM   2559  CA  ARG A 159     -14.182  -1.066  33.383  1.00 76.48           C  
ATOM   2560  C   ARG A 159     -14.677  -2.138  34.372  1.00 76.48           C  
ATOM   2561  O   ARG A 159     -13.891  -2.585  35.206  1.00 76.48           O  
ATOM   2562  CB  ARG A 159     -14.094   0.339  34.020  1.00 76.48           C  
ATOM   2563  CG  ARG A 159     -13.625   1.407  33.011  1.00 76.48           C  
ATOM   2564  CD  ARG A 159     -13.129   2.728  33.623  1.00 76.48           C  
ATOM   2565  NE  ARG A 159     -14.203   3.558  34.199  1.00 76.48           N  
ATOM   2566  NH1 ARG A 159     -14.844   4.691  32.254  1.00 76.48           N  
ATOM   2567  NH2 ARG A 159     -15.775   5.242  34.286  1.00 76.48           N1+
ATOM   2568  CZ  ARG A 159     -14.936   4.493  33.573  1.00 76.48           C  
ATOM   2569  H   ARG A 159     -15.845  -0.470  32.223  1.00 76.48           H  
ATOM   2570  HA  ARG A 159     -13.165  -1.351  33.108  1.00 76.48           H  
ATOM   2571  HB3 ARG A 159     -13.395   0.296  34.856  1.00 76.48           H  
ATOM   2572  HB2 ARG A 159     -15.053   0.632  34.448  1.00 76.48           H  
ATOM   2573  HG3 ARG A 159     -14.482   1.627  32.371  1.00 76.48           H  
ATOM   2574  HG2 ARG A 159     -12.864   1.016  32.341  1.00 76.48           H  
ATOM   2575  HD3 ARG A 159     -12.482   3.277  32.937  1.00 76.48           H  
ATOM   2576  HD2 ARG A 159     -12.493   2.485  34.475  1.00 76.48           H  
ATOM   2577  HE  ARG A 159     -14.341   3.414  35.193  1.00 76.48           H  
ATOM   2578 HH12 ARG A 159     -15.352   5.427  31.789  1.00 76.48           H  
ATOM   2579 HH11 ARG A 159     -14.295   4.068  31.664  1.00 76.48           H  
ATOM   2580 HH22 ARG A 159     -16.330   5.976  33.873  1.00 76.48           H  
ATOM   2581 HH21 ARG A 159     -15.857   5.153  35.288  1.00 76.48           H  
ATOM   2582  N   ASN A 160     -15.943  -2.562  34.246  1.00 82.04           N  
ATOM   2583  CA  ASN A 160     -16.502  -3.722  34.948  1.00 82.04           C  
ATOM   2584  C   ASN A 160     -16.208  -4.996  34.143  1.00 82.04           C  
ATOM   2585  O   ASN A 160     -15.633  -5.943  34.680  1.00 82.04           O  
ATOM   2586  CB  ASN A 160     -18.031  -3.570  35.158  1.00 82.04           C  
ATOM   2587  CG  ASN A 160     -18.424  -2.508  36.185  1.00 82.04           C  
ATOM   2588  ND2 ASN A 160     -18.242  -2.785  37.472  1.00 82.04           N  
ATOM   2589  OD1 ASN A 160     -18.923  -1.445  35.828  1.00 82.04           O  
ATOM   2590  H   ASN A 160     -16.528  -2.130  33.542  1.00 82.04           H  
ATOM   2591  HA  ASN A 160     -16.025  -3.792  35.928  1.00 82.04           H  
ATOM   2592  HB3 ASN A 160     -18.445  -4.518  35.508  1.00 82.04           H  
ATOM   2593  HB2 ASN A 160     -18.534  -3.363  34.213  1.00 82.04           H  
ATOM   2594 HD22 ASN A 160     -18.501  -2.113  38.181  1.00 82.04           H  
ATOM   2595 HD21 ASN A 160     -17.857  -3.668  37.776  1.00 82.04           H  
ATOM   2596  N   VAL A 161     -16.609  -4.995  32.869  1.00 84.44           N  
ATOM   2597  CA  VAL A 161     -16.507  -6.106  31.934  1.00 84.44           C  
ATOM   2598  C   VAL A 161     -15.254  -5.872  31.063  1.00 84.44           C  
ATOM   2599  O   VAL A 161     -15.336  -5.377  29.939  1.00 84.44           O  
ATOM   2600  CB  VAL A 161     -17.804  -6.206  31.070  1.00 84.44           C  
ATOM   2601  CG1 VAL A 161     -17.798  -7.364  30.054  1.00 84.44           C  
ATOM   2602  CG2 VAL A 161     -19.058  -6.328  31.959  1.00 84.44           C  
ATOM   2603  H   VAL A 161     -17.050  -4.161  32.481  1.00 84.44           H  
ATOM   2604  HA  VAL A 161     -16.383  -7.048  32.474  1.00 84.44           H  
ATOM   2605  HB  VAL A 161     -17.914  -5.285  30.494  1.00 84.44           H  
ATOM   2606 HG11 VAL A 161     -18.748  -7.428  29.523  1.00 84.44           H  
ATOM   2607 HG12 VAL A 161     -17.028  -7.237  29.294  1.00 84.44           H  
ATOM   2608 HG13 VAL A 161     -17.627  -8.324  30.544  1.00 84.44           H  
ATOM   2609 HG21 VAL A 161     -19.957  -6.473  31.360  1.00 84.44           H  
ATOM   2610 HG22 VAL A 161     -18.980  -7.173  32.644  1.00 84.44           H  
ATOM   2611 HG23 VAL A 161     -19.219  -5.429  32.555  1.00 84.44           H  
ATOM   2612  N   THR A 162     -14.091  -6.187  31.642  1.00 91.12           N  
ATOM   2613  CA  THR A 162     -12.771  -6.002  31.035  1.00 91.12           C  
ATOM   2614  C   THR A 162     -12.390  -7.150  30.068  1.00 91.12           C  
ATOM   2615  O   THR A 162     -11.382  -7.037  29.369  1.00 91.12           O  
ATOM   2616  CB  THR A 162     -11.707  -5.917  32.164  1.00 91.12           C  
ATOM   2617  CG2 THR A 162     -11.876  -4.661  33.033  1.00 91.12           C  
ATOM   2618  OG1 THR A 162     -11.782  -7.034  33.043  1.00 91.12           O  
ATOM   2619  H   THR A 162     -14.071  -6.531  32.594  1.00 91.12           H  
ATOM   2620  HA  THR A 162     -12.761  -5.071  30.464  1.00 91.12           H  
ATOM   2621  HB  THR A 162     -10.707  -5.896  31.723  1.00 91.12           H  
ATOM   2622 HG21 THR A 162     -11.104  -4.602  33.801  1.00 91.12           H  
ATOM   2623 HG22 THR A 162     -11.803  -3.757  32.428  1.00 91.12           H  
ATOM   2624 HG23 THR A 162     -12.844  -4.640  33.535  1.00 91.12           H  
ATOM   2625  HG1 THR A 162     -11.460  -7.818  32.575  1.00 91.12           H  
ATOM   2626  N   PHE A 163     -13.193  -8.221  30.038  1.00 94.31           N  
ATOM   2627  CA  PHE A 163     -13.102  -9.336  29.101  1.00 94.31           C  
ATOM   2628  C   PHE A 163     -14.424  -9.322  28.324  1.00 94.31           C  
ATOM   2629  O   PHE A 163     -15.481  -9.371  28.955  1.00 94.31           O  
ATOM   2630  CB  PHE A 163     -12.930 -10.666  29.869  1.00 94.31           C  
ATOM   2631  CG  PHE A 163     -11.714 -10.738  30.780  1.00 94.31           C  
ATOM   2632  CD1 PHE A 163     -10.451 -11.092  30.260  1.00 94.31           C  
ATOM   2633  CD2 PHE A 163     -11.804 -10.300  32.119  1.00 94.31           C  
ATOM   2634  CE1 PHE A 163      -9.330 -11.063  31.080  1.00 94.31           C  
ATOM   2635  CE2 PHE A 163     -10.671 -10.273  32.920  1.00 94.31           C  
ATOM   2636  CZ  PHE A 163      -9.440 -10.656  32.403  1.00 94.31           C  
ATOM   2637  H   PHE A 163     -14.034  -8.205  30.597  1.00 94.31           H  
ATOM   2638  HA  PHE A 163     -12.265  -9.200  28.419  1.00 94.31           H  
ATOM   2639  HB3 PHE A 163     -12.858 -11.480  29.147  1.00 94.31           H  
ATOM   2640  HB2 PHE A 163     -13.821 -10.880  30.464  1.00 94.31           H  
ATOM   2641  HD1 PHE A 163     -10.351 -11.395  29.227  1.00 94.31           H  
ATOM   2642  HD2 PHE A 163     -12.755  -9.987  32.528  1.00 94.31           H  
ATOM   2643  HE1 PHE A 163      -8.366 -11.354  30.689  1.00 94.31           H  
ATOM   2644  HE2 PHE A 163     -10.745  -9.950  33.950  1.00 94.31           H  
ATOM   2645  HZ  PHE A 163      -8.561 -10.633  33.033  1.00 94.31           H  
ATOM   2646  N   LEU A 164     -14.360  -9.213  26.995  1.00 93.14           N  
ATOM   2647  CA  LEU A 164     -15.514  -8.940  26.141  1.00 93.14           C  
ATOM   2648  C   LEU A 164     -15.355  -9.606  24.769  1.00 93.14           C  
ATOM   2649  O   LEU A 164     -14.243  -9.971  24.383  1.00 93.14           O  
ATOM   2650  CB  LEU A 164     -15.780  -7.409  26.065  1.00 93.14           C  
ATOM   2651  CG  LEU A 164     -14.567  -6.471  25.811  1.00 93.14           C  
ATOM   2652  CD1 LEU A 164     -13.947  -6.631  24.405  1.00 93.14           C  
ATOM   2653  CD2 LEU A 164     -14.957  -5.004  26.101  1.00 93.14           C  
ATOM   2654  H   LEU A 164     -13.463  -9.253  26.511  1.00 93.14           H  
ATOM   2655  HA  LEU A 164     -16.395  -9.409  26.588  1.00 93.14           H  
ATOM   2656  HB3 LEU A 164     -16.216  -7.125  27.024  1.00 93.14           H  
ATOM   2657  HB2 LEU A 164     -16.561  -7.203  25.331  1.00 93.14           H  
ATOM   2658  HG  LEU A 164     -13.784  -6.715  26.531  1.00 93.14           H  
ATOM   2659 HD11 LEU A 164     -13.582  -5.690  23.992  1.00 93.14           H  
ATOM   2660 HD12 LEU A 164     -13.095  -7.311  24.433  1.00 93.14           H  
ATOM   2661 HD13 LEU A 164     -14.662  -7.031  23.686  1.00 93.14           H  
ATOM   2662 HD21 LEU A 164     -14.704  -4.322  25.288  1.00 93.14           H  
ATOM   2663 HD22 LEU A 164     -16.026  -4.889  26.280  1.00 93.14           H  
ATOM   2664 HD23 LEU A 164     -14.451  -4.642  26.997  1.00 93.14           H  
ATOM   2665  N   SER A 165     -16.483  -9.770  24.063  1.00 93.92           N  
ATOM   2666  CA  SER A 165     -16.559 -10.253  22.683  1.00 93.92           C  
ATOM   2667  C   SER A 165     -15.885  -9.228  21.750  1.00 93.92           C  
ATOM   2668  O   SER A 165     -16.432  -8.144  21.538  1.00 93.92           O  
ATOM   2669  CB  SER A 165     -18.044 -10.530  22.341  1.00 93.92           C  
ATOM   2670  OG  SER A 165     -18.246 -11.040  21.033  1.00 93.92           O  
ATOM   2671  H   SER A 165     -17.349  -9.422  24.447  1.00 93.92           H  
ATOM   2672  HA  SER A 165     -16.021 -11.199  22.625  1.00 93.92           H  
ATOM   2673  HB3 SER A 165     -18.632  -9.616  22.444  1.00 93.92           H  
ATOM   2674  HB2 SER A 165     -18.460 -11.247  23.050  1.00 93.92           H  
ATOM   2675  HG  SER A 165     -17.733 -11.866  20.939  1.00 93.92           H  
ATOM   2676  N   CYS A 166     -14.673  -9.556  21.291  1.00 94.87           N  
ATOM   2677  CA  CYS A 166     -13.806  -8.655  20.543  1.00 94.87           C  
ATOM   2678  C   CYS A 166     -14.354  -8.379  19.134  1.00 94.87           C  
ATOM   2679  O   CYS A 166     -14.446  -9.296  18.320  1.00 94.87           O  
ATOM   2680  CB  CYS A 166     -12.377  -9.233  20.504  1.00 94.87           C  
ATOM   2681  SG  CYS A 166     -11.112  -8.199  19.702  1.00 94.87           S  
ATOM   2682  H   CYS A 166     -14.281 -10.465  21.533  1.00 94.87           H  
ATOM   2683  HA  CYS A 166     -13.764  -7.714  21.098  1.00 94.87           H  
ATOM   2684  HB3 CYS A 166     -12.385 -10.198  19.995  1.00 94.87           H  
ATOM   2685  HB2 CYS A 166     -12.045  -9.422  21.522  1.00 94.87           H  
ATOM   2686  N   GLN A 167     -14.683  -7.111  18.883  1.00 93.92           N  
ATOM   2687  CA  GLN A 167     -14.893  -6.514  17.570  1.00 93.92           C  
ATOM   2688  C   GLN A 167     -14.287  -5.105  17.648  1.00 93.92           C  
ATOM   2689  O   GLN A 167     -14.277  -4.518  18.732  1.00 93.92           O  
ATOM   2690  CB  GLN A 167     -16.395  -6.437  17.221  1.00 93.92           C  
ATOM   2691  CG  GLN A 167     -17.099  -7.807  17.123  1.00 93.92           C  
ATOM   2692  CD  GLN A 167     -18.512  -7.722  16.542  1.00 93.92           C  
ATOM   2693  NE2 GLN A 167     -19.111  -8.866  16.239  1.00 93.92           N  
ATOM   2694  OE1 GLN A 167     -19.070  -6.643  16.358  1.00 93.92           O  
ATOM   2695  H   GLN A 167     -14.596  -6.433  19.630  1.00 93.92           H  
ATOM   2696  HA  GLN A 167     -14.359  -7.090  16.811  1.00 93.92           H  
ATOM   2697  HB3 GLN A 167     -16.491  -5.928  16.260  1.00 93.92           H  
ATOM   2698  HB2 GLN A 167     -16.919  -5.811  17.946  1.00 93.92           H  
ATOM   2699  HG3 GLN A 167     -17.158  -8.269  18.109  1.00 93.92           H  
ATOM   2700  HG2 GLN A 167     -16.507  -8.474  16.496  1.00 93.92           H  
ATOM   2701 HE22 GLN A 167     -20.035  -8.865  15.830  1.00 93.92           H  
ATOM   2702 HE21 GLN A 167     -18.661  -9.753  16.405  1.00 93.92           H  
ATOM   2703  N   PHE A 168     -13.818  -4.578  16.514  1.00 93.95           N  
ATOM   2704  CA  PHE A 168     -13.067  -3.323  16.360  1.00 93.95           C  
ATOM   2705  C   PHE A 168     -13.593  -2.140  17.207  1.00 93.95           C  
ATOM   2706  O   PHE A 168     -12.857  -1.580  18.020  1.00 93.95           O  
ATOM   2707  CB  PHE A 168     -13.041  -2.986  14.853  1.00 93.95           C  
ATOM   2708  CG  PHE A 168     -11.984  -1.998  14.408  1.00 93.95           C  
ATOM   2709  CD1 PHE A 168     -12.285  -0.626  14.298  1.00 93.95           C  
ATOM   2710  CD2 PHE A 168     -10.655  -2.432  14.219  1.00 93.95           C  
ATOM   2711  CE1 PHE A 168     -11.288   0.264  13.926  1.00 93.95           C  
ATOM   2712  CE2 PHE A 168      -9.671  -1.523  13.857  1.00 93.95           C  
ATOM   2713  CZ  PHE A 168      -9.991  -0.182  13.702  1.00 93.95           C  
ATOM   2714  H   PHE A 168     -13.809  -5.179  15.693  1.00 93.95           H  
ATOM   2715  HA  PHE A 168     -12.049  -3.531  16.687  1.00 93.95           H  
ATOM   2716  HB3 PHE A 168     -14.020  -2.637  14.520  1.00 93.95           H  
ATOM   2717  HB2 PHE A 168     -12.862  -3.895  14.286  1.00 93.95           H  
ATOM   2718  HD1 PHE A 168     -13.287  -0.263  14.479  1.00 93.95           H  
ATOM   2719  HD2 PHE A 168     -10.397  -3.474  14.340  1.00 93.95           H  
ATOM   2720  HE1 PHE A 168     -11.525   1.310  13.819  1.00 93.95           H  
ATOM   2721  HE2 PHE A 168      -8.655  -1.857  13.697  1.00 93.95           H  
ATOM   2722  HZ  PHE A 168      -9.218   0.521  13.425  1.00 93.95           H  
ATOM   2723  N   VAL A 169     -14.887  -1.837  17.063  1.00 91.98           N  
ATOM   2724  CA  VAL A 169     -15.560  -0.719  17.724  1.00 91.98           C  
ATOM   2725  C   VAL A 169     -15.862  -0.928  19.229  1.00 91.98           C  
ATOM   2726  O   VAL A 169     -16.310   0.018  19.878  1.00 91.98           O  
ATOM   2727  CB  VAL A 169     -16.879  -0.370  16.982  1.00 91.98           C  
ATOM   2728  CG1 VAL A 169     -16.585   0.193  15.582  1.00 91.98           C  
ATOM   2729  CG2 VAL A 169     -17.894  -1.532  16.918  1.00 91.98           C  
ATOM   2730  H   VAL A 169     -15.452  -2.374  16.423  1.00 91.98           H  
ATOM   2731  HA  VAL A 169     -14.898   0.149  17.666  1.00 91.98           H  
ATOM   2732  HB  VAL A 169     -17.366   0.441  17.528  1.00 91.98           H  
ATOM   2733 HG11 VAL A 169     -17.500   0.508  15.079  1.00 91.98           H  
ATOM   2734 HG12 VAL A 169     -15.933   1.065  15.640  1.00 91.98           H  
ATOM   2735 HG13 VAL A 169     -16.090  -0.540  14.944  1.00 91.98           H  
ATOM   2736 HG21 VAL A 169     -18.803  -1.224  16.399  1.00 91.98           H  
ATOM   2737 HG22 VAL A 169     -17.495  -2.396  16.388  1.00 91.98           H  
ATOM   2738 HG23 VAL A 169     -18.193  -1.864  17.913  1.00 91.98           H  
ATOM   2739  N   SER A 170     -15.614  -2.127  19.781  1.00 91.57           N  
ATOM   2740  CA  SER A 170     -15.706  -2.357  21.229  1.00 91.57           C  
ATOM   2741  C   SER A 170     -14.508  -1.752  21.992  1.00 91.57           C  
ATOM   2742  O   SER A 170     -14.645  -1.456  23.179  1.00 91.57           O  
ATOM   2743  CB  SER A 170     -15.933  -3.860  21.526  1.00 91.57           C  
ATOM   2744  OG  SER A 170     -14.791  -4.670  21.306  1.00 91.57           O  
ATOM   2745  H   SER A 170     -15.220  -2.872  19.217  1.00 91.57           H  
ATOM   2746  HA  SER A 170     -16.598  -1.842  21.593  1.00 91.57           H  
ATOM   2747  HB3 SER A 170     -16.767  -4.245  20.937  1.00 91.57           H  
ATOM   2748  HB2 SER A 170     -16.220  -3.976  22.573  1.00 91.57           H  
ATOM   2749  HG  SER A 170     -14.520  -4.554  20.376  1.00 91.57           H  
ATOM   2750  N   VAL A 171     -13.378  -1.557  21.295  1.00 94.52           N  
ATOM   2751  CA  VAL A 171     -12.125  -1.071  21.859  1.00 94.52           C  
ATOM   2752  C   VAL A 171     -11.670   0.257  21.210  1.00 94.52           C  
ATOM   2753  O   VAL A 171     -11.233   1.151  21.939  1.00 94.52           O  
ATOM   2754  CB  VAL A 171     -11.007  -2.146  21.751  1.00 94.52           C  
ATOM   2755  CG1 VAL A 171     -11.278  -3.343  22.676  1.00 94.52           C  
ATOM   2756  CG2 VAL A 171     -10.724  -2.660  20.326  1.00 94.52           C  
ATOM   2757  H   VAL A 171     -13.354  -1.810  20.317  1.00 94.52           H  
ATOM   2758  HA  VAL A 171     -12.255  -0.856  22.920  1.00 94.52           H  
ATOM   2759  HB  VAL A 171     -10.092  -1.690  22.127  1.00 94.52           H  
ATOM   2760 HG11 VAL A 171     -10.433  -4.027  22.675  1.00 94.52           H  
ATOM   2761 HG12 VAL A 171     -11.425  -3.026  23.705  1.00 94.52           H  
ATOM   2762 HG13 VAL A 171     -12.164  -3.900  22.370  1.00 94.52           H  
ATOM   2763 HG21 VAL A 171      -9.968  -3.443  20.335  1.00 94.52           H  
ATOM   2764 HG22 VAL A 171     -11.614  -3.092  19.867  1.00 94.52           H  
ATOM   2765 HG23 VAL A 171     -10.353  -1.875  19.672  1.00 94.52           H  
ATOM   2766  N   MET A 172     -11.831   0.409  19.886  1.00 94.66           N  
ATOM   2767  CA  MET A 172     -11.490   1.629  19.150  1.00 94.66           C  
ATOM   2768  C   MET A 172     -12.626   2.660  19.227  1.00 94.66           C  
ATOM   2769  O   MET A 172     -13.787   2.307  19.015  1.00 94.66           O  
ATOM   2770  CB  MET A 172     -11.212   1.291  17.668  1.00 94.66           C  
ATOM   2771  CG  MET A 172      -9.930   0.483  17.435  1.00 94.66           C  
ATOM   2772  SD  MET A 172      -8.419   1.465  17.604  1.00 94.66           S  
ATOM   2773  CE  MET A 172      -7.194   0.207  17.164  1.00 94.66           C  
ATOM   2774  H   MET A 172     -12.220  -0.345  19.326  1.00 94.66           H  
ATOM   2775  HA  MET A 172     -10.587   2.065  19.582  1.00 94.66           H  
ATOM   2776  HB3 MET A 172     -11.130   2.217  17.096  1.00 94.66           H  
ATOM   2777  HB2 MET A 172     -12.062   0.767  17.230  1.00 94.66           H  
ATOM   2778  HG3 MET A 172      -9.948   0.063  16.432  1.00 94.66           H  
ATOM   2779  HG2 MET A 172      -9.875  -0.368  18.111  1.00 94.66           H  
ATOM   2780  HE1 MET A 172      -6.194   0.638  17.124  1.00 94.66           H  
ATOM   2781  HE2 MET A 172      -7.190  -0.597  17.900  1.00 94.66           H  
ATOM   2782  HE3 MET A 172      -7.423  -0.216  16.186  1.00 94.66           H  
ATOM   2783  N   ARG A 173     -12.264   3.927  19.464  1.00 94.75           N  
ATOM   2784  CA  ARG A 173     -13.142   5.076  19.244  1.00 94.75           C  
ATOM   2785  C   ARG A 173     -13.018   5.518  17.776  1.00 94.75           C  
ATOM   2786  O   ARG A 173     -11.915   5.515  17.226  1.00 94.75           O  
ATOM   2787  CB  ARG A 173     -12.714   6.247  20.143  1.00 94.75           C  
ATOM   2788  CG  ARG A 173     -13.073   6.098  21.631  1.00 94.75           C  
ATOM   2789  CD  ARG A 173     -12.424   7.189  22.500  1.00 94.75           C  
ATOM   2790  NE  ARG A 173     -12.877   8.553  22.154  1.00 94.75           N  
ATOM   2791  NH1 ARG A 173     -14.381   8.965  23.900  1.00 94.75           N  
ATOM   2792  NH2 ARG A 173     -13.942  10.582  22.331  1.00 94.75           N1+
ATOM   2793  CZ  ARG A 173     -13.733   9.356  22.802  1.00 94.75           C  
ATOM   2794  H   ARG A 173     -11.281   4.143  19.546  1.00 94.75           H  
ATOM   2795  HA  ARG A 173     -14.181   4.815  19.459  1.00 94.75           H  
ATOM   2796  HB3 ARG A 173     -13.217   7.145  19.784  1.00 94.75           H  
ATOM   2797  HB2 ARG A 173     -11.646   6.438  20.024  1.00 94.75           H  
ATOM   2798  HG3 ARG A 173     -12.831   5.110  22.022  1.00 94.75           H  
ATOM   2799  HG2 ARG A 173     -14.158   6.187  21.711  1.00 94.75           H  
ATOM   2800  HD3 ARG A 173     -11.359   7.173  22.287  1.00 94.75           H  
ATOM   2801  HD2 ARG A 173     -12.487   6.967  23.562  1.00 94.75           H  
ATOM   2802  HE  ARG A 173     -12.516   8.890  21.251  1.00 94.75           H  
ATOM   2803 HH12 ARG A 173     -15.004   9.576  24.403  1.00 94.75           H  
ATOM   2804 HH11 ARG A 173     -14.313   8.005  24.247  1.00 94.75           H  
ATOM   2805 HH22 ARG A 173     -14.570  11.239  22.766  1.00 94.75           H  
ATOM   2806 HH21 ARG A 173     -13.451  10.921  21.495  1.00 94.75           H  
ATOM   2807  N   MET A 174     -14.138   5.942  17.182  1.00 94.15           N  
ATOM   2808  CA  MET A 174     -14.193   6.363  15.781  1.00 94.15           C  
ATOM   2809  C   MET A 174     -13.626   7.773  15.522  1.00 94.15           C  
ATOM   2810  O   MET A 174     -13.312   8.070  14.370  1.00 94.15           O  
ATOM   2811  CB  MET A 174     -15.630   6.224  15.239  1.00 94.15           C  
ATOM   2812  CG  MET A 174     -16.150   4.776  15.172  1.00 94.15           C  
ATOM   2813  SD  MET A 174     -15.180   3.621  14.154  1.00 94.15           S  
ATOM   2814  CE  MET A 174     -15.341   4.374  12.512  1.00 94.15           C  
ATOM   2815  H   MET A 174     -15.008   5.944  17.694  1.00 94.15           H  
ATOM   2816  HA  MET A 174     -13.558   5.688  15.206  1.00 94.15           H  
ATOM   2817  HB3 MET A 174     -15.681   6.652  14.239  1.00 94.15           H  
ATOM   2818  HB2 MET A 174     -16.312   6.822  15.844  1.00 94.15           H  
ATOM   2819  HG3 MET A 174     -17.173   4.781  14.796  1.00 94.15           H  
ATOM   2820  HG2 MET A 174     -16.207   4.359  16.178  1.00 94.15           H  
ATOM   2821  HE1 MET A 174     -14.890   3.726  11.761  1.00 94.15           H  
ATOM   2822  HE2 MET A 174     -16.389   4.517  12.254  1.00 94.15           H  
ATOM   2823  HE3 MET A 174     -14.838   5.340  12.472  1.00 94.15           H  
ATOM   2824  N   ASP A 175     -13.468   8.611  16.559  1.00 95.48           N  
ATOM   2825  CA  ASP A 175     -12.848   9.941  16.423  1.00 95.48           C  
ATOM   2826  C   ASP A 175     -11.342   9.822  16.106  1.00 95.48           C  
ATOM   2827  O   ASP A 175     -10.851  10.536  15.231  1.00 95.48           O  
ATOM   2828  CB  ASP A 175     -13.139  10.925  17.590  1.00 95.48           C  
ATOM   2829  CG  ASP A 175     -12.513  10.680  18.970  1.00 95.48           C  
ATOM   2830  OD1 ASP A 175     -12.121   9.542  19.301  1.00 95.48           O  
ATOM   2831  OD2 ASP A 175     -12.566  11.617  19.791  1.00 95.48           O1-
ATOM   2832  H   ASP A 175     -13.677   8.303  17.498  1.00 95.48           H  
ATOM   2833  HA  ASP A 175     -13.301  10.402  15.542  1.00 95.48           H  
ATOM   2834  HB3 ASP A 175     -14.217  10.923  17.753  1.00 95.48           H  
ATOM   2835  HB2 ASP A 175     -12.907  11.939  17.266  1.00 95.48           H  
ATOM   2836  N   TYR A 176     -10.659   8.857  16.737  1.00 95.65           N  
ATOM   2837  CA  TYR A 176      -9.310   8.411  16.384  1.00 95.65           C  
ATOM   2838  C   TYR A 176      -9.235   7.923  14.923  1.00 95.65           C  
ATOM   2839  O   TYR A 176      -8.326   8.325  14.194  1.00 95.65           O  
ATOM   2840  CB  TYR A 176      -8.812   7.352  17.400  1.00 95.65           C  
ATOM   2841  CG  TYR A 176      -7.566   6.582  16.988  1.00 95.65           C  
ATOM   2842  CD1 TYR A 176      -7.694   5.289  16.440  1.00 95.65           C  
ATOM   2843  CD2 TYR A 176      -6.288   7.169  17.097  1.00 95.65           C  
ATOM   2844  CE1 TYR A 176      -6.560   4.606  15.967  1.00 95.65           C  
ATOM   2845  CE2 TYR A 176      -5.152   6.479  16.628  1.00 95.65           C  
ATOM   2846  OH  TYR A 176      -4.206   4.529  15.559  1.00 95.65           O  
ATOM   2847  CZ  TYR A 176      -5.288   5.202  16.047  1.00 95.65           C  
ATOM   2848  H   TYR A 176     -11.117   8.395  17.515  1.00 95.65           H  
ATOM   2849  HA  TYR A 176      -8.654   9.279  16.465  1.00 95.65           H  
ATOM   2850  HB3 TYR A 176      -9.600   6.619  17.573  1.00 95.65           H  
ATOM   2851  HB2 TYR A 176      -8.632   7.812  18.370  1.00 95.65           H  
ATOM   2852  HD1 TYR A 176      -8.665   4.822  16.353  1.00 95.65           H  
ATOM   2853  HD2 TYR A 176      -6.177   8.160  17.515  1.00 95.65           H  
ATOM   2854  HE1 TYR A 176      -6.677   3.621  15.540  1.00 95.65           H  
ATOM   2855  HE2 TYR A 176      -4.184   6.950  16.700  1.00 95.65           H  
ATOM   2856  HH  TYR A 176      -3.333   4.925  15.730  1.00 95.65           H  
ATOM   2857  N   MET A 177     -10.214   7.108  14.504  1.00 96.04           N  
ATOM   2858  CA  MET A 177     -10.284   6.572  13.146  1.00 96.04           C  
ATOM   2859  C   MET A 177     -10.421   7.660  12.073  1.00 96.04           C  
ATOM   2860  O   MET A 177      -9.690   7.615  11.085  1.00 96.04           O  
ATOM   2861  CB  MET A 177     -11.386   5.504  13.003  1.00 96.04           C  
ATOM   2862  CG  MET A 177     -11.202   4.279  13.912  1.00 96.04           C  
ATOM   2863  SD  MET A 177      -9.584   3.458  13.817  1.00 96.04           S  
ATOM   2864  CE  MET A 177      -9.531   3.044  12.055  1.00 96.04           C  
ATOM   2865  H   MET A 177     -10.932   6.827  15.156  1.00 96.04           H  
ATOM   2866  HA  MET A 177      -9.329   6.084  12.968  1.00 96.04           H  
ATOM   2867  HB3 MET A 177     -11.433   5.167  11.967  1.00 96.04           H  
ATOM   2868  HB2 MET A 177     -12.363   5.948  13.192  1.00 96.04           H  
ATOM   2869  HG3 MET A 177     -11.979   3.548  13.684  1.00 96.04           H  
ATOM   2870  HG2 MET A 177     -11.359   4.561  14.951  1.00 96.04           H  
ATOM   2871  HE1 MET A 177      -8.695   2.377  11.852  1.00 96.04           H  
ATOM   2872  HE2 MET A 177     -10.450   2.541  11.758  1.00 96.04           H  
ATOM   2873  HE3 MET A 177      -9.409   3.939  11.446  1.00 96.04           H  
ATOM   2874  N   VAL A 178     -11.323   8.622  12.291  1.00 96.96           N  
ATOM   2875  CA  VAL A 178     -11.545   9.737  11.379  1.00 96.96           C  
ATOM   2876  C   VAL A 178     -10.382  10.755  11.411  1.00 96.96           C  
ATOM   2877  O   VAL A 178      -9.717  10.932  10.391  1.00 96.96           O  
ATOM   2878  CB  VAL A 178     -12.922  10.420  11.637  1.00 96.96           C  
ATOM   2879  CG1 VAL A 178     -13.142  11.765  10.913  1.00 96.96           C  
ATOM   2880  CG2 VAL A 178     -14.067   9.460  11.266  1.00 96.96           C  
ATOM   2881  H   VAL A 178     -11.916   8.575  13.115  1.00 96.96           H  
ATOM   2882  HA  VAL A 178     -11.578   9.331  10.366  1.00 96.96           H  
ATOM   2883  HB  VAL A 178     -13.007  10.624  12.707  1.00 96.96           H  
ATOM   2884 HG11 VAL A 178     -14.159  12.130  11.060  1.00 96.96           H  
ATOM   2885 HG12 VAL A 178     -12.480  12.544  11.290  1.00 96.96           H  
ATOM   2886 HG13 VAL A 178     -12.977  11.671   9.839  1.00 96.96           H  
ATOM   2887 HG21 VAL A 178     -15.037   9.927  11.425  1.00 96.96           H  
ATOM   2888 HG22 VAL A 178     -14.016   9.166  10.217  1.00 96.96           H  
ATOM   2889 HG23 VAL A 178     -14.046   8.548  11.863  1.00 96.96           H  
ATOM   2890  N   TYR A 179     -10.145  11.408  12.556  1.00 96.43           N  
ATOM   2891  CA  TYR A 179      -9.261  12.576  12.618  1.00 96.43           C  
ATOM   2892  C   TYR A 179      -7.767  12.215  12.617  1.00 96.43           C  
ATOM   2893  O   TYR A 179      -6.973  12.947  12.023  1.00 96.43           O  
ATOM   2894  CB  TYR A 179      -9.615  13.465  13.827  1.00 96.43           C  
ATOM   2895  CG  TYR A 179     -11.046  13.984  13.831  1.00 96.43           C  
ATOM   2896  CD1 TYR A 179     -11.482  14.890  12.840  1.00 96.43           C  
ATOM   2897  CD2 TYR A 179     -11.952  13.553  14.819  1.00 96.43           C  
ATOM   2898  CE1 TYR A 179     -12.821  15.328  12.818  1.00 96.43           C  
ATOM   2899  CE2 TYR A 179     -13.291  13.983  14.795  1.00 96.43           C  
ATOM   2900  OH  TYR A 179     -15.032  15.272  13.754  1.00 96.43           O  
ATOM   2901  CZ  TYR A 179     -13.730  14.865  13.789  1.00 96.43           C  
ATOM   2902  H   TYR A 179     -10.654  11.173  13.404  1.00 96.43           H  
ATOM   2903  HA  TYR A 179      -9.439  13.174  11.723  1.00 96.43           H  
ATOM   2904  HB3 TYR A 179      -8.949  14.329  13.851  1.00 96.43           H  
ATOM   2905  HB2 TYR A 179      -9.425  12.921  14.754  1.00 96.43           H  
ATOM   2906  HD1 TYR A 179     -10.797  15.243  12.083  1.00 96.43           H  
ATOM   2907  HD2 TYR A 179     -11.626  12.883  15.599  1.00 96.43           H  
ATOM   2908  HE1 TYR A 179     -13.148  16.011  12.047  1.00 96.43           H  
ATOM   2909  HE2 TYR A 179     -13.969  13.626  15.555  1.00 96.43           H  
ATOM   2910  HH  TYR A 179     -15.600  14.749  14.353  1.00 96.43           H  
ATOM   2911  N   PHE A 180      -7.392  11.111  13.273  1.00 96.42           N  
ATOM   2912  CA  PHE A 180      -5.994  10.704  13.379  1.00 96.42           C  
ATOM   2913  C   PHE A 180      -5.690   9.748  12.217  1.00 96.42           C  
ATOM   2914  O   PHE A 180      -5.025  10.164  11.269  1.00 96.42           O  
ATOM   2915  CB  PHE A 180      -5.712  10.119  14.782  1.00 96.42           C  
ATOM   2916  CG  PHE A 180      -4.256  10.142  15.210  1.00 96.42           C  
ATOM   2917  CD1 PHE A 180      -3.435   9.010  15.035  1.00 96.42           C  
ATOM   2918  CD2 PHE A 180      -3.677  11.341  15.679  1.00 96.42           C  
ATOM   2919  CE1 PHE A 180      -2.103   9.054  15.425  1.00 96.42           C  
ATOM   2920  CE2 PHE A 180      -2.337  11.371  16.042  1.00 96.42           C  
ATOM   2921  CZ  PHE A 180      -1.557  10.227  15.930  1.00 96.42           C  
ATOM   2922  H   PHE A 180      -8.086  10.490  13.672  1.00 96.42           H  
ATOM   2923  HA  PHE A 180      -5.347  11.578  13.273  1.00 96.42           H  
ATOM   2924  HB3 PHE A 180      -6.072   9.096  14.876  1.00 96.42           H  
ATOM   2925  HB2 PHE A 180      -6.273  10.689  15.521  1.00 96.42           H  
ATOM   2926  HD1 PHE A 180      -3.841   8.096  14.623  1.00 96.42           H  
ATOM   2927  HD2 PHE A 180      -4.277  12.236  15.775  1.00 96.42           H  
ATOM   2928  HE1 PHE A 180      -1.485   8.174  15.329  1.00 96.42           H  
ATOM   2929  HE2 PHE A 180      -1.902  12.285  16.421  1.00 96.42           H  
ATOM   2930  HZ  PHE A 180      -0.518  10.250  16.227  1.00 96.42           H  
ATOM   2931  N   SER A 181      -6.207   8.513  12.278  1.00 95.22           N  
ATOM   2932  CA  SER A 181      -5.857   7.428  11.362  1.00 95.22           C  
ATOM   2933  C   SER A 181      -6.136   7.774   9.885  1.00 95.22           C  
ATOM   2934  O   SER A 181      -5.214   7.682   9.078  1.00 95.22           O  
ATOM   2935  CB  SER A 181      -6.518   6.109  11.822  1.00 95.22           C  
ATOM   2936  OG  SER A 181      -6.061   4.980  11.097  1.00 95.22           O  
ATOM   2937  H   SER A 181      -6.851   8.287  13.034  1.00 95.22           H  
ATOM   2938  HA  SER A 181      -4.777   7.296  11.459  1.00 95.22           H  
ATOM   2939  HB3 SER A 181      -7.594   6.170  11.691  1.00 95.22           H  
ATOM   2940  HB2 SER A 181      -6.332   5.935  12.883  1.00 95.22           H  
ATOM   2941  HG  SER A 181      -6.532   4.940  10.256  1.00 95.22           H  
ATOM   2942  N   PHE A 182      -7.368   8.200   9.564  1.00 95.45           N  
ATOM   2943  CA  PHE A 182      -7.734   8.656   8.226  1.00 95.45           C  
ATOM   2944  C   PHE A 182      -7.129  10.024   7.875  1.00 95.45           C  
ATOM   2945  O   PHE A 182      -6.244  10.084   7.022  1.00 95.45           O  
ATOM   2946  CB  PHE A 182      -9.255   8.537   7.964  1.00 95.45           C  
ATOM   2947  CG  PHE A 182      -9.786   9.224   6.711  1.00 95.45           C  
ATOM   2948  CD1 PHE A 182     -10.934  10.042   6.781  1.00 95.45           C  
ATOM   2949  CD2 PHE A 182      -9.186   8.995   5.453  1.00 95.45           C  
ATOM   2950  CE1 PHE A 182     -11.432  10.638   5.630  1.00 95.45           C  
ATOM   2951  CE2 PHE A 182      -9.698   9.605   4.316  1.00 95.45           C  
ATOM   2952  CZ  PHE A 182     -10.814  10.427   4.404  1.00 95.45           C  
ATOM   2953  H   PHE A 182      -8.106   8.217  10.264  1.00 95.45           H  
ATOM   2954  HA  PHE A 182      -7.279   7.952   7.530  1.00 95.45           H  
ATOM   2955  HB3 PHE A 182      -9.799   8.926   8.821  1.00 95.45           H  
ATOM   2956  HB2 PHE A 182      -9.527   7.483   7.896  1.00 95.45           H  
ATOM   2957  HD1 PHE A 182     -11.429  10.217   7.726  1.00 95.45           H  
ATOM   2958  HD2 PHE A 182      -8.332   8.340   5.361  1.00 95.45           H  
ATOM   2959  HE1 PHE A 182     -12.306  11.272   5.690  1.00 95.45           H  
ATOM   2960  HE2 PHE A 182      -9.226   9.436   3.360  1.00 95.45           H  
ATOM   2961  HZ  PHE A 182     -11.205  10.899   3.514  1.00 95.45           H  
ATOM   2962  N   LEU A 183      -7.613  11.109   8.496  1.00 96.05           N  
ATOM   2963  CA  LEU A 183      -7.294  12.465   8.043  1.00 96.05           C  
ATOM   2964  C   LEU A 183      -5.797  12.812   8.130  1.00 96.05           C  
ATOM   2965  O   LEU A 183      -5.246  13.319   7.152  1.00 96.05           O  
ATOM   2966  CB  LEU A 183      -8.176  13.525   8.734  1.00 96.05           C  
ATOM   2967  CG  LEU A 183      -9.640  13.552   8.239  1.00 96.05           C  
ATOM   2968  CD1 LEU A 183     -10.512  14.439   9.153  1.00 96.05           C  
ATOM   2969  CD2 LEU A 183      -9.744  13.963   6.752  1.00 96.05           C  
ATOM   2970  H   LEU A 183      -8.359  11.014   9.184  1.00 96.05           H  
ATOM   2971  HA  LEU A 183      -7.553  12.484   6.989  1.00 96.05           H  
ATOM   2972  HB3 LEU A 183      -7.745  14.517   8.587  1.00 96.05           H  
ATOM   2973  HB2 LEU A 183      -8.150  13.352   9.807  1.00 96.05           H  
ATOM   2974  HG  LEU A 183     -10.038  12.539   8.317  1.00 96.05           H  
ATOM   2975 HD11 LEU A 183     -11.270  13.842   9.659  1.00 96.05           H  
ATOM   2976 HD12 LEU A 183      -9.921  14.930   9.926  1.00 96.05           H  
ATOM   2977 HD13 LEU A 183     -11.035  15.229   8.614  1.00 96.05           H  
ATOM   2978 HD21 LEU A 183     -10.538  14.685   6.560  1.00 96.05           H  
ATOM   2979 HD22 LEU A 183      -8.819  14.404   6.380  1.00 96.05           H  
ATOM   2980 HD23 LEU A 183      -9.955  13.094   6.128  1.00 96.05           H  
ATOM   2981  N   THR A 184      -5.153  12.501   9.260  1.00 96.01           N  
ATOM   2982  CA  THR A 184      -3.744  12.829   9.462  1.00 96.01           C  
ATOM   2983  C   THR A 184      -2.774  11.820   8.798  1.00 96.01           C  
ATOM   2984  O   THR A 184      -1.714  12.249   8.342  1.00 96.01           O  
ATOM   2985  CB  THR A 184      -3.397  13.007  10.969  1.00 96.01           C  
ATOM   2986  CG2 THR A 184      -1.995  13.573  11.249  1.00 96.01           C  
ATOM   2987  OG1 THR A 184      -4.325  13.901  11.574  1.00 96.01           O  
ATOM   2988  H   THR A 184      -5.625  12.004  10.004  1.00 96.01           H  
ATOM   2989  HA  THR A 184      -3.553  13.793   8.987  1.00 96.01           H  
ATOM   2990  HB  THR A 184      -3.466  12.050  11.483  1.00 96.01           H  
ATOM   2991 HG21 THR A 184      -1.841  13.737  12.316  1.00 96.01           H  
ATOM   2992 HG22 THR A 184      -1.213  12.887  10.923  1.00 96.01           H  
ATOM   2993 HG23 THR A 184      -1.836  14.523  10.737  1.00 96.01           H  
ATOM   2994  HG1 THR A 184      -5.208  13.490  11.576  1.00 96.01           H  
ATOM   2995  N   TRP A 185      -3.137  10.528   8.721  1.00 95.42           N  
ATOM   2996  CA  TRP A 185      -2.196   9.455   8.358  1.00 95.42           C  
ATOM   2997  C   TRP A 185      -2.584   8.608   7.131  1.00 95.42           C  
ATOM   2998  O   TRP A 185      -1.806   7.723   6.772  1.00 95.42           O  
ATOM   2999  CB  TRP A 185      -1.864   8.598   9.598  1.00 95.42           C  
ATOM   3000  CG  TRP A 185      -1.174   9.336  10.706  1.00 95.42           C  
ATOM   3001  CD1 TRP A 185      -1.737   9.708  11.876  1.00 95.42           C  
ATOM   3002  CD2 TRP A 185       0.190   9.858  10.737  1.00 95.42           C  
ATOM   3003  CE2 TRP A 185       0.385  10.544  11.975  1.00 95.42           C  
ATOM   3004  CE3 TRP A 185       1.288   9.821   9.844  1.00 95.42           C  
ATOM   3005  NE1 TRP A 185      -0.824  10.419  12.626  1.00 95.42           N  
ATOM   3006  CH2 TRP A 185       2.679  11.092  11.403  1.00 95.42           C  
ATOM   3007  CZ2 TRP A 185       1.606  11.154  12.312  1.00 95.42           C  
ATOM   3008  CZ3 TRP A 185       2.518  10.427  10.171  1.00 95.42           C  
ATOM   3009  H   TRP A 185      -4.021  10.233   9.117  1.00 95.42           H  
ATOM   3010  HA  TRP A 185      -1.246   9.895   8.046  1.00 95.42           H  
ATOM   3011  HB3 TRP A 185      -1.211   7.771   9.318  1.00 95.42           H  
ATOM   3012  HB2 TRP A 185      -2.771   8.141   9.993  1.00 95.42           H  
ATOM   3013  HD1 TRP A 185      -2.747   9.469  12.172  1.00 95.42           H  
ATOM   3014  HE3 TRP A 185       1.183   9.310   8.898  1.00 95.42           H  
ATOM   3015  HE1 TRP A 185      -1.043  10.757  13.560  1.00 95.42           H  
ATOM   3016  HH2 TRP A 185       3.625  11.552  11.651  1.00 95.42           H  
ATOM   3017  HZ2 TRP A 185       1.723  11.661  13.259  1.00 95.42           H  
ATOM   3018  HZ3 TRP A 185       3.344  10.376   9.474  1.00 95.42           H  
ATOM   3019  N   ILE A 186      -3.704   8.904   6.461  1.00 92.95           N  
ATOM   3020  CA  ILE A 186      -4.040   8.352   5.144  1.00 92.95           C  
ATOM   3021  C   ILE A 186      -4.263   9.520   4.163  1.00 92.95           C  
ATOM   3022  O   ILE A 186      -3.573   9.593   3.148  1.00 92.95           O  
ATOM   3023  CB  ILE A 186      -5.300   7.421   5.164  1.00 92.95           C  
ATOM   3024  CG1 ILE A 186      -5.076   6.153   6.022  1.00 92.95           C  
ATOM   3025  CG2 ILE A 186      -5.821   7.010   3.767  1.00 92.95           C  
ATOM   3026  CD1 ILE A 186      -6.370   5.470   6.500  1.00 92.95           C  
ATOM   3027  H   ILE A 186      -4.356   9.583   6.838  1.00 92.95           H  
ATOM   3028  HA  ILE A 186      -3.205   7.769   4.748  1.00 92.95           H  
ATOM   3029  HB  ILE A 186      -6.102   7.983   5.633  1.00 92.95           H  
ATOM   3030 HG13 ILE A 186      -4.481   6.393   6.902  1.00 92.95           H  
ATOM   3031 HG12 ILE A 186      -4.479   5.435   5.462  1.00 92.95           H  
ATOM   3032 HG21 ILE A 186      -6.654   6.310   3.836  1.00 92.95           H  
ATOM   3033 HG22 ILE A 186      -6.189   7.864   3.198  1.00 92.95           H  
ATOM   3034 HG23 ILE A 186      -5.038   6.529   3.181  1.00 92.95           H  
ATOM   3035 HD11 ILE A 186      -6.468   5.540   7.583  1.00 92.95           H  
ATOM   3036 HD12 ILE A 186      -7.266   5.912   6.062  1.00 92.95           H  
ATOM   3037 HD13 ILE A 186      -6.366   4.412   6.242  1.00 92.95           H  
ATOM   3038  N   PHE A 187      -5.195  10.429   4.487  1.00 94.81           N  
ATOM   3039  CA  PHE A 187      -5.650  11.499   3.598  1.00 94.81           C  
ATOM   3040  C   PHE A 187      -4.549  12.529   3.296  1.00 94.81           C  
ATOM   3041  O   PHE A 187      -4.278  12.782   2.124  1.00 94.81           O  
ATOM   3042  CB  PHE A 187      -6.918  12.162   4.168  1.00 94.81           C  
ATOM   3043  CG  PHE A 187      -7.598  13.181   3.269  1.00 94.81           C  
ATOM   3044  CD1 PHE A 187      -7.315  14.557   3.404  1.00 94.81           C  
ATOM   3045  CD2 PHE A 187      -8.407  12.747   2.197  1.00 94.81           C  
ATOM   3046  CE1 PHE A 187      -7.882  15.470   2.525  1.00 94.81           C  
ATOM   3047  CE2 PHE A 187      -8.960  13.676   1.327  1.00 94.81           C  
ATOM   3048  CZ  PHE A 187      -8.703  15.032   1.493  1.00 94.81           C  
ATOM   3049  H   PHE A 187      -5.689  10.326   5.373  1.00 94.81           H  
ATOM   3050  HA  PHE A 187      -5.926  11.026   2.653  1.00 94.81           H  
ATOM   3051  HB3 PHE A 187      -6.662  12.662   5.096  1.00 94.81           H  
ATOM   3052  HB2 PHE A 187      -7.650  11.397   4.421  1.00 94.81           H  
ATOM   3053  HD1 PHE A 187      -6.662  14.908   4.192  1.00 94.81           H  
ATOM   3054  HD2 PHE A 187      -8.602  11.693   2.052  1.00 94.81           H  
ATOM   3055  HE1 PHE A 187      -7.675  16.525   2.637  1.00 94.81           H  
ATOM   3056  HE2 PHE A 187      -9.589  13.343   0.513  1.00 94.81           H  
ATOM   3057  HZ  PHE A 187      -9.136  15.749   0.809  1.00 94.81           H  
ATOM   3058  N   ILE A 188      -3.904  13.083   4.335  1.00 96.67           N  
ATOM   3059  CA  ILE A 188      -2.783  14.013   4.159  1.00 96.67           C  
ATOM   3060  C   ILE A 188      -1.589  13.416   3.363  1.00 96.67           C  
ATOM   3061  O   ILE A 188      -1.189  14.050   2.385  1.00 96.67           O  
ATOM   3062  CB  ILE A 188      -2.353  14.706   5.494  1.00 96.67           C  
ATOM   3063  CG1 ILE A 188      -3.395  15.777   5.892  1.00 96.67           C  
ATOM   3064  CG2 ILE A 188      -0.936  15.329   5.498  1.00 96.67           C  
ATOM   3065  CD1 ILE A 188      -3.289  16.250   7.352  1.00 96.67           C  
ATOM   3066  H   ILE A 188      -4.200  12.887   5.284  1.00 96.67           H  
ATOM   3067  HA  ILE A 188      -3.174  14.809   3.521  1.00 96.67           H  
ATOM   3068  HB  ILE A 188      -2.377  13.949   6.278  1.00 96.67           H  
ATOM   3069 HG13 ILE A 188      -4.403  15.393   5.731  1.00 96.67           H  
ATOM   3070 HG12 ILE A 188      -3.306  16.636   5.226  1.00 96.67           H  
ATOM   3071 HG21 ILE A 188      -0.724  15.839   6.437  1.00 96.67           H  
ATOM   3072 HG22 ILE A 188      -0.155  14.578   5.378  1.00 96.67           H  
ATOM   3073 HG23 ILE A 188      -0.823  16.061   4.697  1.00 96.67           H  
ATOM   3074 HD11 ILE A 188      -4.252  16.166   7.859  1.00 96.67           H  
ATOM   3075 HD12 ILE A 188      -2.569  15.669   7.928  1.00 96.67           H  
ATOM   3076 HD13 ILE A 188      -2.982  17.295   7.403  1.00 96.67           H  
ATOM   3077  N   PRO A 189      -1.118  12.186   3.686  1.00 96.49           N  
ATOM   3078  CA  PRO A 189      -0.230  11.416   2.797  1.00 96.49           C  
ATOM   3079  C   PRO A 189      -0.705  11.259   1.341  1.00 96.49           C  
ATOM   3080  O   PRO A 189       0.090  11.547   0.450  1.00 96.49           O  
ATOM   3081  CB  PRO A 189      -0.043  10.077   3.522  1.00 96.49           C  
ATOM   3082  CG  PRO A 189      -0.143  10.457   4.987  1.00 96.49           C  
ATOM   3083  CD  PRO A 189      -1.222  11.536   4.995  1.00 96.49           C  
ATOM   3084  HA  PRO A 189       0.727  11.943   2.789  1.00 96.49           H  
ATOM   3085  HB3 PRO A 189       0.907   9.598   3.283  1.00 96.49           H  
ATOM   3086  HB2 PRO A 189      -0.841   9.377   3.264  1.00 96.49           H  
ATOM   3087  HG3 PRO A 189       0.805  10.889   5.311  1.00 96.49           H  
ATOM   3088  HG2 PRO A 189      -0.356   9.612   5.639  1.00 96.49           H  
ATOM   3089  HD2 PRO A 189      -2.209  11.099   5.118  1.00 96.49           H  
ATOM   3090  HD3 PRO A 189      -1.050  12.227   5.817  1.00 96.49           H  
ATOM   3091  N   LEU A 190      -1.966  10.863   1.101  1.00 96.17           N  
ATOM   3092  CA  LEU A 190      -2.556  10.786  -0.244  1.00 96.17           C  
ATOM   3093  C   LEU A 190      -2.501  12.125  -0.999  1.00 96.17           C  
ATOM   3094  O   LEU A 190      -2.043  12.143  -2.141  1.00 96.17           O  
ATOM   3095  CB  LEU A 190      -4.010  10.255  -0.198  1.00 96.17           C  
ATOM   3096  CG  LEU A 190      -4.133   8.725  -0.070  1.00 96.17           C  
ATOM   3097  CD1 LEU A 190      -5.597   8.299   0.158  1.00 96.17           C  
ATOM   3098  CD2 LEU A 190      -3.514   7.995  -1.276  1.00 96.17           C  
ATOM   3099  H   LEU A 190      -2.572  10.589   1.872  1.00 96.17           H  
ATOM   3100  HA  LEU A 190      -1.941  10.093  -0.819  1.00 96.17           H  
ATOM   3101  HB3 LEU A 190      -4.540  10.551  -1.106  1.00 96.17           H  
ATOM   3102  HB2 LEU A 190      -4.546  10.741   0.616  1.00 96.17           H  
ATOM   3103  HG  LEU A 190      -3.574   8.427   0.818  1.00 96.17           H  
ATOM   3104 HD11 LEU A 190      -5.654   7.484   0.879  1.00 96.17           H  
ATOM   3105 HD12 LEU A 190      -6.208   9.115   0.545  1.00 96.17           H  
ATOM   3106 HD13 LEU A 190      -6.075   7.952  -0.758  1.00 96.17           H  
ATOM   3107 HD21 LEU A 190      -4.137   7.173  -1.626  1.00 96.17           H  
ATOM   3108 HD22 LEU A 190      -3.345   8.656  -2.127  1.00 96.17           H  
ATOM   3109 HD23 LEU A 190      -2.550   7.568  -0.998  1.00 96.17           H  
ATOM   3110  N   VAL A 191      -2.925  13.216  -0.349  1.00 97.80           N  
ATOM   3111  CA  VAL A 191      -2.863  14.576  -0.884  1.00 97.80           C  
ATOM   3112  C   VAL A 191      -1.417  15.003  -1.223  1.00 97.80           C  
ATOM   3113  O   VAL A 191      -1.180  15.477  -2.334  1.00 97.80           O  
ATOM   3114  CB  VAL A 191      -3.534  15.602   0.083  1.00 97.80           C  
ATOM   3115  CG1 VAL A 191      -3.233  17.091  -0.198  1.00 97.80           C  
ATOM   3116  CG2 VAL A 191      -5.060  15.399   0.117  1.00 97.80           C  
ATOM   3117  H   VAL A 191      -3.312  13.110   0.588  1.00 97.80           H  
ATOM   3118  HA  VAL A 191      -3.423  14.574  -1.821  1.00 97.80           H  
ATOM   3119  HB  VAL A 191      -3.167  15.398   1.089  1.00 97.80           H  
ATOM   3120 HG11 VAL A 191      -3.817  17.740   0.455  1.00 97.80           H  
ATOM   3121 HG12 VAL A 191      -2.186  17.340  -0.024  1.00 97.80           H  
ATOM   3122 HG13 VAL A 191      -3.475  17.357  -1.228  1.00 97.80           H  
ATOM   3123 HG21 VAL A 191      -5.529  16.054   0.851  1.00 97.80           H  
ATOM   3124 HG22 VAL A 191      -5.511  15.614  -0.853  1.00 97.80           H  
ATOM   3125 HG23 VAL A 191      -5.332  14.378   0.381  1.00 97.80           H  
ATOM   3126  N   VAL A 192      -0.479  14.776  -0.292  1.00 98.50           N  
ATOM   3127  CA  VAL A 192       0.951  15.030  -0.469  1.00 98.50           C  
ATOM   3128  C   VAL A 192       1.554  14.215  -1.633  1.00 98.50           C  
ATOM   3129  O   VAL A 192       2.195  14.809  -2.497  1.00 98.50           O  
ATOM   3130  CB  VAL A 192       1.742  14.795   0.857  1.00 98.50           C  
ATOM   3131  CG1 VAL A 192       3.272  14.642   0.720  1.00 98.50           C  
ATOM   3132  CG2 VAL A 192       1.442  15.917   1.870  1.00 98.50           C  
ATOM   3133  H   VAL A 192      -0.757  14.386   0.606  1.00 98.50           H  
ATOM   3134  HA  VAL A 192       1.050  16.084  -0.738  1.00 98.50           H  
ATOM   3135  HB  VAL A 192       1.378  13.865   1.296  1.00 98.50           H  
ATOM   3136 HG11 VAL A 192       3.752  14.582   1.697  1.00 98.50           H  
ATOM   3137 HG12 VAL A 192       3.547  13.732   0.185  1.00 98.50           H  
ATOM   3138 HG13 VAL A 192       3.709  15.489   0.189  1.00 98.50           H  
ATOM   3139 HG21 VAL A 192       1.880  15.699   2.844  1.00 98.50           H  
ATOM   3140 HG22 VAL A 192       1.844  16.872   1.531  1.00 98.50           H  
ATOM   3141 HG23 VAL A 192       0.372  16.055   2.021  1.00 98.50           H  
ATOM   3142  N   MET A 193       1.302  12.898  -1.675  1.00 98.17           N  
ATOM   3143  CA  MET A 193       1.759  12.015  -2.749  1.00 98.17           C  
ATOM   3144  C   MET A 193       1.171  12.391  -4.121  1.00 98.17           C  
ATOM   3145  O   MET A 193       1.924  12.459  -5.091  1.00 98.17           O  
ATOM   3146  CB  MET A 193       1.485  10.537  -2.411  1.00 98.17           C  
ATOM   3147  CG  MET A 193       2.389   9.975  -1.305  1.00 98.17           C  
ATOM   3148  SD  MET A 193       2.180   8.198  -1.013  1.00 98.17           S  
ATOM   3149  CE  MET A 193       0.741   8.181   0.085  1.00 98.17           C  
ATOM   3150  H   MET A 193       0.762  12.467  -0.924  1.00 98.17           H  
ATOM   3151  HA  MET A 193       2.840  12.137  -2.829  1.00 98.17           H  
ATOM   3152  HB3 MET A 193       1.656   9.934  -3.303  1.00 98.17           H  
ATOM   3153  HB2 MET A 193       0.435  10.399  -2.150  1.00 98.17           H  
ATOM   3154  HG3 MET A 193       2.240  10.510  -0.369  1.00 98.17           H  
ATOM   3155  HG2 MET A 193       3.431  10.136  -1.581  1.00 98.17           H  
ATOM   3156  HE1 MET A 193       0.459   7.154   0.319  1.00 98.17           H  
ATOM   3157  HE2 MET A 193       0.972   8.693   1.018  1.00 98.17           H  
ATOM   3158  HE3 MET A 193      -0.110   8.673  -0.382  1.00 98.17           H  
ATOM   3159  N   CYS A 194      -0.136  12.681  -4.186  1.00 98.13           N  
ATOM   3160  CA  CYS A 194      -0.801  13.135  -5.411  1.00 98.13           C  
ATOM   3161  C   CYS A 194      -0.231  14.477  -5.905  1.00 98.13           C  
ATOM   3162  O   CYS A 194       0.068  14.594  -7.093  1.00 98.13           O  
ATOM   3163  CB  CYS A 194      -2.332  13.229  -5.272  1.00 98.13           C  
ATOM   3164  SG  CYS A 194      -3.046  11.572  -5.042  1.00 98.13           S  
ATOM   3165  H   CYS A 194      -0.718  12.588  -3.356  1.00 98.13           H  
ATOM   3166  HA  CYS A 194      -0.585  12.397  -6.187  1.00 98.13           H  
ATOM   3167  HB3 CYS A 194      -2.771  13.672  -6.167  1.00 98.13           H  
ATOM   3168  HB2 CYS A 194      -2.610  13.866  -4.431  1.00 98.13           H  
ATOM   3169  HG  CYS A 194      -2.630  11.457  -3.769  1.00 98.13           H  
ATOM   3170  N   ALA A 195      -0.034  15.440  -4.991  1.00 98.58           N  
ATOM   3171  CA  ALA A 195       0.607  16.724  -5.276  1.00 98.58           C  
ATOM   3172  C   ALA A 195       2.053  16.566  -5.778  1.00 98.58           C  
ATOM   3173  O   ALA A 195       2.415  17.213  -6.758  1.00 98.58           O  
ATOM   3174  CB  ALA A 195       0.546  17.632  -4.038  1.00 98.58           C  
ATOM   3175  H   ALA A 195      -0.308  15.280  -4.024  1.00 98.58           H  
ATOM   3176  HA  ALA A 195       0.033  17.204  -6.072  1.00 98.58           H  
ATOM   3177  HB1 ALA A 195       1.012  18.597  -4.239  1.00 98.58           H  
ATOM   3178  HB2 ALA A 195      -0.485  17.823  -3.740  1.00 98.58           H  
ATOM   3179  HB3 ALA A 195       1.063  17.188  -3.187  1.00 98.58           H  
ATOM   3180  N   ILE A 196       2.825  15.678  -5.136  1.00 98.61           N  
ATOM   3181  CA  ILE A 196       4.162  15.258  -5.554  1.00 98.61           C  
ATOM   3182  C   ILE A 196       4.184  14.705  -6.996  1.00 98.61           C  
ATOM   3183  O   ILE A 196       4.944  15.229  -7.810  1.00 98.61           O  
ATOM   3184  CB  ILE A 196       4.805  14.266  -4.524  1.00 98.61           C  
ATOM   3185  CG1 ILE A 196       5.389  15.045  -3.322  1.00 98.61           C  
ATOM   3186  CG2 ILE A 196       5.856  13.277  -5.070  1.00 98.61           C  
ATOM   3187  CD1 ILE A 196       5.721  14.167  -2.104  1.00 98.61           C  
ATOM   3188  H   ILE A 196       2.461  15.225  -4.301  1.00 98.61           H  
ATOM   3189  HA  ILE A 196       4.773  16.163  -5.568  1.00 98.61           H  
ATOM   3190  HB  ILE A 196       4.000  13.649  -4.133  1.00 98.61           H  
ATOM   3191 HG13 ILE A 196       4.686  15.817  -3.007  1.00 98.61           H  
ATOM   3192 HG12 ILE A 196       6.288  15.577  -3.639  1.00 98.61           H  
ATOM   3193 HG21 ILE A 196       6.308  12.687  -4.275  1.00 98.61           H  
ATOM   3194 HG22 ILE A 196       5.423  12.563  -5.772  1.00 98.61           H  
ATOM   3195 HG23 ILE A 196       6.661  13.800  -5.575  1.00 98.61           H  
ATOM   3196 HD11 ILE A 196       5.711  14.757  -1.188  1.00 98.61           H  
ATOM   3197 HD12 ILE A 196       5.001  13.358  -1.980  1.00 98.61           H  
ATOM   3198 HD13 ILE A 196       6.713  13.723  -2.193  1.00 98.61           H  
ATOM   3199  N   TYR A 197       3.327  13.721  -7.311  1.00 98.42           N  
ATOM   3200  CA  TYR A 197       3.224  13.146  -8.657  1.00 98.42           C  
ATOM   3201  C   TYR A 197       2.757  14.153  -9.722  1.00 98.42           C  
ATOM   3202  O   TYR A 197       3.352  14.195 -10.797  1.00 98.42           O  
ATOM   3203  CB  TYR A 197       2.390  11.848  -8.663  1.00 98.42           C  
ATOM   3204  CG  TYR A 197       3.162  10.623  -8.192  1.00 98.42           C  
ATOM   3205  CD1 TYR A 197       4.201  10.099  -8.991  1.00 98.42           C  
ATOM   3206  CD2 TYR A 197       2.854  10.003  -6.965  1.00 98.42           C  
ATOM   3207  CE1 TYR A 197       4.938   8.983  -8.552  1.00 98.42           C  
ATOM   3208  CE2 TYR A 197       3.596   8.893  -6.520  1.00 98.42           C  
ATOM   3209  OH  TYR A 197       5.378   7.324  -6.876  1.00 98.42           O  
ATOM   3210  CZ  TYR A 197       4.645   8.387  -7.311  1.00 98.42           C  
ATOM   3211  H   TYR A 197       2.739  13.320  -6.584  1.00 98.42           H  
ATOM   3212  HA  TYR A 197       4.236  12.862  -8.939  1.00 98.42           H  
ATOM   3213  HB3 TYR A 197       2.073  11.625  -9.684  1.00 98.42           H  
ATOM   3214  HB2 TYR A 197       1.468  11.976  -8.093  1.00 98.42           H  
ATOM   3215  HD1 TYR A 197       4.438  10.552  -9.944  1.00 98.42           H  
ATOM   3216  HD2 TYR A 197       2.047  10.377  -6.356  1.00 98.42           H  
ATOM   3217  HE1 TYR A 197       5.728   8.588  -9.172  1.00 98.42           H  
ATOM   3218  HE2 TYR A 197       3.354   8.441  -5.569  1.00 98.42           H  
ATOM   3219  HH  TYR A 197       5.087   6.996  -6.018  1.00 98.42           H  
ATOM   3220  N   LEU A 198       1.762  14.994  -9.410  1.00 98.31           N  
ATOM   3221  CA  LEU A 198       1.311  16.064 -10.306  1.00 98.31           C  
ATOM   3222  C   LEU A 198       2.410  17.111 -10.579  1.00 98.31           C  
ATOM   3223  O   LEU A 198       2.559  17.543 -11.724  1.00 98.31           O  
ATOM   3224  CB  LEU A 198       0.034  16.727  -9.743  1.00 98.31           C  
ATOM   3225  CG  LEU A 198      -1.233  15.845  -9.843  1.00 98.31           C  
ATOM   3226  CD1 LEU A 198      -2.375  16.409  -8.969  1.00 98.31           C  
ATOM   3227  CD2 LEU A 198      -1.667  15.608 -11.307  1.00 98.31           C  
ATOM   3228  H   LEU A 198       1.290  14.911  -8.512  1.00 98.31           H  
ATOM   3229  HA  LEU A 198       1.075  15.605 -11.268  1.00 98.31           H  
ATOM   3230  HB3 LEU A 198      -0.157  17.668 -10.263  1.00 98.31           H  
ATOM   3231  HB2 LEU A 198       0.219  17.002  -8.703  1.00 98.31           H  
ATOM   3232  HG  LEU A 198      -0.987  14.867  -9.429  1.00 98.31           H  
ATOM   3233 HD11 LEU A 198      -2.702  15.666  -8.240  1.00 98.31           H  
ATOM   3234 HD12 LEU A 198      -2.066  17.289  -8.405  1.00 98.31           H  
ATOM   3235 HD13 LEU A 198      -3.252  16.700  -9.546  1.00 98.31           H  
ATOM   3236 HD21 LEU A 198      -2.727  15.799 -11.474  1.00 98.31           H  
ATOM   3237 HD22 LEU A 198      -1.118  16.240 -12.007  1.00 98.31           H  
ATOM   3238 HD23 LEU A 198      -1.484  14.573 -11.598  1.00 98.31           H  
ATOM   3239  N   ASP A 199       3.183  17.472  -9.544  1.00 98.42           N  
ATOM   3240  CA  ASP A 199       4.332  18.376  -9.653  1.00 98.42           C  
ATOM   3241  C   ASP A 199       5.465  17.727 -10.476  1.00 98.42           C  
ATOM   3242  O   ASP A 199       5.971  18.365 -11.394  1.00 98.42           O  
ATOM   3243  CB  ASP A 199       4.831  18.877  -8.273  1.00 98.42           C  
ATOM   3244  CG  ASP A 199       5.786  20.083  -8.281  1.00 98.42           C  
ATOM   3245  OD1 ASP A 199       5.664  20.960  -9.161  1.00 98.42           O  
ATOM   3246  OD2 ASP A 199       6.490  20.262  -7.264  1.00 98.42           O1-
ATOM   3247  H   ASP A 199       2.988  17.096  -8.620  1.00 98.42           H  
ATOM   3248  HA  ASP A 199       3.979  19.242 -10.216  1.00 98.42           H  
ATOM   3249  HB3 ASP A 199       5.282  18.042  -7.736  1.00 98.42           H  
ATOM   3250  HB2 ASP A 199       3.967  19.159  -7.671  1.00 98.42           H  
ATOM   3251  N   ILE A 200       5.773  16.444 -10.218  1.00 98.24           N  
ATOM   3252  CA  ILE A 200       6.684  15.607 -11.013  1.00 98.24           C  
ATOM   3253  C   ILE A 200       6.335  15.591 -12.513  1.00 98.24           C  
ATOM   3254  O   ILE A 200       7.210  15.873 -13.328  1.00 98.24           O  
ATOM   3255  CB  ILE A 200       6.780  14.143 -10.464  1.00 98.24           C  
ATOM   3256  CG1 ILE A 200       7.692  14.091  -9.225  1.00 98.24           C  
ATOM   3257  CG2 ILE A 200       7.194  13.033 -11.462  1.00 98.24           C  
ATOM   3258  CD1 ILE A 200       7.418  12.881  -8.320  1.00 98.24           C  
ATOM   3259  H   ILE A 200       5.328  15.983  -9.426  1.00 98.24           H  
ATOM   3260  HA  ILE A 200       7.671  16.064 -10.928  1.00 98.24           H  
ATOM   3261  HB  ILE A 200       5.782  13.877 -10.131  1.00 98.24           H  
ATOM   3262 HG13 ILE A 200       7.557  14.999  -8.641  1.00 98.24           H  
ATOM   3263 HG12 ILE A 200       8.738  14.092  -9.535  1.00 98.24           H  
ATOM   3264 HG21 ILE A 200       7.288  12.062 -10.979  1.00 98.24           H  
ATOM   3265 HG22 ILE A 200       6.460  12.898 -12.257  1.00 98.24           H  
ATOM   3266 HG23 ILE A 200       8.149  13.266 -11.926  1.00 98.24           H  
ATOM   3267 HD11 ILE A 200       7.925  12.980  -7.363  1.00 98.24           H  
ATOM   3268 HD12 ILE A 200       6.357  12.767  -8.107  1.00 98.24           H  
ATOM   3269 HD13 ILE A 200       7.762  11.959  -8.777  1.00 98.24           H  
ATOM   3270  N   PHE A 201       5.071  15.309 -12.859  1.00 98.37           N  
ATOM   3271  CA  PHE A 201       4.610  15.274 -14.249  1.00 98.37           C  
ATOM   3272  C   PHE A 201       4.708  16.652 -14.941  1.00 98.37           C  
ATOM   3273  O   PHE A 201       5.043  16.714 -16.125  1.00 98.37           O  
ATOM   3274  CB  PHE A 201       3.180  14.691 -14.327  1.00 98.37           C  
ATOM   3275  CG  PHE A 201       2.967  13.279 -13.779  1.00 98.37           C  
ATOM   3276  CD1 PHE A 201       3.957  12.274 -13.894  1.00 98.37           C  
ATOM   3277  CD2 PHE A 201       1.695  12.913 -13.282  1.00 98.37           C  
ATOM   3278  CE1 PHE A 201       3.700  10.982 -13.454  1.00 98.37           C  
ATOM   3279  CE2 PHE A 201       1.460  11.617 -12.840  1.00 98.37           C  
ATOM   3280  CZ  PHE A 201       2.460  10.657 -12.920  1.00 98.37           C  
ATOM   3281  H   PHE A 201       4.407  15.021 -12.142  1.00 98.37           H  
ATOM   3282  HA  PHE A 201       5.280  14.615 -14.802  1.00 98.37           H  
ATOM   3283  HB3 PHE A 201       2.846  14.696 -15.365  1.00 98.37           H  
ATOM   3284  HB2 PHE A 201       2.503  15.362 -13.794  1.00 98.37           H  
ATOM   3285  HD1 PHE A 201       4.928  12.496 -14.309  1.00 98.37           H  
ATOM   3286  HD2 PHE A 201       0.903  13.646 -13.221  1.00 98.37           H  
ATOM   3287  HE1 PHE A 201       4.466  10.224 -13.532  1.00 98.37           H  
ATOM   3288  HE2 PHE A 201       0.494  11.351 -12.433  1.00 98.37           H  
ATOM   3289  HZ  PHE A 201       2.269   9.652 -12.572  1.00 98.37           H  
ATOM   3290  N   TYR A 202       4.475  17.736 -14.186  1.00 97.99           N  
ATOM   3291  CA  TYR A 202       4.680  19.114 -14.636  1.00 97.99           C  
ATOM   3292  C   TYR A 202       6.175  19.450 -14.832  1.00 97.99           C  
ATOM   3293  O   TYR A 202       6.536  20.005 -15.872  1.00 97.99           O  
ATOM   3294  CB  TYR A 202       3.960  20.091 -13.680  1.00 97.99           C  
ATOM   3295  CG  TYR A 202       4.063  21.560 -14.056  1.00 97.99           C  
ATOM   3296  CD1 TYR A 202       4.899  22.427 -13.320  1.00 97.99           C  
ATOM   3297  CD2 TYR A 202       3.329  22.062 -15.151  1.00 97.99           C  
ATOM   3298  CE1 TYR A 202       5.002  23.785 -13.679  1.00 97.99           C  
ATOM   3299  CE2 TYR A 202       3.433  23.420 -15.510  1.00 97.99           C  
ATOM   3300  OH  TYR A 202       4.362  25.597 -15.129  1.00 97.99           O  
ATOM   3301  CZ  TYR A 202       4.269  24.283 -14.775  1.00 97.99           C  
ATOM   3302  H   TYR A 202       4.210  17.610 -13.215  1.00 97.99           H  
ATOM   3303  HA  TYR A 202       4.201  19.208 -15.613  1.00 97.99           H  
ATOM   3304  HB3 TYR A 202       4.340  19.965 -12.666  1.00 97.99           H  
ATOM   3305  HB2 TYR A 202       2.901  19.833 -13.629  1.00 97.99           H  
ATOM   3306  HD1 TYR A 202       5.468  22.054 -12.478  1.00 97.99           H  
ATOM   3307  HD2 TYR A 202       2.686  21.408 -15.723  1.00 97.99           H  
ATOM   3308  HE1 TYR A 202       5.648  24.435 -13.105  1.00 97.99           H  
ATOM   3309  HE2 TYR A 202       2.868  23.795 -16.352  1.00 97.99           H  
ATOM   3310  HH  TYR A 202       4.955  26.103 -14.554  1.00 97.99           H  
ATOM   3311  N   ILE A 203       7.027  19.063 -13.869  1.00 96.42           N  
ATOM   3312  CA  ILE A 203       8.485  19.180 -13.951  1.00 96.42           C  
ATOM   3313  C   ILE A 203       9.045  18.396 -15.155  1.00 96.42           C  
ATOM   3314  O   ILE A 203       9.805  18.973 -15.926  1.00 96.42           O  
ATOM   3315  CB  ILE A 203       9.212  18.750 -12.634  1.00 96.42           C  
ATOM   3316  CG1 ILE A 203       8.920  19.744 -11.485  1.00 96.42           C  
ATOM   3317  CG2 ILE A 203      10.745  18.559 -12.757  1.00 96.42           C  
ATOM   3318  CD1 ILE A 203       9.150  19.154 -10.083  1.00 96.42           C  
ATOM   3319  H   ILE A 203       6.657  18.648 -13.014  1.00 96.42           H  
ATOM   3320  HA  ILE A 203       8.706  20.235 -14.125  1.00 96.42           H  
ATOM   3321  HB  ILE A 203       8.797  17.785 -12.342  1.00 96.42           H  
ATOM   3322 HG13 ILE A 203       7.889  20.093 -11.535  1.00 96.42           H  
ATOM   3323 HG12 ILE A 203       9.530  20.640 -11.609  1.00 96.42           H  
ATOM   3324 HG21 ILE A 203      11.200  18.323 -11.797  1.00 96.42           H  
ATOM   3325 HG22 ILE A 203      11.005  17.736 -13.422  1.00 96.42           H  
ATOM   3326 HG23 ILE A 203      11.227  19.460 -13.136  1.00 96.42           H  
ATOM   3327 HD11 ILE A 203       8.728  19.806  -9.318  1.00 96.42           H  
ATOM   3328 HD12 ILE A 203       8.674  18.180  -9.975  1.00 96.42           H  
ATOM   3329 HD13 ILE A 203      10.209  19.037  -9.861  1.00 96.42           H  
ATOM   3330  N   ILE A 204       8.616  17.141 -15.342  1.00 96.35           N  
ATOM   3331  CA  ILE A 204       8.981  16.301 -16.484  1.00 96.35           C  
ATOM   3332  C   ILE A 204       8.613  16.940 -17.839  1.00 96.35           C  
ATOM   3333  O   ILE A 204       9.457  16.958 -18.732  1.00 96.35           O  
ATOM   3334  CB  ILE A 204       8.403  14.857 -16.366  1.00 96.35           C  
ATOM   3335  CG1 ILE A 204       9.186  14.078 -15.285  1.00 96.35           C  
ATOM   3336  CG2 ILE A 204       8.372  14.042 -17.678  1.00 96.35           C  
ATOM   3337  CD1 ILE A 204       8.583  12.720 -14.908  1.00 96.35           C  
ATOM   3338  H   ILE A 204       8.011  16.714 -14.639  1.00 96.35           H  
ATOM   3339  HA  ILE A 204      10.068  16.220 -16.464  1.00 96.35           H  
ATOM   3340  HB  ILE A 204       7.370  14.944 -16.026  1.00 96.35           H  
ATOM   3341 HG13 ILE A 204       9.255  14.681 -14.383  1.00 96.35           H  
ATOM   3342 HG12 ILE A 204      10.213  13.929 -15.616  1.00 96.35           H  
ATOM   3343 HG21 ILE A 204       7.976  13.046 -17.511  1.00 96.35           H  
ATOM   3344 HG22 ILE A 204       7.719  14.489 -18.428  1.00 96.35           H  
ATOM   3345 HG23 ILE A 204       9.368  13.936 -18.109  1.00 96.35           H  
ATOM   3346 HD11 ILE A 204       8.942  12.390 -13.935  1.00 96.35           H  
ATOM   3347 HD12 ILE A 204       7.494  12.761 -14.864  1.00 96.35           H  
ATOM   3348 HD13 ILE A 204       8.875  11.959 -15.628  1.00 96.35           H  
ATOM   3349  N   ARG A 205       7.405  17.511 -17.954  1.00 94.89           N  
ATOM   3350  CA  ARG A 205       6.959  18.249 -19.140  1.00 94.89           C  
ATOM   3351  C   ARG A 205       7.871  19.453 -19.467  1.00 94.89           C  
ATOM   3352  O   ARG A 205       8.203  19.667 -20.634  1.00 94.89           O  
ATOM   3353  CB  ARG A 205       5.475  18.643 -18.967  1.00 94.89           C  
ATOM   3354  CG  ARG A 205       4.847  19.385 -20.162  1.00 94.89           C  
ATOM   3355  CD  ARG A 205       3.346  19.654 -19.957  1.00 94.89           C  
ATOM   3356  NE  ARG A 205       2.782  20.520 -21.011  1.00 94.89           N  
ATOM   3357  NH1 ARG A 205       0.584  20.655 -20.219  1.00 94.89           N  
ATOM   3358  NH2 ARG A 205       1.198  21.753 -22.147  1.00 94.89           N1+
ATOM   3359  CZ  ARG A 205       1.520  20.971 -21.118  1.00 94.89           C  
ATOM   3360  H   ARG A 205       6.752  17.442 -17.181  1.00 94.89           H  
ATOM   3361  HA  ARG A 205       7.027  17.560 -19.985  1.00 94.89           H  
ATOM   3362  HB3 ARG A 205       5.370  19.272 -18.084  1.00 94.89           H  
ATOM   3363  HB2 ARG A 205       4.890  17.744 -18.765  1.00 94.89           H  
ATOM   3364  HG3 ARG A 205       4.958  18.718 -21.018  1.00 94.89           H  
ATOM   3365  HG2 ARG A 205       5.382  20.301 -20.419  1.00 94.89           H  
ATOM   3366  HD3 ARG A 205       3.129  20.010 -18.949  1.00 94.89           H  
ATOM   3367  HD2 ARG A 205       2.819  18.705 -20.071  1.00 94.89           H  
ATOM   3368  HE  ARG A 205       3.446  20.784 -21.729  1.00 94.89           H  
ATOM   3369 HH12 ARG A 205      -0.367  20.988 -20.288  1.00 94.89           H  
ATOM   3370 HH11 ARG A 205       0.786  20.062 -19.429  1.00 94.89           H  
ATOM   3371 HH22 ARG A 205       0.265  22.119 -22.276  1.00 94.89           H  
ATOM   3372 HH21 ARG A 205       1.866  22.024 -22.855  1.00 94.89           H  
ATOM   3373  N   ASN A 206       8.296  20.186 -18.427  1.00 93.85           N  
ATOM   3374  CA  ASN A 206       9.270  21.276 -18.528  1.00 93.85           C  
ATOM   3375  C   ASN A 206      10.668  20.752 -18.921  1.00 93.85           C  
ATOM   3376  O   ASN A 206      11.227  21.221 -19.914  1.00 93.85           O  
ATOM   3377  CB  ASN A 206       9.293  22.095 -17.216  1.00 93.85           C  
ATOM   3378  CG  ASN A 206      10.103  23.391 -17.328  1.00 93.85           C  
ATOM   3379  ND2 ASN A 206       9.479  24.481 -17.756  1.00 93.85           N  
ATOM   3380  OD1 ASN A 206      11.290  23.418 -17.012  1.00 93.85           O  
ATOM   3381  H   ASN A 206       7.978  19.938 -17.496  1.00 93.85           H  
ATOM   3382  HA  ASN A 206       8.955  21.944 -19.333  1.00 93.85           H  
ATOM   3383  HB3 ASN A 206       9.695  21.504 -16.394  1.00 93.85           H  
ATOM   3384  HB2 ASN A 206       8.274  22.354 -16.926  1.00 93.85           H  
ATOM   3385 HD22 ASN A 206       9.975  25.358 -17.837  1.00 93.85           H  
ATOM   3386 HD21 ASN A 206       8.498  24.469 -17.999  1.00 93.85           H  
ATOM   3387  N   LYS A 207      11.176  19.755 -18.181  1.00 92.94           N  
ATOM   3388  CA  LYS A 207      12.467  19.095 -18.398  1.00 92.94           C  
ATOM   3389  C   LYS A 207      12.615  18.508 -19.811  1.00 92.94           C  
ATOM   3390  O   LYS A 207      13.663  18.712 -20.423  1.00 92.94           O  
ATOM   3391  CB  LYS A 207      12.693  17.986 -17.348  1.00 92.94           C  
ATOM   3392  CG  LYS A 207      12.915  18.467 -15.900  1.00 92.94           C  
ATOM   3393  CD  LYS A 207      14.365  18.855 -15.565  1.00 92.94           C  
ATOM   3394  CE  LYS A 207      14.558  19.056 -14.044  1.00 92.94           C  
ATOM   3395  NZ  LYS A 207      15.975  19.083 -13.635  1.00 92.94           N1+
ATOM   3396  H   LYS A 207      10.635  19.419 -17.383  1.00 92.94           H  
ATOM   3397  HA  LYS A 207      13.240  19.856 -18.275  1.00 92.94           H  
ATOM   3398  HB3 LYS A 207      13.540  17.360 -17.635  1.00 92.94           H  
ATOM   3399  HB2 LYS A 207      11.836  17.314 -17.370  1.00 92.94           H  
ATOM   3400  HG3 LYS A 207      12.599  17.662 -15.236  1.00 92.94           H  
ATOM   3401  HG2 LYS A 207      12.268  19.314 -15.675  1.00 92.94           H  
ATOM   3402  HD3 LYS A 207      14.621  19.776 -16.092  1.00 92.94           H  
ATOM   3403  HD2 LYS A 207      15.041  18.089 -15.948  1.00 92.94           H  
ATOM   3404  HE3 LYS A 207      14.081  18.240 -13.503  1.00 92.94           H  
ATOM   3405  HE2 LYS A 207      14.063  19.971 -13.716  1.00 92.94           H  
ATOM   3406  HZ1 LYS A 207      16.455  19.869 -14.037  1.00 92.94           H  
ATOM   3407  HZ2 LYS A 207      16.038  19.146 -12.628  1.00 92.94           H  
ATOM   3408  HZ3 LYS A 207      16.432  18.233 -13.925  1.00 92.94           H  
ATOM   3409  N   LEU A 208      11.578  17.823 -20.315  1.00 91.89           N  
ATOM   3410  CA  LEU A 208      11.534  17.244 -21.660  1.00 91.89           C  
ATOM   3411  C   LEU A 208      11.739  18.293 -22.761  1.00 91.89           C  
ATOM   3412  O   LEU A 208      12.530  18.046 -23.669  1.00 91.89           O  
ATOM   3413  CB  LEU A 208      10.204  16.485 -21.888  1.00 91.89           C  
ATOM   3414  CG  LEU A 208      10.182  15.051 -21.316  1.00 91.89           C  
ATOM   3415  CD1 LEU A 208       8.762  14.456 -21.363  1.00 91.89           C  
ATOM   3416  CD2 LEU A 208      11.196  14.130 -22.020  1.00 91.89           C  
ATOM   3417  H   LEU A 208      10.765  17.649 -19.724  1.00 91.89           H  
ATOM   3418  HA  LEU A 208      12.369  16.545 -21.737  1.00 91.89           H  
ATOM   3419  HB3 LEU A 208       9.993  16.415 -22.957  1.00 91.89           H  
ATOM   3420  HB2 LEU A 208       9.385  17.075 -21.475  1.00 91.89           H  
ATOM   3421  HG  LEU A 208      10.464  15.111 -20.264  1.00 91.89           H  
ATOM   3422 HD11 LEU A 208       8.604  13.762 -20.538  1.00 91.89           H  
ATOM   3423 HD12 LEU A 208       7.993  15.225 -21.288  1.00 91.89           H  
ATOM   3424 HD13 LEU A 208       8.580  13.907 -22.287  1.00 91.89           H  
ATOM   3425 HD21 LEU A 208      10.774  13.153 -22.261  1.00 91.89           H  
ATOM   3426 HD22 LEU A 208      11.572  14.557 -22.950  1.00 91.89           H  
ATOM   3427 HD23 LEU A 208      12.055  13.952 -21.376  1.00 91.89           H  
ATOM   3428  N   SER A 209      11.072  19.451 -22.643  1.00 89.40           N  
ATOM   3429  CA  SER A 209      11.152  20.537 -23.626  1.00 89.40           C  
ATOM   3430  C   SER A 209      12.578  21.113 -23.789  1.00 89.40           C  
ATOM   3431  O   SER A 209      12.946  21.529 -24.889  1.00 89.40           O  
ATOM   3432  CB  SER A 209      10.070  21.597 -23.308  1.00 89.40           C  
ATOM   3433  OG  SER A 209      10.382  22.451 -22.216  1.00 89.40           O  
ATOM   3434  H   SER A 209      10.453  19.587 -21.856  1.00 89.40           H  
ATOM   3435  HA  SER A 209      10.886  20.094 -24.588  1.00 89.40           H  
ATOM   3436  HB3 SER A 209       9.106  21.118 -23.129  1.00 89.40           H  
ATOM   3437  HB2 SER A 209       9.931  22.229 -24.187  1.00 89.40           H  
ATOM   3438  HG  SER A 209      10.616  21.912 -21.437  1.00 89.40           H  
ATOM   3439  N   LEU A 210      13.366  21.070 -22.707  1.00 87.14           N  
ATOM   3440  CA  LEU A 210      14.773  21.448 -22.686  1.00 87.14           C  
ATOM   3441  C   LEU A 210      15.641  20.274 -23.169  1.00 87.14           C  
ATOM   3442  O   LEU A 210      16.358  20.406 -24.161  1.00 87.14           O  
ATOM   3443  CB  LEU A 210      15.173  21.885 -21.255  1.00 87.14           C  
ATOM   3444  CG  LEU A 210      14.404  23.110 -20.708  1.00 87.14           C  
ATOM   3445  CD1 LEU A 210      14.689  23.315 -19.204  1.00 87.14           C  
ATOM   3446  CD2 LEU A 210      14.664  24.386 -21.538  1.00 87.14           C  
ATOM   3447  H   LEU A 210      12.989  20.689 -21.850  1.00 87.14           H  
ATOM   3448  HA  LEU A 210      14.936  22.284 -23.370  1.00 87.14           H  
ATOM   3449  HB3 LEU A 210      16.244  22.095 -21.229  1.00 87.14           H  
ATOM   3450  HB2 LEU A 210      15.025  21.046 -20.573  1.00 87.14           H  
ATOM   3451  HG  LEU A 210      13.337  22.893 -20.781  1.00 87.14           H  
ATOM   3452 HD11 LEU A 210      13.760  23.305 -18.632  1.00 87.14           H  
ATOM   3453 HD12 LEU A 210      15.322  22.528 -18.792  1.00 87.14           H  
ATOM   3454 HD13 LEU A 210      15.187  24.261 -18.989  1.00 87.14           H  
ATOM   3455 HD21 LEU A 210      14.853  25.264 -20.920  1.00 87.14           H  
ATOM   3456 HD22 LEU A 210      15.522  24.277 -22.203  1.00 87.14           H  
ATOM   3457 HD23 LEU A 210      13.800  24.619 -22.160  1.00 87.14           H  
ATOM   3458  N   ASN A 211      15.562  19.141 -22.459  1.00 74.77           N  
ATOM   3459  CA  ASN A 211      16.486  18.010 -22.593  1.00 74.77           C  
ATOM   3460  C   ASN A 211      16.383  17.315 -23.953  1.00 74.77           C  
ATOM   3461  O   ASN A 211      17.427  17.013 -24.523  1.00 74.77           O  
ATOM   3462  CB  ASN A 211      16.303  17.005 -21.433  1.00 74.77           C  
ATOM   3463  CG  ASN A 211      16.923  17.500 -20.125  1.00 74.77           C  
ATOM   3464  ND2 ASN A 211      16.129  18.105 -19.252  1.00 74.77           N  
ATOM   3465  OD1 ASN A 211      18.120  17.350 -19.900  1.00 74.77           O  
ATOM   3466  H   ASN A 211      14.880  19.081 -21.706  1.00 74.77           H  
ATOM   3467  HA  ASN A 211      17.478  18.458 -22.501  1.00 74.77           H  
ATOM   3468  HB3 ASN A 211      16.819  16.076 -21.676  1.00 74.77           H  
ATOM   3469  HB2 ASN A 211      15.256  16.730 -21.301  1.00 74.77           H  
ATOM   3470 HD22 ASN A 211      16.493  18.452 -18.378  1.00 74.77           H  
ATOM   3471 HD21 ASN A 211      15.158  18.279 -19.495  1.00 74.77           H  
ATOM   3472  N   LEU A 212      15.167  17.124 -24.487  1.00 67.44           N  
ATOM   3473  CA  LEU A 212      14.953  16.509 -25.804  1.00 67.44           C  
ATOM   3474  C   LEU A 212      15.498  17.388 -26.950  1.00 67.44           C  
ATOM   3475  O   LEU A 212      15.977  16.853 -27.949  1.00 67.44           O  
ATOM   3476  CB  LEU A 212      13.447  16.187 -25.980  1.00 67.44           C  
ATOM   3477  CG  LEU A 212      13.041  15.356 -27.223  1.00 67.44           C  
ATOM   3478  CD1 LEU A 212      13.641  13.932 -27.221  1.00 67.44           C  
ATOM   3479  CD2 LEU A 212      11.504  15.342 -27.389  1.00 67.44           C  
ATOM   3480  H   LEU A 212      14.338  17.463 -24.005  1.00 67.44           H  
ATOM   3481  HA  LEU A 212      15.517  15.576 -25.814  1.00 67.44           H  
ATOM   3482  HB3 LEU A 212      12.910  17.135 -26.023  1.00 67.44           H  
ATOM   3483  HB2 LEU A 212      13.079  15.676 -25.089  1.00 67.44           H  
ATOM   3484  HG  LEU A 212      13.433  15.865 -28.104  1.00 67.44           H  
ATOM   3485 HD11 LEU A 212      14.268  13.780 -28.099  1.00 67.44           H  
ATOM   3486 HD12 LEU A 212      14.259  13.737 -26.348  1.00 67.44           H  
ATOM   3487 HD13 LEU A 212      12.885  13.147 -27.241  1.00 67.44           H  
ATOM   3488 HD21 LEU A 212      11.077  14.340 -27.364  1.00 67.44           H  
ATOM   3489 HD22 LEU A 212      10.999  15.914 -26.610  1.00 67.44           H  
ATOM   3490 HD23 LEU A 212      11.216  15.785 -28.343  1.00 67.44           H  
ATOM   3491  N   SER A 213      15.447  18.715 -26.771  1.00 61.95           N  
ATOM   3492  CA  SER A 213      16.000  19.693 -27.705  1.00 61.95           C  
ATOM   3493  C   SER A 213      17.543  19.731 -27.626  1.00 61.95           C  
ATOM   3494  O   SER A 213      18.199  19.848 -28.663  1.00 61.95           O  
ATOM   3495  CB  SER A 213      15.338  21.070 -27.445  1.00 61.95           C  
ATOM   3496  OG  SER A 213      15.610  22.029 -28.458  1.00 61.95           O  
ATOM   3497  H   SER A 213      15.071  19.077 -25.906  1.00 61.95           H  
ATOM   3498  HA  SER A 213      15.727  19.378 -28.715  1.00 61.95           H  
ATOM   3499  HB3 SER A 213      15.657  21.475 -26.483  1.00 61.95           H  
ATOM   3500  HB2 SER A 213      14.255  20.953 -27.383  1.00 61.95           H  
ATOM   3501  HG  SER A 213      16.530  22.316 -28.367  1.00 61.95           H  
ATOM   3502  N   ASN A 214      18.099  19.620 -26.409  1.00 67.11           N  
ATOM   3503  CA  ASN A 214      19.546  19.621 -26.150  1.00 67.11           C  
ATOM   3504  C   ASN A 214      20.215  18.330 -26.649  1.00 67.11           C  
ATOM   3505  O   ASN A 214      21.225  18.409 -27.350  1.00 67.11           O  
ATOM   3506  CB  ASN A 214      19.835  19.821 -24.640  1.00 67.11           C  
ATOM   3507  CG  ASN A 214      19.577  21.233 -24.101  1.00 67.11           C  
ATOM   3508  ND2 ASN A 214      19.521  21.380 -22.782  1.00 67.11           N  
ATOM   3509  OD1 ASN A 214      19.455  22.200 -24.850  1.00 67.11           O  
ATOM   3510  H   ASN A 214      17.492  19.582 -25.597  1.00 67.11           H  
ATOM   3511  HA  ASN A 214      19.955  20.469 -26.703  1.00 67.11           H  
ATOM   3512  HB3 ASN A 214      20.893  19.625 -24.455  1.00 67.11           H  
ATOM   3513  HB2 ASN A 214      19.287  19.088 -24.048  1.00 67.11           H  
ATOM   3514 HD22 ASN A 214      19.372  22.292 -22.375  1.00 67.11           H  
ATOM   3515 HD21 ASN A 214      19.648  20.594 -22.160  1.00 67.11           H  
ATOM   3516  N   SER A 215      19.654  17.172 -26.289  1.00 81.46           N  
ATOM   3517  CA  SER A 215      20.207  15.854 -26.576  1.00 81.46           C  
ATOM   3518  C   SER A 215      19.098  14.806 -26.394  1.00 81.46           C  
ATOM   3519  O   SER A 215      18.708  14.516 -25.263  1.00 81.46           O  
ATOM   3520  CB  SER A 215      21.487  15.611 -25.729  1.00 81.46           C  
ATOM   3521  OG  SER A 215      21.349  15.956 -24.354  1.00 81.46           O  
ATOM   3522  H   SER A 215      18.834  17.165 -25.683  1.00 81.46           H  
ATOM   3523  HA  SER A 215      20.504  15.828 -27.627  1.00 81.46           H  
ATOM   3524  HB3 SER A 215      22.319  16.183 -26.142  1.00 81.46           H  
ATOM   3525  HB2 SER A 215      21.783  14.563 -25.799  1.00 81.46           H  
ATOM   3526  HG  SER A 215      20.930  15.210 -23.880  1.00 81.46           H  
ATOM   3527  N   LYS A 216      18.584  14.270 -27.511  1.00 86.68           N  
ATOM   3528  CA  LYS A 216      17.393  13.412 -27.584  1.00 86.68           C  
ATOM   3529  C   LYS A 216      17.406  12.193 -26.639  1.00 86.68           C  
ATOM   3530  O   LYS A 216      16.363  11.851 -26.081  1.00 86.68           O  
ATOM   3531  CB  LYS A 216      17.161  12.968 -29.043  1.00 86.68           C  
ATOM   3532  CG  LYS A 216      16.846  14.131 -30.003  1.00 86.68           C  
ATOM   3533  CD  LYS A 216      16.579  13.657 -31.441  1.00 86.68           C  
ATOM   3534  CE  LYS A 216      16.263  14.824 -32.400  1.00 86.68           C  
ATOM   3535  NZ  LYS A 216      16.014  14.374 -33.781  1.00 86.68           N1+
ATOM   3536  H   LYS A 216      18.959  14.563 -28.401  1.00 86.68           H  
ATOM   3537  HA  LYS A 216      16.552  14.034 -27.280  1.00 86.68           H  
ATOM   3538  HB3 LYS A 216      16.324  12.267 -29.069  1.00 86.68           H  
ATOM   3539  HB2 LYS A 216      18.028  12.411 -29.403  1.00 86.68           H  
ATOM   3540  HG3 LYS A 216      17.670  14.846 -30.008  1.00 86.68           H  
ATOM   3541  HG2 LYS A 216      15.977  14.678 -29.636  1.00 86.68           H  
ATOM   3542  HD3 LYS A 216      15.748  12.949 -31.432  1.00 86.68           H  
ATOM   3543  HD2 LYS A 216      17.449  13.104 -31.800  1.00 86.68           H  
ATOM   3544  HE3 LYS A 216      17.091  15.534 -32.410  1.00 86.68           H  
ATOM   3545  HE2 LYS A 216      15.387  15.371 -32.047  1.00 86.68           H  
ATOM   3546  HZ1 LYS A 216      15.227  13.752 -33.822  1.00 86.68           H  
ATOM   3547  HZ2 LYS A 216      15.814  15.165 -34.368  1.00 86.68           H  
ATOM   3548  HZ3 LYS A 216      16.818  13.905 -34.158  1.00 86.68           H  
ATOM   3549  N   GLU A 217      18.589  11.603 -26.426  1.00 88.01           N  
ATOM   3550  CA  GLU A 217      18.818  10.501 -25.488  1.00 88.01           C  
ATOM   3551  C   GLU A 217      18.531  10.880 -24.019  1.00 88.01           C  
ATOM   3552  O   GLU A 217      18.073  10.033 -23.251  1.00 88.01           O  
ATOM   3553  CB  GLU A 217      20.258   9.973 -25.645  1.00 88.01           C  
ATOM   3554  CG  GLU A 217      20.596   9.492 -27.079  1.00 88.01           C  
ATOM   3555  CD  GLU A 217      21.994   8.885 -27.261  1.00 88.01           C  
ATOM   3556  OE1 GLU A 217      22.288   8.450 -28.392  1.00 88.01           O  
ATOM   3557  OE2 GLU A 217      22.792   8.840 -26.302  1.00 88.01           O1-
ATOM   3558  H   GLU A 217      19.399  11.957 -26.912  1.00 88.01           H  
ATOM   3559  HA  GLU A 217      18.130   9.696 -25.755  1.00 88.01           H  
ATOM   3560  HB3 GLU A 217      20.405   9.148 -24.945  1.00 88.01           H  
ATOM   3561  HB2 GLU A 217      20.965  10.748 -25.345  1.00 88.01           H  
ATOM   3562  HG3 GLU A 217      20.501  10.322 -27.781  1.00 88.01           H  
ATOM   3563  HG2 GLU A 217      19.858   8.749 -27.386  1.00 88.01           H  
ATOM   3564  N   THR A 218      18.765  12.145 -23.654  1.00 88.83           N  
ATOM   3565  CA  THR A 218      18.482  12.687 -22.328  1.00 88.83           C  
ATOM   3566  C   THR A 218      16.970  12.925 -22.103  1.00 88.83           C  
ATOM   3567  O   THR A 218      16.470  12.714 -20.997  1.00 88.83           O  
ATOM   3568  CB  THR A 218      19.249  14.015 -22.092  1.00 88.83           C  
ATOM   3569  CG2 THR A 218      19.353  14.406 -20.610  1.00 88.83           C  
ATOM   3570  OG1 THR A 218      20.573  13.904 -22.604  1.00 88.83           O  
ATOM   3571  H   THR A 218      19.097  12.825 -24.330  1.00 88.83           H  
ATOM   3572  HA  THR A 218      18.822  11.963 -21.585  1.00 88.83           H  
ATOM   3573  HB  THR A 218      18.756  14.829 -22.629  1.00 88.83           H  
ATOM   3574 HG21 THR A 218      19.924  15.327 -20.486  1.00 88.83           H  
ATOM   3575 HG22 THR A 218      18.370  14.577 -20.171  1.00 88.83           H  
ATOM   3576 HG23 THR A 218      19.841  13.630 -20.020  1.00 88.83           H  
ATOM   3577  HG1 THR A 218      21.035  13.222 -22.095  1.00 88.83           H  
ATOM   3578  N   GLY A 219      16.247  13.281 -23.175  1.00 90.85           N  
ATOM   3579  CA  GLY A 219      14.786  13.366 -23.169  1.00 90.85           C  
ATOM   3580  C   GLY A 219      14.183  11.953 -23.105  1.00 90.85           C  
ATOM   3581  O   GLY A 219      13.253  11.719 -22.335  1.00 90.85           O  
ATOM   3582  H   GLY A 219      16.722  13.409 -24.059  1.00 90.85           H  
ATOM   3583  HA3 GLY A 219      14.442  13.867 -24.071  1.00 90.85           H  
ATOM   3584  HA2 GLY A 219      14.442  13.962 -22.322  1.00 90.85           H  
ATOM   3585  N   ALA A 220      14.750  10.995 -23.856  1.00 91.09           N  
ATOM   3586  CA  ALA A 220      14.373   9.579 -23.818  1.00 91.09           C  
ATOM   3587  C   ALA A 220      14.564   8.950 -22.425  1.00 91.09           C  
ATOM   3588  O   ALA A 220      13.676   8.232 -21.970  1.00 91.09           O  
ATOM   3589  CB  ALA A 220      15.147   8.797 -24.889  1.00 91.09           C  
ATOM   3590  H   ALA A 220      15.472  11.255 -24.522  1.00 91.09           H  
ATOM   3591  HA  ALA A 220      13.310   9.521 -24.063  1.00 91.09           H  
ATOM   3592  HB1 ALA A 220      14.798   7.765 -24.942  1.00 91.09           H  
ATOM   3593  HB2 ALA A 220      15.012   9.238 -25.877  1.00 91.09           H  
ATOM   3594  HB3 ALA A 220      16.214   8.767 -24.677  1.00 91.09           H  
ATOM   3595  N   PHE A 221      15.676   9.290 -21.756  1.00 91.90           N  
ATOM   3596  CA  PHE A 221      15.958   8.991 -20.349  1.00 91.90           C  
ATOM   3597  C   PHE A 221      14.836   9.437 -19.391  1.00 91.90           C  
ATOM   3598  O   PHE A 221      14.276   8.595 -18.687  1.00 91.90           O  
ATOM   3599  CB  PHE A 221      17.378   9.490 -19.970  1.00 91.90           C  
ATOM   3600  CG  PHE A 221      17.660   9.790 -18.504  1.00 91.90           C  
ATOM   3601  CD1 PHE A 221      17.522  11.106 -18.007  1.00 91.90           C  
ATOM   3602  CD2 PHE A 221      17.901   8.739 -17.595  1.00 91.90           C  
ATOM   3603  CE1 PHE A 221      17.673  11.359 -16.651  1.00 91.90           C  
ATOM   3604  CE2 PHE A 221      18.051   9.014 -16.242  1.00 91.90           C  
ATOM   3605  CZ  PHE A 221      17.942  10.317 -15.772  1.00 91.90           C  
ATOM   3606  H   PHE A 221      16.386   9.819 -22.251  1.00 91.90           H  
ATOM   3607  HA  PHE A 221      15.982   7.903 -20.267  1.00 91.90           H  
ATOM   3608  HB3 PHE A 221      17.606  10.393 -20.529  1.00 91.90           H  
ATOM   3609  HB2 PHE A 221      18.106   8.753 -20.308  1.00 91.90           H  
ATOM   3610  HD1 PHE A 221      17.286  11.924 -18.673  1.00 91.90           H  
ATOM   3611  HD2 PHE A 221      17.957   7.717 -17.943  1.00 91.90           H  
ATOM   3612  HE1 PHE A 221      17.565  12.368 -16.277  1.00 91.90           H  
ATOM   3613  HE2 PHE A 221      18.230   8.205 -15.546  1.00 91.90           H  
ATOM   3614  HZ  PHE A 221      18.048  10.518 -14.715  1.00 91.90           H  
ATOM   3615  N   TYR A 222      14.458  10.723 -19.451  1.00 93.83           N  
ATOM   3616  CA  TYR A 222      13.325  11.278 -18.698  1.00 93.83           C  
ATOM   3617  C   TYR A 222      11.983  10.589 -19.022  1.00 93.83           C  
ATOM   3618  O   TYR A 222      11.154  10.448 -18.125  1.00 93.83           O  
ATOM   3619  CB  TYR A 222      13.246  12.812 -18.886  1.00 93.83           C  
ATOM   3620  CG  TYR A 222      13.890  13.620 -17.770  1.00 93.83           C  
ATOM   3621  CD1 TYR A 222      13.248  13.698 -16.515  1.00 93.83           C  
ATOM   3622  CD2 TYR A 222      15.109  14.301 -17.971  1.00 93.83           C  
ATOM   3623  CE1 TYR A 222      13.819  14.446 -15.468  1.00 93.83           C  
ATOM   3624  CE2 TYR A 222      15.681  15.049 -16.921  1.00 93.83           C  
ATOM   3625  OH  TYR A 222      15.597  15.840 -14.649  1.00 93.83           O  
ATOM   3626  CZ  TYR A 222      15.040  15.119 -15.667  1.00 93.83           C  
ATOM   3627  H   TYR A 222      14.961  11.360 -20.058  1.00 93.83           H  
ATOM   3628  HA  TYR A 222      13.529  11.070 -17.646  1.00 93.83           H  
ATOM   3629  HB3 TYR A 222      12.201  13.129 -18.904  1.00 93.83           H  
ATOM   3630  HB2 TYR A 222      13.646  13.109 -19.856  1.00 93.83           H  
ATOM   3631  HD1 TYR A 222      12.314  13.180 -16.351  1.00 93.83           H  
ATOM   3632  HD2 TYR A 222      15.612  14.253 -18.926  1.00 93.83           H  
ATOM   3633  HE1 TYR A 222      13.312  14.495 -14.516  1.00 93.83           H  
ATOM   3634  HE2 TYR A 222      16.615  15.568 -17.083  1.00 93.83           H  
ATOM   3635  HH  TYR A 222      15.079  15.779 -13.823  1.00 93.83           H  
ATOM   3636  N   GLY A 223      11.809  10.114 -20.263  1.00 93.11           N  
ATOM   3637  CA  GLY A 223      10.655   9.331 -20.704  1.00 93.11           C  
ATOM   3638  C   GLY A 223      10.559   7.974 -19.979  1.00 93.11           C  
ATOM   3639  O   GLY A 223       9.454   7.536 -19.661  1.00 93.11           O  
ATOM   3640  H   GLY A 223      12.525  10.308 -20.955  1.00 93.11           H  
ATOM   3641  HA3 GLY A 223      10.738   9.152 -21.776  1.00 93.11           H  
ATOM   3642  HA2 GLY A 223       9.740   9.904 -20.545  1.00 93.11           H  
ATOM   3643  N   ARG A 224      11.691   7.323 -19.670  1.00 92.14           N  
ATOM   3644  CA  ARG A 224      11.719   6.084 -18.883  1.00 92.14           C  
ATOM   3645  C   ARG A 224      11.364   6.333 -17.406  1.00 92.14           C  
ATOM   3646  O   ARG A 224      10.606   5.554 -16.822  1.00 92.14           O  
ATOM   3647  CB  ARG A 224      13.074   5.356 -19.014  1.00 92.14           C  
ATOM   3648  CG  ARG A 224      13.457   5.012 -20.467  1.00 92.14           C  
ATOM   3649  CD  ARG A 224      14.655   4.053 -20.602  1.00 92.14           C  
ATOM   3650  NE  ARG A 224      15.944   4.656 -20.205  1.00 92.14           N  
ATOM   3651  NH1 ARG A 224      16.603   5.527 -22.275  1.00 92.14           N  
ATOM   3652  NH2 ARG A 224      17.986   5.701 -20.443  1.00 92.14           N1+
ATOM   3653  CZ  ARG A 224      16.837   5.294 -20.980  1.00 92.14           C  
ATOM   3654  H   ARG A 224      12.584   7.736 -19.917  1.00 92.14           H  
ATOM   3655  HA  ARG A 224      10.953   5.418 -19.287  1.00 92.14           H  
ATOM   3656  HB3 ARG A 224      13.023   4.432 -18.436  1.00 92.14           H  
ATOM   3657  HB2 ARG A 224      13.867   5.949 -18.556  1.00 92.14           H  
ATOM   3658  HG3 ARG A 224      13.728   5.952 -20.941  1.00 92.14           H  
ATOM   3659  HG2 ARG A 224      12.609   4.633 -21.040  1.00 92.14           H  
ATOM   3660  HD3 ARG A 224      14.683   3.565 -21.577  1.00 92.14           H  
ATOM   3661  HD2 ARG A 224      14.514   3.240 -19.888  1.00 92.14           H  
ATOM   3662  HE  ARG A 224      16.157   4.537 -19.221  1.00 92.14           H  
ATOM   3663 HH12 ARG A 224      17.278   5.978 -22.875  1.00 92.14           H  
ATOM   3664 HH11 ARG A 224      15.749   5.224 -22.714  1.00 92.14           H  
ATOM   3665 HH22 ARG A 224      18.710   6.142 -20.991  1.00 92.14           H  
ATOM   3666 HH21 ARG A 224      18.233   5.499 -19.485  1.00 92.14           H  
ATOM   3667  N   GLU A 225      11.871   7.436 -16.841  1.00 93.37           N  
ATOM   3668  CA  GLU A 225      11.558   7.868 -15.478  1.00 93.37           C  
ATOM   3669  C   GLU A 225      10.081   8.286 -15.324  1.00 93.37           C  
ATOM   3670  O   GLU A 225       9.473   7.979 -14.299  1.00 93.37           O  
ATOM   3671  CB  GLU A 225      12.529   8.983 -15.028  1.00 93.37           C  
ATOM   3672  CG  GLU A 225      14.035   8.623 -15.132  1.00 93.37           C  
ATOM   3673  CD  GLU A 225      14.501   7.410 -14.315  1.00 93.37           C  
ATOM   3674  OE1 GLU A 225      15.534   6.813 -14.678  1.00 93.37           O  
ATOM   3675  OE2 GLU A 225      13.869   7.077 -13.292  1.00 93.37           O1-
ATOM   3676  H   GLU A 225      12.507   8.017 -17.375  1.00 93.37           H  
ATOM   3677  HA  GLU A 225      11.698   7.003 -14.829  1.00 93.37           H  
ATOM   3678  HB3 GLU A 225      12.300   9.263 -13.999  1.00 93.37           H  
ATOM   3679  HB2 GLU A 225      12.345   9.883 -15.617  1.00 93.37           H  
ATOM   3680  HG3 GLU A 225      14.623   9.483 -14.808  1.00 93.37           H  
ATOM   3681  HG2 GLU A 225      14.304   8.467 -16.175  1.00 93.37           H  
ATOM   3682  N   PHE A 226       9.512   8.907 -16.367  1.00 95.49           N  
ATOM   3683  CA  PHE A 226       8.098   9.270 -16.489  1.00 95.49           C  
ATOM   3684  C   PHE A 226       7.181   8.035 -16.450  1.00 95.49           C  
ATOM   3685  O   PHE A 226       6.234   8.006 -15.664  1.00 95.49           O  
ATOM   3686  CB  PHE A 226       7.917  10.095 -17.784  1.00 95.49           C  
ATOM   3687  CG  PHE A 226       6.567  10.727 -18.092  1.00 95.49           C  
ATOM   3688  CD1 PHE A 226       6.209  10.951 -19.439  1.00 95.49           C  
ATOM   3689  CD2 PHE A 226       5.789  11.327 -17.077  1.00 95.49           C  
ATOM   3690  CE1 PHE A 226       5.091  11.712 -19.752  1.00 95.49           C  
ATOM   3691  CE2 PHE A 226       4.680  12.094 -17.411  1.00 95.49           C  
ATOM   3692  CZ  PHE A 226       4.332  12.285 -18.741  1.00 95.49           C  
ATOM   3693  H   PHE A 226      10.113   9.198 -17.133  1.00 95.49           H  
ATOM   3694  HA  PHE A 226       7.852   9.889 -15.627  1.00 95.49           H  
ATOM   3695  HB3 PHE A 226       8.183   9.469 -18.633  1.00 95.49           H  
ATOM   3696  HB2 PHE A 226       8.640  10.908 -17.789  1.00 95.49           H  
ATOM   3697  HD1 PHE A 226       6.820  10.556 -20.239  1.00 95.49           H  
ATOM   3698  HD2 PHE A 226       6.061  11.223 -16.037  1.00 95.49           H  
ATOM   3699  HE1 PHE A 226       4.828  11.883 -20.787  1.00 95.49           H  
ATOM   3700  HE2 PHE A 226       4.091  12.559 -16.634  1.00 95.49           H  
ATOM   3701  HZ  PHE A 226       3.474  12.895 -18.990  1.00 95.49           H  
ATOM   3702  N   LYS A 227       7.515   7.003 -17.240  1.00 94.94           N  
ATOM   3703  CA  LYS A 227       6.819   5.713 -17.236  1.00 94.94           C  
ATOM   3704  C   LYS A 227       6.949   4.962 -15.896  1.00 94.94           C  
ATOM   3705  O   LYS A 227       5.985   4.333 -15.455  1.00 94.94           O  
ATOM   3706  CB  LYS A 227       7.310   4.852 -18.417  1.00 94.94           C  
ATOM   3707  CG  LYS A 227       6.840   5.380 -19.786  1.00 94.94           C  
ATOM   3708  CD  LYS A 227       7.403   4.566 -20.963  1.00 94.94           C  
ATOM   3709  CE  LYS A 227       6.917   5.094 -22.329  1.00 94.94           C  
ATOM   3710  NZ  LYS A 227       7.424   4.298 -23.462  1.00 94.94           N1+
ATOM   3711  H   LYS A 227       8.297   7.098 -17.878  1.00 94.94           H  
ATOM   3712  HA  LYS A 227       5.757   5.917 -17.386  1.00 94.94           H  
ATOM   3713  HB3 LYS A 227       6.933   3.834 -18.301  1.00 94.94           H  
ATOM   3714  HB2 LYS A 227       8.398   4.774 -18.391  1.00 94.94           H  
ATOM   3715  HG3 LYS A 227       7.119   6.427 -19.900  1.00 94.94           H  
ATOM   3716  HG2 LYS A 227       5.749   5.358 -19.820  1.00 94.94           H  
ATOM   3717  HD3 LYS A 227       7.117   3.520 -20.840  1.00 94.94           H  
ATOM   3718  HD2 LYS A 227       8.494   4.595 -20.920  1.00 94.94           H  
ATOM   3719  HE3 LYS A 227       7.230   6.131 -22.460  1.00 94.94           H  
ATOM   3720  HE2 LYS A 227       5.826   5.089 -22.363  1.00 94.94           H  
ATOM   3721  HZ1 LYS A 227       7.114   3.345 -23.399  1.00 94.94           H  
ATOM   3722  HZ2 LYS A 227       7.079   4.678 -24.327  1.00 94.94           H  
ATOM   3723  HZ3 LYS A 227       8.427   4.312 -23.496  1.00 94.94           H  
ATOM   3724  N   THR A 228       8.115   5.067 -15.249  1.00 93.26           N  
ATOM   3725  CA  THR A 228       8.359   4.511 -13.918  1.00 93.26           C  
ATOM   3726  C   THR A 228       7.539   5.239 -12.823  1.00 93.26           C  
ATOM   3727  O   THR A 228       6.908   4.574 -12.000  1.00 93.26           O  
ATOM   3728  CB  THR A 228       9.871   4.525 -13.565  1.00 93.26           C  
ATOM   3729  CG2 THR A 228      10.234   3.868 -12.223  1.00 93.26           C  
ATOM   3730  OG1 THR A 228      10.594   3.853 -14.587  1.00 93.26           O  
ATOM   3731  H   THR A 228       8.873   5.580 -15.682  1.00 93.26           H  
ATOM   3732  HA  THR A 228       8.027   3.470 -13.928  1.00 93.26           H  
ATOM   3733  HB  THR A 228      10.226   5.555 -13.541  1.00 93.26           H  
ATOM   3734 HG21 THR A 228      11.315   3.843 -12.076  1.00 93.26           H  
ATOM   3735 HG22 THR A 228       9.819   4.421 -11.381  1.00 93.26           H  
ATOM   3736 HG23 THR A 228       9.864   2.844 -12.163  1.00 93.26           H  
ATOM   3737  HG1 THR A 228      10.566   4.400 -15.392  1.00 93.26           H  
ATOM   3738  N   ALA A 229       7.475   6.580 -12.886  1.00 95.75           N  
ATOM   3739  CA  ALA A 229       6.617   7.410 -12.038  1.00 95.75           C  
ATOM   3740  C   ALA A 229       5.123   7.097 -12.226  1.00 95.75           C  
ATOM   3741  O   ALA A 229       4.421   6.926 -11.233  1.00 95.75           O  
ATOM   3742  CB  ALA A 229       6.916   8.898 -12.277  1.00 95.75           C  
ATOM   3743  H   ALA A 229       8.034   7.075 -13.577  1.00 95.75           H  
ATOM   3744  HA  ALA A 229       6.863   7.181 -11.000  1.00 95.75           H  
ATOM   3745  HB1 ALA A 229       6.288   9.529 -11.645  1.00 95.75           H  
ATOM   3746  HB2 ALA A 229       7.954   9.137 -12.045  1.00 95.75           H  
ATOM   3747  HB3 ALA A 229       6.733   9.187 -13.312  1.00 95.75           H  
ATOM   3748  N   LYS A 230       4.674   6.950 -13.481  1.00 97.03           N  
ATOM   3749  CA  LYS A 230       3.320   6.507 -13.822  1.00 97.03           C  
ATOM   3750  C   LYS A 230       2.965   5.109 -13.274  1.00 97.03           C  
ATOM   3751  O   LYS A 230       1.835   4.910 -12.832  1.00 97.03           O  
ATOM   3752  CB  LYS A 230       3.098   6.578 -15.346  1.00 97.03           C  
ATOM   3753  CG  LYS A 230       2.841   8.007 -15.854  1.00 97.03           C  
ATOM   3754  CD  LYS A 230       2.656   8.063 -17.379  1.00 97.03           C  
ATOM   3755  CE  LYS A 230       2.095   9.419 -17.848  1.00 97.03           C  
ATOM   3756  NZ  LYS A 230       1.980   9.511 -19.315  1.00 97.03           N1+
ATOM   3757  H   LYS A 230       5.296   7.168 -14.257  1.00 97.03           H  
ATOM   3758  HA  LYS A 230       2.634   7.215 -13.357  1.00 97.03           H  
ATOM   3759  HB3 LYS A 230       2.220   5.983 -15.605  1.00 97.03           H  
ATOM   3760  HB2 LYS A 230       3.933   6.118 -15.872  1.00 97.03           H  
ATOM   3761  HG3 LYS A 230       3.661   8.664 -15.561  1.00 97.03           H  
ATOM   3762  HG2 LYS A 230       1.952   8.403 -15.362  1.00 97.03           H  
ATOM   3763  HD3 LYS A 230       1.997   7.254 -17.697  1.00 97.03           H  
ATOM   3764  HD2 LYS A 230       3.624   7.876 -17.849  1.00 97.03           H  
ATOM   3765  HE3 LYS A 230       2.731  10.226 -17.489  1.00 97.03           H  
ATOM   3766  HE2 LYS A 230       1.110   9.585 -17.409  1.00 97.03           H  
ATOM   3767  HZ1 LYS A 230       1.366   8.799 -19.672  1.00 97.03           H  
ATOM   3768  HZ2 LYS A 230       1.598  10.405 -19.572  1.00 97.03           H  
ATOM   3769  HZ3 LYS A 230       2.879   9.415 -19.753  1.00 97.03           H  
ATOM   3770  N   SER A 231       3.928   4.179 -13.280  1.00 96.12           N  
ATOM   3771  CA  SER A 231       3.755   2.825 -12.746  1.00 96.12           C  
ATOM   3772  C   SER A 231       3.562   2.821 -11.214  1.00 96.12           C  
ATOM   3773  O   SER A 231       2.698   2.103 -10.709  1.00 96.12           O  
ATOM   3774  CB  SER A 231       4.949   1.946 -13.169  1.00 96.12           C  
ATOM   3775  OG  SER A 231       5.034   1.861 -14.584  1.00 96.12           O  
ATOM   3776  H   SER A 231       4.832   4.408 -13.674  1.00 96.12           H  
ATOM   3777  HA  SER A 231       2.849   2.401 -13.185  1.00 96.12           H  
ATOM   3778  HB3 SER A 231       4.830   0.938 -12.768  1.00 96.12           H  
ATOM   3779  HB2 SER A 231       5.888   2.328 -12.768  1.00 96.12           H  
ATOM   3780  HG  SER A 231       5.320   2.728 -14.925  1.00 96.12           H  
ATOM   3781  N   LEU A 232       4.327   3.656 -10.499  1.00 95.19           N  
ATOM   3782  CA  LEU A 232       4.201   3.824  -9.049  1.00 95.19           C  
ATOM   3783  C   LEU A 232       2.967   4.675  -8.673  1.00 95.19           C  
ATOM   3784  O   LEU A 232       2.335   4.411  -7.650  1.00 95.19           O  
ATOM   3785  CB  LEU A 232       5.519   4.391  -8.479  1.00 95.19           C  
ATOM   3786  CG  LEU A 232       6.734   3.439  -8.628  1.00 95.19           C  
ATOM   3787  CD1 LEU A 232       8.067   4.177  -8.402  1.00 95.19           C  
ATOM   3788  CD2 LEU A 232       6.608   2.179  -7.741  1.00 95.19           C  
ATOM   3789  H   LEU A 232       5.032   4.217 -10.963  1.00 95.19           H  
ATOM   3790  HA  LEU A 232       4.037   2.840  -8.607  1.00 95.19           H  
ATOM   3791  HB3 LEU A 232       5.388   4.634  -7.424  1.00 95.19           H  
ATOM   3792  HB2 LEU A 232       5.730   5.340  -8.977  1.00 95.19           H  
ATOM   3793  HG  LEU A 232       6.762   3.092  -9.662  1.00 95.19           H  
ATOM   3794 HD11 LEU A 232       8.747   3.646  -7.736  1.00 95.19           H  
ATOM   3795 HD12 LEU A 232       8.598   4.299  -9.345  1.00 95.19           H  
ATOM   3796 HD13 LEU A 232       7.915   5.170  -7.979  1.00 95.19           H  
ATOM   3797 HD21 LEU A 232       7.413   2.087  -7.012  1.00 95.19           H  
ATOM   3798 HD22 LEU A 232       5.679   2.160  -7.172  1.00 95.19           H  
ATOM   3799 HD23 LEU A 232       6.638   1.279  -8.354  1.00 95.19           H  
ATOM   3800  N   PHE A 233       2.586   5.628  -9.533  1.00 96.69           N  
ATOM   3801  CA  PHE A 233       1.337   6.383  -9.429  1.00 96.69           C  
ATOM   3802  C   PHE A 233       0.084   5.499  -9.624  1.00 96.69           C  
ATOM   3803  O   PHE A 233      -0.923   5.724  -8.957  1.00 96.69           O  
ATOM   3804  CB  PHE A 233       1.385   7.611 -10.364  1.00 96.69           C  
ATOM   3805  CG  PHE A 233       0.137   8.477 -10.415  1.00 96.69           C  
ATOM   3806  CD1 PHE A 233      -0.809   8.314 -11.450  1.00 96.69           C  
ATOM   3807  CD2 PHE A 233      -0.158   9.351  -9.348  1.00 96.69           C  
ATOM   3808  CE1 PHE A 233      -1.982   9.058 -11.439  1.00 96.69           C  
ATOM   3809  CE2 PHE A 233      -1.336  10.085  -9.355  1.00 96.69           C  
ATOM   3810  CZ  PHE A 233      -2.241   9.943 -10.400  1.00 96.69           C  
ATOM   3811  H   PHE A 233       3.204   5.878 -10.301  1.00 96.69           H  
ATOM   3812  HA  PHE A 233       1.288   6.772  -8.410  1.00 96.69           H  
ATOM   3813  HB3 PHE A 233       1.624   7.292 -11.375  1.00 96.69           H  
ATOM   3814  HB2 PHE A 233       2.208   8.254 -10.051  1.00 96.69           H  
ATOM   3815  HD1 PHE A 233      -0.625   7.616 -12.255  1.00 96.69           H  
ATOM   3816  HD2 PHE A 233       0.531   9.452  -8.522  1.00 96.69           H  
ATOM   3817  HE1 PHE A 233      -2.700   8.941 -12.238  1.00 96.69           H  
ATOM   3818  HE2 PHE A 233      -1.554  10.762  -8.540  1.00 96.69           H  
ATOM   3819  HZ  PHE A 233      -3.159  10.515 -10.397  1.00 96.69           H  
ATOM   3820  N   LEU A 234       0.167   4.466 -10.479  1.00 97.62           N  
ATOM   3821  CA  LEU A 234      -0.882   3.454 -10.641  1.00 97.62           C  
ATOM   3822  C   LEU A 234      -1.106   2.642  -9.347  1.00 97.62           C  
ATOM   3823  O   LEU A 234      -2.254   2.441  -8.954  1.00 97.62           O  
ATOM   3824  CB  LEU A 234      -0.587   2.568 -11.877  1.00 97.62           C  
ATOM   3825  CG  LEU A 234      -1.620   1.453 -12.177  1.00 97.62           C  
ATOM   3826  CD1 LEU A 234      -3.053   1.995 -12.359  1.00 97.62           C  
ATOM   3827  CD2 LEU A 234      -1.172   0.594 -13.377  1.00 97.62           C  
ATOM   3828  H   LEU A 234       0.990   4.373 -11.064  1.00 97.62           H  
ATOM   3829  HA  LEU A 234      -1.804   3.999 -10.842  1.00 97.62           H  
ATOM   3830  HB3 LEU A 234       0.388   2.100 -11.747  1.00 97.62           H  
ATOM   3831  HB2 LEU A 234      -0.495   3.208 -12.755  1.00 97.62           H  
ATOM   3832  HG  LEU A 234      -1.635   0.778 -11.319  1.00 97.62           H  
ATOM   3833 HD11 LEU A 234      -3.580   1.526 -13.190  1.00 97.62           H  
ATOM   3834 HD12 LEU A 234      -3.649   1.805 -11.466  1.00 97.62           H  
ATOM   3835 HD13 LEU A 234      -3.071   3.070 -12.539  1.00 97.62           H  
ATOM   3836 HD21 LEU A 234      -1.227  -0.468 -13.135  1.00 97.62           H  
ATOM   3837 HD22 LEU A 234      -1.789   0.757 -14.260  1.00 97.62           H  
ATOM   3838 HD23 LEU A 234      -0.142   0.805 -13.667  1.00 97.62           H  
ATOM   3839  N   VAL A 235      -0.013   2.256  -8.673  1.00 96.99           N  
ATOM   3840  CA  VAL A 235      -0.036   1.646  -7.341  1.00 96.99           C  
ATOM   3841  C   VAL A 235      -0.694   2.567  -6.281  1.00 96.99           C  
ATOM   3842  O   VAL A 235      -1.559   2.104  -5.534  1.00 96.99           O  
ATOM   3843  CB  VAL A 235       1.398   1.190  -6.912  1.00 96.99           C  
ATOM   3844  CG1 VAL A 235       1.677   1.096  -5.401  1.00 96.99           C  
ATOM   3845  CG2 VAL A 235       1.774  -0.134  -7.596  1.00 96.99           C  
ATOM   3846  H   VAL A 235       0.898   2.451  -9.066  1.00 96.99           H  
ATOM   3847  HA  VAL A 235      -0.668   0.758  -7.414  1.00 96.99           H  
ATOM   3848  HB  VAL A 235       2.109   1.924  -7.286  1.00 96.99           H  
ATOM   3849 HG11 VAL A 235       2.661   0.672  -5.198  1.00 96.99           H  
ATOM   3850 HG12 VAL A 235       1.659   2.083  -4.939  1.00 96.99           H  
ATOM   3851 HG13 VAL A 235       0.939   0.477  -4.893  1.00 96.99           H  
ATOM   3852 HG21 VAL A 235       2.760  -0.479  -7.288  1.00 96.99           H  
ATOM   3853 HG22 VAL A 235       1.062  -0.925  -7.356  1.00 96.99           H  
ATOM   3854 HG23 VAL A 235       1.797  -0.020  -8.678  1.00 96.99           H  
ATOM   3855  N   LEU A 236      -0.332   3.860  -6.281  1.00 96.20           N  
ATOM   3856  CA  LEU A 236      -0.956   4.894  -5.447  1.00 96.20           C  
ATOM   3857  C   LEU A 236      -2.467   5.035  -5.725  1.00 96.20           C  
ATOM   3858  O   LEU A 236      -3.260   5.061  -4.783  1.00 96.20           O  
ATOM   3859  CB  LEU A 236      -0.207   6.239  -5.619  1.00 96.20           C  
ATOM   3860  CG  LEU A 236      -0.762   7.410  -4.777  1.00 96.20           C  
ATOM   3861  CD1 LEU A 236      -0.605   7.147  -3.271  1.00 96.20           C  
ATOM   3862  CD2 LEU A 236      -0.112   8.736  -5.190  1.00 96.20           C  
ATOM   3863  H   LEU A 236       0.412   4.157  -6.904  1.00 96.20           H  
ATOM   3864  HA  LEU A 236      -0.842   4.571  -4.410  1.00 96.20           H  
ATOM   3865  HB3 LEU A 236      -0.251   6.533  -6.665  1.00 96.20           H  
ATOM   3866  HB2 LEU A 236       0.852   6.099  -5.396  1.00 96.20           H  
ATOM   3867  HG  LEU A 236      -1.826   7.538  -4.979  1.00 96.20           H  
ATOM   3868 HD11 LEU A 236      -0.419   8.065  -2.714  1.00 96.20           H  
ATOM   3869 HD12 LEU A 236      -1.513   6.699  -2.868  1.00 96.20           H  
ATOM   3870 HD13 LEU A 236       0.216   6.463  -3.054  1.00 96.20           H  
ATOM   3871 HD21 LEU A 236      -0.448   9.561  -4.561  1.00 96.20           H  
ATOM   3872 HD22 LEU A 236       0.973   8.674  -5.121  1.00 96.20           H  
ATOM   3873 HD23 LEU A 236      -0.366   8.995  -6.219  1.00 96.20           H  
ATOM   3874  N   PHE A 237      -2.838   5.099  -7.011  1.00 97.18           N  
ATOM   3875  CA  PHE A 237      -4.218   5.142  -7.487  1.00 97.18           C  
ATOM   3876  C   PHE A 237      -5.060   3.947  -7.008  1.00 97.18           C  
ATOM   3877  O   PHE A 237      -6.136   4.159  -6.451  1.00 97.18           O  
ATOM   3878  CB  PHE A 237      -4.259   5.366  -9.019  1.00 97.18           C  
ATOM   3879  CG  PHE A 237      -5.613   5.183  -9.689  1.00 97.18           C  
ATOM   3880  CD1 PHE A 237      -5.982   3.927 -10.219  1.00 97.18           C  
ATOM   3881  CD2 PHE A 237      -6.582   6.207  -9.619  1.00 97.18           C  
ATOM   3882  CE1 PHE A 237      -7.264   3.729 -10.712  1.00 97.18           C  
ATOM   3883  CE2 PHE A 237      -7.859   5.989 -10.119  1.00 97.18           C  
ATOM   3884  CZ  PHE A 237      -8.197   4.757 -10.666  1.00 97.18           C  
ATOM   3885  H   PHE A 237      -2.112   5.136  -7.725  1.00 97.18           H  
ATOM   3886  HA  PHE A 237      -4.671   6.026  -7.033  1.00 97.18           H  
ATOM   3887  HB3 PHE A 237      -3.550   4.700  -9.508  1.00 97.18           H  
ATOM   3888  HB2 PHE A 237      -3.912   6.377  -9.235  1.00 97.18           H  
ATOM   3889  HD1 PHE A 237      -5.273   3.111 -10.230  1.00 97.18           H  
ATOM   3890  HD2 PHE A 237      -6.338   7.161  -9.171  1.00 97.18           H  
ATOM   3891  HE1 PHE A 237      -7.542   2.767 -11.119  1.00 97.18           H  
ATOM   3892  HE2 PHE A 237      -8.598   6.777 -10.072  1.00 97.18           H  
ATOM   3893  HZ  PHE A 237      -9.197   4.593 -11.044  1.00 97.18           H  
ATOM   3894  N   LEU A 238      -4.539   2.722  -7.172  1.00 97.41           N  
ATOM   3895  CA  LEU A 238      -5.189   1.497  -6.701  1.00 97.41           C  
ATOM   3896  C   LEU A 238      -5.331   1.449  -5.169  1.00 97.41           C  
ATOM   3897  O   LEU A 238      -6.352   0.960  -4.684  1.00 97.41           O  
ATOM   3898  CB  LEU A 238      -4.452   0.250  -7.236  1.00 97.41           C  
ATOM   3899  CG  LEU A 238      -4.653  -0.005  -8.747  1.00 97.41           C  
ATOM   3900  CD1 LEU A 238      -3.712  -1.119  -9.249  1.00 97.41           C  
ATOM   3901  CD2 LEU A 238      -6.128  -0.283  -9.112  1.00 97.41           C  
ATOM   3902  H   LEU A 238      -3.652   2.616  -7.659  1.00 97.41           H  
ATOM   3903  HA  LEU A 238      -6.204   1.502  -7.100  1.00 97.41           H  
ATOM   3904  HB3 LEU A 238      -4.786  -0.636  -6.693  1.00 97.41           H  
ATOM   3905  HB2 LEU A 238      -3.388   0.349  -7.010  1.00 97.41           H  
ATOM   3906  HG  LEU A 238      -4.360   0.904  -9.272  1.00 97.41           H  
ATOM   3907 HD11 LEU A 238      -3.133  -0.770 -10.104  1.00 97.41           H  
ATOM   3908 HD12 LEU A 238      -2.998  -1.431  -8.485  1.00 97.41           H  
ATOM   3909 HD13 LEU A 238      -4.242  -2.017  -9.565  1.00 97.41           H  
ATOM   3910 HD21 LEU A 238      -6.246  -1.126  -9.792  1.00 97.41           H  
ATOM   3911 HD22 LEU A 238      -6.737  -0.498  -8.233  1.00 97.41           H  
ATOM   3912 HD23 LEU A 238      -6.569   0.583  -9.607  1.00 97.41           H  
ATOM   3913  N   PHE A 239      -4.345   1.982  -4.434  1.00 95.96           N  
ATOM   3914  CA  PHE A 239      -4.427   2.192  -2.987  1.00 95.96           C  
ATOM   3915  C   PHE A 239      -5.561   3.166  -2.601  1.00 95.96           C  
ATOM   3916  O   PHE A 239      -6.441   2.800  -1.820  1.00 95.96           O  
ATOM   3917  CB  PHE A 239      -3.037   2.542  -2.396  1.00 95.96           C  
ATOM   3918  CG  PHE A 239      -3.058   3.068  -0.971  1.00 95.96           C  
ATOM   3919  CD1 PHE A 239      -3.112   4.457  -0.728  1.00 95.96           C  
ATOM   3920  CD2 PHE A 239      -3.253   2.177   0.105  1.00 95.96           C  
ATOM   3921  CE1 PHE A 239      -3.344   4.931   0.555  1.00 95.96           C  
ATOM   3922  CE2 PHE A 239      -3.478   2.672   1.382  1.00 95.96           C  
ATOM   3923  CZ  PHE A 239      -3.542   4.041   1.602  1.00 95.96           C  
ATOM   3924  H   PHE A 239      -3.511   2.327  -4.898  1.00 95.96           H  
ATOM   3925  HA  PHE A 239      -4.706   1.236  -2.542  1.00 95.96           H  
ATOM   3926  HB3 PHE A 239      -2.524   3.268  -3.025  1.00 95.96           H  
ATOM   3927  HB2 PHE A 239      -2.415   1.647  -2.410  1.00 95.96           H  
ATOM   3928  HD1 PHE A 239      -3.005   5.151  -1.549  1.00 95.96           H  
ATOM   3929  HD2 PHE A 239      -3.266   1.109  -0.064  1.00 95.96           H  
ATOM   3930  HE1 PHE A 239      -3.398   5.993   0.741  1.00 95.96           H  
ATOM   3931  HE2 PHE A 239      -3.644   1.987   2.202  1.00 95.96           H  
ATOM   3932  HZ  PHE A 239      -3.746   4.416   2.594  1.00 95.96           H  
ATOM   3933  N   ALA A 240      -5.573   4.357  -3.216  1.00 96.09           N  
ATOM   3934  CA  ALA A 240      -6.603   5.381  -3.027  1.00 96.09           C  
ATOM   3935  C   ALA A 240      -8.019   4.860  -3.340  1.00 96.09           C  
ATOM   3936  O   ALA A 240      -8.925   5.010  -2.522  1.00 96.09           O  
ATOM   3937  CB  ALA A 240      -6.267   6.609  -3.889  1.00 96.09           C  
ATOM   3938  H   ALA A 240      -4.815   4.585  -3.856  1.00 96.09           H  
ATOM   3939  HA  ALA A 240      -6.580   5.678  -1.976  1.00 96.09           H  
ATOM   3940  HB1 ALA A 240      -7.004   7.399  -3.750  1.00 96.09           H  
ATOM   3941  HB2 ALA A 240      -5.292   7.021  -3.633  1.00 96.09           H  
ATOM   3942  HB3 ALA A 240      -6.251   6.365  -4.951  1.00 96.09           H  
ATOM   3943  N   LEU A 241      -8.158   4.195  -4.493  1.00 96.97           N  
ATOM   3944  CA  LEU A 241      -9.387   3.580  -4.993  1.00 96.97           C  
ATOM   3945  C   LEU A 241      -9.972   2.502  -4.057  1.00 96.97           C  
ATOM   3946  O   LEU A 241     -11.188   2.318  -4.055  1.00 96.97           O  
ATOM   3947  CB  LEU A 241      -9.099   3.032  -6.415  1.00 96.97           C  
ATOM   3948  CG  LEU A 241     -10.283   2.409  -7.191  1.00 96.97           C  
ATOM   3949  CD1 LEU A 241     -11.439   3.410  -7.398  1.00 96.97           C  
ATOM   3950  CD2 LEU A 241      -9.793   1.798  -8.522  1.00 96.97           C  
ATOM   3951  H   LEU A 241      -7.349   4.131  -5.111  1.00 96.97           H  
ATOM   3952  HA  LEU A 241     -10.128   4.378  -5.066  1.00 96.97           H  
ATOM   3953  HB3 LEU A 241      -8.311   2.283  -6.332  1.00 96.97           H  
ATOM   3954  HB2 LEU A 241      -8.685   3.835  -7.027  1.00 96.97           H  
ATOM   3955  HG  LEU A 241     -10.673   1.575  -6.605  1.00 96.97           H  
ATOM   3956 HD11 LEU A 241     -11.859   3.369  -8.403  1.00 96.97           H  
ATOM   3957 HD12 LEU A 241     -12.257   3.199  -6.707  1.00 96.97           H  
ATOM   3958 HD13 LEU A 241     -11.127   4.440  -7.226  1.00 96.97           H  
ATOM   3959 HD21 LEU A 241     -10.087   0.751  -8.602  1.00 96.97           H  
ATOM   3960 HD22 LEU A 241     -10.191   2.313  -9.397  1.00 96.97           H  
ATOM   3961 HD23 LEU A 241      -8.706   1.830  -8.614  1.00 96.97           H  
ATOM   3962  N   SER A 242      -9.124   1.811  -3.285  1.00 97.07           N  
ATOM   3963  CA  SER A 242      -9.541   0.740  -2.384  1.00 97.07           C  
ATOM   3964  C   SER A 242      -9.712   1.197  -0.921  1.00 97.07           C  
ATOM   3965  O   SER A 242     -10.616   0.697  -0.249  1.00 97.07           O  
ATOM   3966  CB  SER A 242      -8.592  -0.461  -2.556  1.00 97.07           C  
ATOM   3967  OG  SER A 242      -7.231  -0.133  -2.363  1.00 97.07           O  
ATOM   3968  H   SER A 242      -8.137   2.031  -3.293  1.00 97.07           H  
ATOM   3969  HA  SER A 242     -10.525   0.381  -2.692  1.00 97.07           H  
ATOM   3970  HB3 SER A 242      -8.710  -0.896  -3.549  1.00 97.07           H  
ATOM   3971  HB2 SER A 242      -8.859  -1.234  -1.842  1.00 97.07           H  
ATOM   3972  HG  SER A 242      -6.905   0.279  -3.185  1.00 97.07           H  
ATOM   3973  N   TRP A 243      -8.893   2.144  -0.444  1.00 95.80           N  
ATOM   3974  CA  TRP A 243      -8.933   2.616   0.943  1.00 95.80           C  
ATOM   3975  C   TRP A 243      -9.894   3.790   1.182  1.00 95.80           C  
ATOM   3976  O   TRP A 243     -10.470   3.862   2.272  1.00 95.80           O  
ATOM   3977  CB  TRP A 243      -7.512   2.919   1.457  1.00 95.80           C  
ATOM   3978  CG  TRP A 243      -6.762   1.701   1.909  1.00 95.80           C  
ATOM   3979  CD1 TRP A 243      -6.311   0.704   1.115  1.00 95.80           C  
ATOM   3980  CD2 TRP A 243      -6.465   1.286   3.278  1.00 95.80           C  
ATOM   3981  CE2 TRP A 243      -5.823   0.010   3.237  1.00 95.80           C  
ATOM   3982  CE3 TRP A 243      -6.691   1.849   4.557  1.00 95.80           C  
ATOM   3983  NE1 TRP A 243      -5.764  -0.296   1.894  1.00 95.80           N  
ATOM   3984  CH2 TRP A 243      -5.673  -0.081   5.657  1.00 95.80           C  
ATOM   3985  CZ2 TRP A 243      -5.430  -0.671   4.403  1.00 95.80           C  
ATOM   3986  CZ3 TRP A 243      -6.298   1.179   5.733  1.00 95.80           C  
ATOM   3987  H   TRP A 243      -8.118   2.473  -1.019  1.00 95.80           H  
ATOM   3988  HA  TRP A 243      -9.322   1.820   1.583  1.00 95.80           H  
ATOM   3989  HB3 TRP A 243      -7.564   3.584   2.321  1.00 95.80           H  
ATOM   3990  HB2 TRP A 243      -6.927   3.457   0.711  1.00 95.80           H  
ATOM   3991  HD1 TRP A 243      -6.403   0.695   0.037  1.00 95.80           H  
ATOM   3992  HE3 TRP A 243      -7.179   2.810   4.631  1.00 95.80           H  
ATOM   3993  HE1 TRP A 243      -5.447  -1.182   1.502  1.00 95.80           H  
ATOM   3994  HH2 TRP A 243      -5.385  -0.594   6.564  1.00 95.80           H  
ATOM   3995  HZ2 TRP A 243      -4.959  -1.642   4.340  1.00 95.80           H  
ATOM   3996  HZ3 TRP A 243      -6.484   1.630   6.698  1.00 95.80           H  
ATOM   3997  N   LEU A 244     -10.095   4.683   0.200  1.00 94.96           N  
ATOM   3998  CA  LEU A 244     -11.016   5.816   0.367  1.00 94.96           C  
ATOM   3999  C   LEU A 244     -12.508   5.440   0.551  1.00 94.96           C  
ATOM   4000  O   LEU A 244     -13.133   6.052   1.417  1.00 94.96           O  
ATOM   4001  CB  LEU A 244     -10.808   6.914  -0.701  1.00 94.96           C  
ATOM   4002  CG  LEU A 244      -9.457   7.662  -0.590  1.00 94.96           C  
ATOM   4003  CD1 LEU A 244      -9.228   8.581  -1.807  1.00 94.96           C  
ATOM   4004  CD2 LEU A 244      -9.308   8.438   0.736  1.00 94.96           C  
ATOM   4005  H   LEU A 244      -9.614   4.603  -0.692  1.00 94.96           H  
ATOM   4006  HA  LEU A 244     -10.736   6.269   1.318  1.00 94.96           H  
ATOM   4007  HB3 LEU A 244     -11.612   7.649  -0.626  1.00 94.96           H  
ATOM   4008  HB2 LEU A 244     -10.914   6.474  -1.692  1.00 94.96           H  
ATOM   4009  HG  LEU A 244      -8.665   6.913  -0.619  1.00 94.96           H  
ATOM   4010 HD11 LEU A 244      -8.185   8.553  -2.118  1.00 94.96           H  
ATOM   4011 HD12 LEU A 244      -9.829   8.282  -2.666  1.00 94.96           H  
ATOM   4012 HD13 LEU A 244      -9.474   9.621  -1.592  1.00 94.96           H  
ATOM   4013 HD21 LEU A 244      -8.890   9.435   0.592  1.00 94.96           H  
ATOM   4014 HD22 LEU A 244     -10.261   8.563   1.250  1.00 94.96           H  
ATOM   4015 HD23 LEU A 244      -8.636   7.911   1.415  1.00 94.96           H  
ATOM   4016  N   PRO A 245     -13.046   4.401  -0.138  1.00 96.87           N  
ATOM   4017  CA  PRO A 245     -14.387   3.865   0.172  1.00 96.87           C  
ATOM   4018  C   PRO A 245     -14.581   3.389   1.623  1.00 96.87           C  
ATOM   4019  O   PRO A 245     -15.600   3.726   2.225  1.00 96.87           O  
ATOM   4020  CB  PRO A 245     -14.586   2.731  -0.847  1.00 96.87           C  
ATOM   4021  CG  PRO A 245     -13.724   3.142  -2.027  1.00 96.87           C  
ATOM   4022  CD  PRO A 245     -12.515   3.782  -1.354  1.00 96.87           C  
ATOM   4023  HA  PRO A 245     -15.105   4.661  -0.035  1.00 96.87           H  
ATOM   4024  HB3 PRO A 245     -15.632   2.596  -1.123  1.00 96.87           H  
ATOM   4025  HB2 PRO A 245     -14.227   1.780  -0.449  1.00 96.87           H  
ATOM   4026  HG3 PRO A 245     -14.249   3.890  -2.623  1.00 96.87           H  
ATOM   4027  HG2 PRO A 245     -13.468   2.310  -2.683  1.00 96.87           H  
ATOM   4028  HD2 PRO A 245     -11.803   3.011  -1.073  1.00 96.87           H  
ATOM   4029  HD3 PRO A 245     -12.013   4.483  -2.021  1.00 96.87           H  
ATOM   4030  N   LEU A 246     -13.602   2.657   2.180  1.00 96.33           N  
ATOM   4031  CA  LEU A 246     -13.639   2.225   3.581  1.00 96.33           C  
ATOM   4032  C   LEU A 246     -13.506   3.417   4.552  1.00 96.33           C  
ATOM   4033  O   LEU A 246     -14.179   3.446   5.579  1.00 96.33           O  
ATOM   4034  CB  LEU A 246     -12.591   1.119   3.846  1.00 96.33           C  
ATOM   4035  CG  LEU A 246     -12.678   0.481   5.257  1.00 96.33           C  
ATOM   4036  CD1 LEU A 246     -14.049  -0.176   5.531  1.00 96.33           C  
ATOM   4037  CD2 LEU A 246     -11.509  -0.489   5.505  1.00 96.33           C  
ATOM   4038  H   LEU A 246     -12.781   2.411   1.646  1.00 96.33           H  
ATOM   4039  HA  LEU A 246     -14.622   1.783   3.738  1.00 96.33           H  
ATOM   4040  HB3 LEU A 246     -11.594   1.540   3.702  1.00 96.33           H  
ATOM   4041  HB2 LEU A 246     -12.697   0.332   3.098  1.00 96.33           H  
ATOM   4042  HG  LEU A 246     -12.556   1.274   5.996  1.00 96.33           H  
ATOM   4043 HD11 LEU A 246     -13.967  -1.133   6.045  1.00 96.33           H  
ATOM   4044 HD12 LEU A 246     -14.658   0.466   6.169  1.00 96.33           H  
ATOM   4045 HD13 LEU A 246     -14.614  -0.355   4.617  1.00 96.33           H  
ATOM   4046 HD21 LEU A 246     -11.836  -1.514   5.675  1.00 96.33           H  
ATOM   4047 HD22 LEU A 246     -10.811  -0.515   4.669  1.00 96.33           H  
ATOM   4048 HD23 LEU A 246     -10.941  -0.187   6.384  1.00 96.33           H  
ATOM   4049  N   SER A 247     -12.686   4.410   4.192  1.00 95.73           N  
ATOM   4050  CA  SER A 247     -12.529   5.643   4.965  1.00 95.73           C  
ATOM   4051  C   SER A 247     -13.828   6.481   4.999  1.00 95.73           C  
ATOM   4052  O   SER A 247     -14.192   6.997   6.057  1.00 95.73           O  
ATOM   4053  CB  SER A 247     -11.350   6.451   4.407  1.00 95.73           C  
ATOM   4054  OG  SER A 247     -10.152   5.686   4.433  1.00 95.73           O  
ATOM   4055  H   SER A 247     -12.135   4.319   3.348  1.00 95.73           H  
ATOM   4056  HA  SER A 247     -12.293   5.365   5.995  1.00 95.73           H  
ATOM   4057  HB3 SER A 247     -11.221   7.340   5.021  1.00 95.73           H  
ATOM   4058  HB2 SER A 247     -11.548   6.802   3.395  1.00 95.73           H  
ATOM   4059  HG  SER A 247     -10.211   5.002   3.746  1.00 95.73           H  
ATOM   4060  N   ILE A 248     -14.543   6.545   3.866  1.00 95.83           N  
ATOM   4061  CA  ILE A 248     -15.878   7.131   3.750  1.00 95.83           C  
ATOM   4062  C   ILE A 248     -16.918   6.363   4.597  1.00 95.83           C  
ATOM   4063  O   ILE A 248     -17.677   6.998   5.327  1.00 95.83           O  
ATOM   4064  CB  ILE A 248     -16.323   7.239   2.257  1.00 95.83           C  
ATOM   4065  CG1 ILE A 248     -15.491   8.318   1.524  1.00 95.83           C  
ATOM   4066  CG2 ILE A 248     -17.829   7.491   2.020  1.00 95.83           C  
ATOM   4067  CD1 ILE A 248     -15.499   8.180  -0.007  1.00 95.83           C  
ATOM   4068  H   ILE A 248     -14.159   6.143   3.015  1.00 95.83           H  
ATOM   4069  HA  ILE A 248     -15.821   8.143   4.158  1.00 95.83           H  
ATOM   4070  HB  ILE A 248     -16.095   6.281   1.789  1.00 95.83           H  
ATOM   4071 HG13 ILE A 248     -14.453   8.292   1.857  1.00 95.83           H  
ATOM   4072 HG12 ILE A 248     -15.853   9.308   1.802  1.00 95.83           H  
ATOM   4073 HG21 ILE A 248     -18.052   7.611   0.960  1.00 95.83           H  
ATOM   4074 HG22 ILE A 248     -18.442   6.658   2.366  1.00 95.83           H  
ATOM   4075 HG23 ILE A 248     -18.167   8.392   2.533  1.00 95.83           H  
ATOM   4076 HD11 ILE A 248     -14.607   8.631  -0.440  1.00 95.83           H  
ATOM   4077 HD12 ILE A 248     -15.520   7.136  -0.320  1.00 95.83           H  
ATOM   4078 HD13 ILE A 248     -16.365   8.679  -0.444  1.00 95.83           H  
ATOM   4079  N   ILE A 249     -16.888   5.023   4.553  1.00 97.09           N  
ATOM   4080  CA  ILE A 249     -17.665   4.138   5.428  1.00 97.09           C  
ATOM   4081  C   ILE A 249     -17.416   4.407   6.931  1.00 97.09           C  
ATOM   4082  O   ILE A 249     -18.380   4.552   7.681  1.00 97.09           O  
ATOM   4083  CB  ILE A 249     -17.447   2.635   5.051  1.00 97.09           C  
ATOM   4084  CG1 ILE A 249     -18.315   2.256   3.829  1.00 97.09           C  
ATOM   4085  CG2 ILE A 249     -17.616   1.596   6.181  1.00 97.09           C  
ATOM   4086  CD1 ILE A 249     -17.915   0.931   3.159  1.00 97.09           C  
ATOM   4087  H   ILE A 249     -16.264   4.566   3.894  1.00 97.09           H  
ATOM   4088  HA  ILE A 249     -18.716   4.377   5.249  1.00 97.09           H  
ATOM   4089  HB  ILE A 249     -16.414   2.544   4.732  1.00 97.09           H  
ATOM   4090 HG13 ILE A 249     -18.260   3.048   3.080  1.00 97.09           H  
ATOM   4091 HG12 ILE A 249     -19.362   2.206   4.130  1.00 97.09           H  
ATOM   4092 HG21 ILE A 249     -17.476   0.581   5.811  1.00 97.09           H  
ATOM   4093 HG22 ILE A 249     -16.878   1.731   6.973  1.00 97.09           H  
ATOM   4094 HG23 ILE A 249     -18.603   1.655   6.634  1.00 97.09           H  
ATOM   4095 HD11 ILE A 249     -18.252   0.904   2.122  1.00 97.09           H  
ATOM   4096 HD12 ILE A 249     -16.834   0.789   3.154  1.00 97.09           H  
ATOM   4097 HD13 ILE A 249     -18.362   0.076   3.668  1.00 97.09           H  
ATOM   4098  N   ASN A 250     -16.145   4.552   7.333  1.00 96.36           N  
ATOM   4099  CA  ASN A 250     -15.744   4.904   8.703  1.00 96.36           C  
ATOM   4100  C   ASN A 250     -16.267   6.290   9.119  1.00 96.36           C  
ATOM   4101  O   ASN A 250     -16.699   6.445  10.262  1.00 96.36           O  
ATOM   4102  CB  ASN A 250     -14.205   4.827   8.868  1.00 96.36           C  
ATOM   4103  CG  ASN A 250     -13.638   3.409   8.988  1.00 96.36           C  
ATOM   4104  ND2 ASN A 250     -12.355   3.292   9.315  1.00 96.36           N  
ATOM   4105  OD1 ASN A 250     -14.340   2.417   8.822  1.00 96.36           O  
ATOM   4106  H   ASN A 250     -15.400   4.334   6.674  1.00 96.36           H  
ATOM   4107  HA  ASN A 250     -16.207   4.143   9.334  1.00 96.36           H  
ATOM   4108  HB3 ASN A 250     -13.929   5.337   9.793  1.00 96.36           H  
ATOM   4109  HB2 ASN A 250     -13.700   5.365   8.067  1.00 96.36           H  
ATOM   4110 HD22 ASN A 250     -11.958   2.365   9.468  1.00 96.36           H  
ATOM   4111 HD21 ASN A 250     -11.761   4.096   9.432  1.00 96.36           H  
ATOM   4112  N   CYS A 251     -16.268   7.260   8.193  1.00 96.78           N  
ATOM   4113  CA  CYS A 251     -16.869   8.582   8.397  1.00 96.78           C  
ATOM   4114  C   CYS A 251     -18.395   8.484   8.584  1.00 96.78           C  
ATOM   4115  O   CYS A 251     -18.915   9.058   9.537  1.00 96.78           O  
ATOM   4116  CB  CYS A 251     -16.528   9.586   7.280  1.00 96.78           C  
ATOM   4117  SG  CYS A 251     -14.739   9.899   7.236  1.00 96.78           S  
ATOM   4118  H   CYS A 251     -15.862   7.074   7.283  1.00 96.78           H  
ATOM   4119  HA  CYS A 251     -16.460   8.982   9.326  1.00 96.78           H  
ATOM   4120  HB3 CYS A 251     -17.040  10.533   7.459  1.00 96.78           H  
ATOM   4121  HB2 CYS A 251     -16.860   9.231   6.306  1.00 96.78           H  
ATOM   4122  HG  CYS A 251     -14.401   8.678   6.784  1.00 96.78           H  
ATOM   4123  N   ILE A 252     -19.083   7.718   7.724  1.00 96.93           N  
ATOM   4124  CA  ILE A 252     -20.520   7.443   7.826  1.00 96.93           C  
ATOM   4125  C   ILE A 252     -20.897   6.766   9.164  1.00 96.93           C  
ATOM   4126  O   ILE A 252     -21.857   7.197   9.804  1.00 96.93           O  
ATOM   4127  CB  ILE A 252     -21.042   6.613   6.608  1.00 96.93           C  
ATOM   4128  CG1 ILE A 252     -20.979   7.454   5.311  1.00 96.93           C  
ATOM   4129  CG2 ILE A 252     -22.461   6.016   6.763  1.00 96.93           C  
ATOM   4130  CD1 ILE A 252     -21.048   6.621   4.022  1.00 96.93           C  
ATOM   4131  H   ILE A 252     -18.591   7.278   6.949  1.00 96.93           H  
ATOM   4132  HA  ILE A 252     -21.026   8.410   7.810  1.00 96.93           H  
ATOM   4133  HB  ILE A 252     -20.363   5.770   6.483  1.00 96.93           H  
ATOM   4134 HG13 ILE A 252     -20.063   8.043   5.280  1.00 96.93           H  
ATOM   4135 HG12 ILE A 252     -21.788   8.186   5.311  1.00 96.93           H  
ATOM   4136 HG21 ILE A 252     -22.755   5.448   5.881  1.00 96.93           H  
ATOM   4137 HG22 ILE A 252     -22.533   5.323   7.601  1.00 96.93           H  
ATOM   4138 HG23 ILE A 252     -23.202   6.801   6.910  1.00 96.93           H  
ATOM   4139 HD11 ILE A 252     -20.717   7.210   3.166  1.00 96.93           H  
ATOM   4140 HD12 ILE A 252     -20.409   5.739   4.079  1.00 96.93           H  
ATOM   4141 HD13 ILE A 252     -22.064   6.290   3.812  1.00 96.93           H  
ATOM   4142  N   ILE A 253     -20.104   5.777   9.597  1.00 95.26           N  
ATOM   4143  CA  ILE A 253     -20.238   5.112  10.894  1.00 95.26           C  
ATOM   4144  C   ILE A 253     -20.006   6.082  12.078  1.00 95.26           C  
ATOM   4145  O   ILE A 253     -20.793   6.063  13.025  1.00 95.26           O  
ATOM   4146  CB  ILE A 253     -19.321   3.851  10.991  1.00 95.26           C  
ATOM   4147  CG1 ILE A 253     -19.846   2.744  10.044  1.00 95.26           C  
ATOM   4148  CG2 ILE A 253     -19.127   3.268  12.411  1.00 95.26           C  
ATOM   4149  CD1 ILE A 253     -18.835   1.625   9.753  1.00 95.26           C  
ATOM   4150  H   ILE A 253     -19.363   5.438   8.985  1.00 95.26           H  
ATOM   4151  HA  ILE A 253     -21.274   4.774  10.966  1.00 95.26           H  
ATOM   4152  HB  ILE A 253     -18.334   4.146  10.633  1.00 95.26           H  
ATOM   4153 HG13 ILE A 253     -20.148   3.174   9.090  1.00 95.26           H  
ATOM   4154 HG12 ILE A 253     -20.755   2.308  10.461  1.00 95.26           H  
ATOM   4155 HG21 ILE A 253     -18.489   2.384  12.398  1.00 95.26           H  
ATOM   4156 HG22 ILE A 253     -18.647   3.974  13.087  1.00 95.26           H  
ATOM   4157 HG23 ILE A 253     -20.080   2.979  12.853  1.00 95.26           H  
ATOM   4158 HD11 ILE A 253     -19.134   1.057   8.873  1.00 95.26           H  
ATOM   4159 HD12 ILE A 253     -17.836   2.021   9.567  1.00 95.26           H  
ATOM   4160 HD13 ILE A 253     -18.771   0.920  10.581  1.00 95.26           H  
ATOM   4161  N   TYR A 254     -18.996   6.963  11.984  1.00 95.52           N  
ATOM   4162  CA  TYR A 254     -18.756   8.062  12.929  1.00 95.52           C  
ATOM   4163  C   TYR A 254     -19.948   9.043  13.023  1.00 95.52           C  
ATOM   4164  O   TYR A 254     -20.338   9.422  14.129  1.00 95.52           O  
ATOM   4165  CB  TYR A 254     -17.417   8.767  12.598  1.00 95.52           C  
ATOM   4166  CG  TYR A 254     -17.142  10.066  13.343  1.00 95.52           C  
ATOM   4167  CD1 TYR A 254     -17.290  11.303  12.680  1.00 95.52           C  
ATOM   4168  CD2 TYR A 254     -16.769  10.046  14.704  1.00 95.52           C  
ATOM   4169  CE1 TYR A 254     -17.090  12.509  13.377  1.00 95.52           C  
ATOM   4170  CE2 TYR A 254     -16.575  11.254  15.403  1.00 95.52           C  
ATOM   4171  OH  TYR A 254     -16.590  13.662  15.419  1.00 95.52           O  
ATOM   4172  CZ  TYR A 254     -16.746  12.487  14.742  1.00 95.52           C  
ATOM   4173  H   TYR A 254     -18.364   6.902  11.191  1.00 95.52           H  
ATOM   4174  HA  TYR A 254     -18.644   7.606  13.914  1.00 95.52           H  
ATOM   4175  HB3 TYR A 254     -17.386   8.996  11.536  1.00 95.52           H  
ATOM   4176  HB2 TYR A 254     -16.585   8.085  12.762  1.00 95.52           H  
ATOM   4177  HD1 TYR A 254     -17.576  11.334  11.638  1.00 95.52           H  
ATOM   4178  HD2 TYR A 254     -16.649   9.107  15.223  1.00 95.52           H  
ATOM   4179  HE1 TYR A 254     -17.219  13.450  12.861  1.00 95.52           H  
ATOM   4180  HE2 TYR A 254     -16.305  11.220  16.449  1.00 95.52           H  
ATOM   4181  HH  TYR A 254     -16.536  13.533  16.377  1.00 95.52           H  
ATOM   4182  N   PHE A 255     -20.553   9.380  11.876  1.00 95.90           N  
ATOM   4183  CA  PHE A 255     -21.765  10.201  11.771  1.00 95.90           C  
ATOM   4184  C   PHE A 255     -23.057   9.474  12.215  1.00 95.90           C  
ATOM   4185  O   PHE A 255     -24.122  10.092  12.196  1.00 95.90           O  
ATOM   4186  CB  PHE A 255     -21.913  10.743  10.328  1.00 95.90           C  
ATOM   4187  CG  PHE A 255     -20.783  11.611   9.782  1.00 95.90           C  
ATOM   4188  CD1 PHE A 255     -20.114  12.556  10.593  1.00 95.90           C  
ATOM   4189  CD2 PHE A 255     -20.506  11.593   8.397  1.00 95.90           C  
ATOM   4190  CE1 PHE A 255     -19.141  13.380  10.044  1.00 95.90           C  
ATOM   4191  CE2 PHE A 255     -19.529  12.425   7.867  1.00 95.90           C  
ATOM   4192  CZ  PHE A 255     -18.842  13.308   8.689  1.00 95.90           C  
ATOM   4193  H   PHE A 255     -20.131   9.089  10.996  1.00 95.90           H  
ATOM   4194  HA  PHE A 255     -21.661  11.047  12.451  1.00 95.90           H  
ATOM   4195  HB3 PHE A 255     -22.832  11.324  10.244  1.00 95.90           H  
ATOM   4196  HB2 PHE A 255     -22.042   9.895   9.654  1.00 95.90           H  
ATOM   4197  HD1 PHE A 255     -20.335  12.642  11.647  1.00 95.90           H  
ATOM   4198  HD2 PHE A 255     -21.039  10.918   7.742  1.00 95.90           H  
ATOM   4199  HE1 PHE A 255     -18.615  14.085  10.673  1.00 95.90           H  
ATOM   4200  HE2 PHE A 255     -19.306  12.388   6.810  1.00 95.90           H  
ATOM   4201  HZ  PHE A 255     -18.083  13.954   8.270  1.00 95.90           H  
ATOM   4202  N   ASN A 256     -22.957   8.195  12.610  1.00 92.91           N  
ATOM   4203  CA  ASN A 256     -24.034   7.303  13.071  1.00 92.91           C  
ATOM   4204  C   ASN A 256     -25.009   6.928  11.936  1.00 92.91           C  
ATOM   4205  O   ASN A 256     -26.178   6.639  12.198  1.00 92.91           O  
ATOM   4206  CB  ASN A 256     -24.775   7.848  14.327  1.00 92.91           C  
ATOM   4207  CG  ASN A 256     -23.887   8.009  15.562  1.00 92.91           C  
ATOM   4208  ND2 ASN A 256     -23.868   9.193  16.163  1.00 92.91           N  
ATOM   4209  OD1 ASN A 256     -23.244   7.060  16.005  1.00 92.91           O  
ATOM   4210  H   ASN A 256     -22.041   7.764  12.582  1.00 92.91           H  
ATOM   4211  HA  ASN A 256     -23.537   6.375  13.355  1.00 92.91           H  
ATOM   4212  HB3 ASN A 256     -25.558   7.147  14.619  1.00 92.91           H  
ATOM   4213  HB2 ASN A 256     -25.292   8.781  14.100  1.00 92.91           H  
ATOM   4214 HD22 ASN A 256     -23.304   9.344  16.988  1.00 92.91           H  
ATOM   4215 HD21 ASN A 256     -24.407   9.970  15.806  1.00 92.91           H  
ATOM   4216  N   GLY A 257     -24.519   6.909  10.691  1.00 94.52           N  
ATOM   4217  CA  GLY A 257     -25.246   6.400   9.532  1.00 94.52           C  
ATOM   4218  C   GLY A 257     -25.067   4.877   9.475  1.00 94.52           C  
ATOM   4219  O   GLY A 257     -24.038   4.343   9.901  1.00 94.52           O  
ATOM   4220  H   GLY A 257     -23.529   7.098  10.546  1.00 94.52           H  
ATOM   4221  HA3 GLY A 257     -24.834   6.846   8.627  1.00 94.52           H  
ATOM   4222  HA2 GLY A 257     -26.302   6.672   9.576  1.00 94.52           H  
ATOM   4223  N   GLU A 258     -26.071   4.175   8.941  1.00 93.59           N  
ATOM   4224  CA  GLU A 258     -26.060   2.723   8.778  1.00 93.59           C  
ATOM   4225  C   GLU A 258     -25.249   2.323   7.532  1.00 93.59           C  
ATOM   4226  O   GLU A 258     -25.456   2.896   6.460  1.00 93.59           O  
ATOM   4227  CB  GLU A 258     -27.508   2.199   8.678  1.00 93.59           C  
ATOM   4228  CG  GLU A 258     -28.385   2.537   9.911  1.00 93.59           C  
ATOM   4229  CD  GLU A 258     -29.816   1.984   9.876  1.00 93.59           C  
ATOM   4230  OE1 GLU A 258     -30.545   2.214  10.861  1.00 93.59           O  
ATOM   4231  OE2 GLU A 258     -30.217   1.332   8.890  1.00 93.59           O1-
ATOM   4232  H   GLU A 258     -26.875   4.656   8.566  1.00 93.59           H  
ATOM   4233  HA  GLU A 258     -25.599   2.273   9.660  1.00 93.59           H  
ATOM   4234  HB3 GLU A 258     -27.478   1.116   8.546  1.00 93.59           H  
ATOM   4235  HB2 GLU A 258     -27.980   2.596   7.777  1.00 93.59           H  
ATOM   4236  HG3 GLU A 258     -28.449   3.619  10.033  1.00 93.59           H  
ATOM   4237  HG2 GLU A 258     -27.893   2.159  10.809  1.00 93.59           H  
ATOM   4238  N   VAL A 259     -24.381   1.321   7.691  1.00 94.18           N  
ATOM   4239  CA  VAL A 259     -23.663   0.643   6.615  1.00 94.18           C  
ATOM   4240  C   VAL A 259     -23.955  -0.865   6.815  1.00 94.18           C  
ATOM   4241  O   VAL A 259     -23.722  -1.354   7.926  1.00 94.18           O  
ATOM   4242  CB  VAL A 259     -22.125   0.874   6.737  1.00 94.18           C  
ATOM   4243  CG1 VAL A 259     -21.315   0.114   5.663  1.00 94.18           C  
ATOM   4244  CG2 VAL A 259     -21.775   2.374   6.674  1.00 94.18           C  
ATOM   4245  H   VAL A 259     -24.284   0.883   8.598  1.00 94.18           H  
ATOM   4246  HA  VAL A 259     -23.983   1.011   5.642  1.00 94.18           H  
ATOM   4247  HB  VAL A 259     -21.787   0.510   7.710  1.00 94.18           H  
ATOM   4248 HG11 VAL A 259     -20.248   0.315   5.752  1.00 94.18           H  
ATOM   4249 HG12 VAL A 259     -21.428  -0.966   5.742  1.00 94.18           H  
ATOM   4250 HG13 VAL A 259     -21.620   0.406   4.658  1.00 94.18           H  
ATOM   4251 HG21 VAL A 259     -20.700   2.541   6.717  1.00 94.18           H  
ATOM   4252 HG22 VAL A 259     -22.143   2.831   5.754  1.00 94.18           H  
ATOM   4253 HG23 VAL A 259     -22.210   2.920   7.511  1.00 94.18           H  
ATOM   4254  N   PRO A 260     -24.508  -1.567   5.794  1.00 94.03           N  
ATOM   4255  CA  PRO A 260     -24.725  -3.029   5.857  1.00 94.03           C  
ATOM   4256  C   PRO A 260     -23.459  -3.840   6.191  1.00 94.03           C  
ATOM   4257  O   PRO A 260     -22.374  -3.491   5.725  1.00 94.03           O  
ATOM   4258  CB  PRO A 260     -25.253  -3.384   4.455  1.00 94.03           C  
ATOM   4259  CG  PRO A 260     -25.879  -2.103   3.935  1.00 94.03           C  
ATOM   4260  CD  PRO A 260     -24.987  -1.018   4.522  1.00 94.03           C  
ATOM   4261  HA  PRO A 260     -25.500  -3.209   6.604  1.00 94.03           H  
ATOM   4262  HB3 PRO A 260     -25.963  -4.213   4.473  1.00 94.03           H  
ATOM   4263  HB2 PRO A 260     -24.434  -3.677   3.799  1.00 94.03           H  
ATOM   4264  HG3 PRO A 260     -26.887  -2.004   4.341  1.00 94.03           H  
ATOM   4265  HG2 PRO A 260     -25.952  -2.064   2.847  1.00 94.03           H  
ATOM   4266  HD2 PRO A 260     -24.131  -0.822   3.874  1.00 94.03           H  
ATOM   4267  HD3 PRO A 260     -25.556  -0.094   4.636  1.00 94.03           H  
ATOM   4268  N   GLN A 261     -23.628  -4.922   6.963  1.00 90.79           N  
ATOM   4269  CA  GLN A 261     -22.553  -5.815   7.411  1.00 90.79           C  
ATOM   4270  C   GLN A 261     -21.707  -6.385   6.252  1.00 90.79           C  
ATOM   4271  O   GLN A 261     -20.481  -6.400   6.342  1.00 90.79           O  
ATOM   4272  CB  GLN A 261     -23.160  -6.910   8.319  1.00 90.79           C  
ATOM   4273  CG  GLN A 261     -22.142  -7.931   8.870  1.00 90.79           C  
ATOM   4274  CD  GLN A 261     -22.696  -8.800  10.002  1.00 90.79           C  
ATOM   4275  NE2 GLN A 261     -22.301 -10.066  10.064  1.00 90.79           N  
ATOM   4276  OE1 GLN A 261     -23.455  -8.332  10.847  1.00 90.79           O  
ATOM   4277  H   GLN A 261     -24.554  -5.141   7.300  1.00 90.79           H  
ATOM   4278  HA  GLN A 261     -21.879  -5.211   8.023  1.00 90.79           H  
ATOM   4279  HB3 GLN A 261     -23.947  -7.447   7.789  1.00 90.79           H  
ATOM   4280  HB2 GLN A 261     -23.647  -6.408   9.156  1.00 90.79           H  
ATOM   4281  HG3 GLN A 261     -21.288  -7.385   9.266  1.00 90.79           H  
ATOM   4282  HG2 GLN A 261     -21.765  -8.566   8.067  1.00 90.79           H  
ATOM   4283 HE22 GLN A 261     -22.642 -10.660  10.803  1.00 90.79           H  
ATOM   4284 HE21 GLN A 261     -21.680 -10.471   9.375  1.00 90.79           H  
ATOM   4285  N   LEU A 262     -22.377  -6.780   5.160  1.00 93.10           N  
ATOM   4286  CA  LEU A 262     -21.732  -7.253   3.935  1.00 93.10           C  
ATOM   4287  C   LEU A 262     -20.893  -6.150   3.260  1.00 93.10           C  
ATOM   4288  O   LEU A 262     -19.749  -6.406   2.896  1.00 93.10           O  
ATOM   4289  CB  LEU A 262     -22.805  -7.849   2.990  1.00 93.10           C  
ATOM   4290  CG  LEU A 262     -22.282  -8.471   1.670  1.00 93.10           C  
ATOM   4291  CD1 LEU A 262     -21.298  -9.636   1.914  1.00 93.10           C  
ATOM   4292  CD2 LEU A 262     -23.454  -8.877   0.751  1.00 93.10           C  
ATOM   4293  H   LEU A 262     -23.384  -6.723   5.160  1.00 93.10           H  
ATOM   4294  HA  LEU A 262     -21.043  -8.048   4.227  1.00 93.10           H  
ATOM   4295  HB3 LEU A 262     -23.522  -7.064   2.744  1.00 93.10           H  
ATOM   4296  HB2 LEU A 262     -23.370  -8.610   3.530  1.00 93.10           H  
ATOM   4297  HG  LEU A 262     -21.734  -7.697   1.129  1.00 93.10           H  
ATOM   4298 HD11 LEU A 262     -21.538 -10.528   1.336  1.00 93.10           H  
ATOM   4299 HD12 LEU A 262     -20.284  -9.348   1.636  1.00 93.10           H  
ATOM   4300 HD13 LEU A 262     -21.268  -9.938   2.960  1.00 93.10           H  
ATOM   4301 HD21 LEU A 262     -23.354  -8.411  -0.231  1.00 93.10           H  
ATOM   4302 HD22 LEU A 262     -23.516  -9.953   0.590  1.00 93.10           H  
ATOM   4303 HD23 LEU A 262     -24.419  -8.567   1.152  1.00 93.10           H  
ATOM   4304  N   VAL A 263     -21.456  -4.939   3.142  1.00 95.61           N  
ATOM   4305  CA  VAL A 263     -20.801  -3.769   2.549  1.00 95.61           C  
ATOM   4306  C   VAL A 263     -19.567  -3.322   3.365  1.00 95.61           C  
ATOM   4307  O   VAL A 263     -18.526  -3.029   2.776  1.00 95.61           O  
ATOM   4308  CB  VAL A 263     -21.804  -2.585   2.387  1.00 95.61           C  
ATOM   4309  CG1 VAL A 263     -21.178  -1.238   1.965  1.00 95.61           C  
ATOM   4310  CG2 VAL A 263     -22.926  -2.951   1.396  1.00 95.61           C  
ATOM   4311  H   VAL A 263     -22.367  -4.785   3.542  1.00 95.61           H  
ATOM   4312  HA  VAL A 263     -20.447  -4.058   1.557  1.00 95.61           H  
ATOM   4313  HB  VAL A 263     -22.275  -2.412   3.354  1.00 95.61           H  
ATOM   4314 HG11 VAL A 263     -21.947  -0.485   1.791  1.00 95.61           H  
ATOM   4315 HG12 VAL A 263     -20.517  -0.833   2.732  1.00 95.61           H  
ATOM   4316 HG13 VAL A 263     -20.601  -1.339   1.046  1.00 95.61           H  
ATOM   4317 HG21 VAL A 263     -23.672  -2.159   1.334  1.00 95.61           H  
ATOM   4318 HG22 VAL A 263     -22.529  -3.110   0.393  1.00 95.61           H  
ATOM   4319 HG23 VAL A 263     -23.449  -3.863   1.684  1.00 95.61           H  
ATOM   4320  N   LEU A 264     -19.690  -3.344   4.700  1.00 95.05           N  
ATOM   4321  CA  LEU A 264     -18.603  -3.110   5.650  1.00 95.05           C  
ATOM   4322  C   LEU A 264     -17.453  -4.117   5.451  1.00 95.05           C  
ATOM   4323  O   LEU A 264     -16.312  -3.704   5.241  1.00 95.05           O  
ATOM   4324  CB  LEU A 264     -19.175  -3.137   7.090  1.00 95.05           C  
ATOM   4325  CG  LEU A 264     -18.156  -2.924   8.235  1.00 95.05           C  
ATOM   4326  CD1 LEU A 264     -17.448  -1.560   8.151  1.00 95.05           C  
ATOM   4327  CD2 LEU A 264     -18.826  -3.134   9.605  1.00 95.05           C  
ATOM   4328  H   LEU A 264     -20.600  -3.567   5.097  1.00 95.05           H  
ATOM   4329  HA  LEU A 264     -18.209  -2.112   5.451  1.00 95.05           H  
ATOM   4330  HB3 LEU A 264     -19.668  -4.096   7.245  1.00 95.05           H  
ATOM   4331  HB2 LEU A 264     -19.962  -2.386   7.176  1.00 95.05           H  
ATOM   4332  HG  LEU A 264     -17.387  -3.694   8.159  1.00 95.05           H  
ATOM   4333 HD11 LEU A 264     -17.287  -1.111   9.131  1.00 95.05           H  
ATOM   4334 HD12 LEU A 264     -16.467  -1.657   7.682  1.00 95.05           H  
ATOM   4335 HD13 LEU A 264     -18.025  -0.847   7.565  1.00 95.05           H  
ATOM   4336 HD21 LEU A 264     -18.183  -3.718  10.263  1.00 95.05           H  
ATOM   4337 HD22 LEU A 264     -19.037  -2.186  10.101  1.00 95.05           H  
ATOM   4338 HD23 LEU A 264     -19.774  -3.666   9.527  1.00 95.05           H  
ATOM   4339  N   TYR A 265     -17.780  -5.418   5.484  1.00 95.72           N  
ATOM   4340  CA  TYR A 265     -16.809  -6.510   5.362  1.00 95.72           C  
ATOM   4341  C   TYR A 265     -16.158  -6.542   3.963  1.00 95.72           C  
ATOM   4342  O   TYR A 265     -14.948  -6.737   3.873  1.00 95.72           O  
ATOM   4343  CB  TYR A 265     -17.382  -7.895   5.773  1.00  0.00           C  
ATOM   4344  CG  TYR A 265     -17.853  -8.045   7.231  1.00  0.00           C  
ATOM   4345  CD1 TYR A 265     -17.766  -7.014   8.177  1.00  0.00           C  
ATOM   4346  CD2 TYR A 265     -18.408  -9.267   7.617  1.00  0.00           C  
ATOM   4347  CE1 TYR A 265     -18.278  -7.185   9.460  1.00  0.00           C  
ATOM   4348  CE2 TYR A 265     -18.895  -9.441   8.911  1.00  0.00           C  
ATOM   4349  CZ  TYR A 265     -18.862  -8.401   9.837  1.00  0.00           C  
ATOM   4350  OH  TYR A 265     -19.428  -8.672  11.066  1.00  0.00           O  
ATOM   4351  H   TYR A 265     -18.741  -5.690   5.674  1.00 95.72           H  
ATOM   4352  HA  TYR A 265     -15.991  -6.293   6.050  1.00 95.72           H  
ATOM   4353  HB2 TYR A 265     -18.227  -8.135   5.124  1.00  0.00           H  
ATOM   4354  HB3 TYR A 265     -16.625  -8.663   5.603  1.00  0.00           H  
ATOM   4355  HD1 TYR A 265     -17.327  -6.060   7.937  1.00  0.00           H  
ATOM   4356  HD2 TYR A 265     -18.474 -10.086   6.914  1.00  0.00           H  
ATOM   4357  HE1 TYR A 265     -18.219  -6.349  10.133  1.00  0.00           H  
ATOM   4358  HE2 TYR A 265     -19.326 -10.386   9.197  1.00  0.00           H  
ATOM   4359  N   MET A 266     -16.928  -6.275   2.898  1.00 96.85           N  
ATOM   4360  CA  MET A 266     -16.406  -6.108   1.537  1.00 96.85           C  
ATOM   4361  C   MET A 266     -15.462  -4.898   1.393  1.00 96.85           C  
ATOM   4362  O   MET A 266     -14.521  -4.973   0.606  1.00 96.85           O  
ATOM   4363  CB  MET A 266     -17.561  -6.020   0.517  1.00 96.85           C  
ATOM   4364  CG  MET A 266     -18.244  -7.369   0.229  1.00 96.85           C  
ATOM   4365  SD  MET A 266     -17.254  -8.580  -0.697  1.00 96.85           S  
ATOM   4366  CE  MET A 266     -17.130  -7.768  -2.313  1.00 96.85           C  
ATOM   4367  H   MET A 266     -17.932  -6.158   3.019  1.00 96.85           H  
ATOM   4368  HA  MET A 266     -15.811  -6.992   1.304  1.00 96.85           H  
ATOM   4369  HB3 MET A 266     -17.189  -5.613  -0.424  1.00 96.85           H  
ATOM   4370  HB2 MET A 266     -18.303  -5.297   0.859  1.00 96.85           H  
ATOM   4371  HG3 MET A 266     -19.174  -7.199  -0.315  1.00 96.85           H  
ATOM   4372  HG2 MET A 266     -18.527  -7.841   1.168  1.00 96.85           H  
ATOM   4373  HE1 MET A 266     -16.646  -8.433  -3.029  1.00 96.85           H  
ATOM   4374  HE2 MET A 266     -18.119  -7.516  -2.695  1.00 96.85           H  
ATOM   4375  HE3 MET A 266     -16.537  -6.856  -2.249  1.00 96.85           H  
ATOM   4376  N   GLY A 267     -15.692  -3.825   2.162  1.00 97.59           N  
ATOM   4377  CA  GLY A 267     -14.818  -2.651   2.221  1.00 97.59           C  
ATOM   4378  C   GLY A 267     -13.461  -3.010   2.850  1.00 97.59           C  
ATOM   4379  O   GLY A 267     -12.420  -2.563   2.365  1.00 97.59           O  
ATOM   4380  H   GLY A 267     -16.507  -3.818   2.765  1.00 97.59           H  
ATOM   4381  HA3 GLY A 267     -15.299  -1.879   2.822  1.00 97.59           H  
ATOM   4382  HA2 GLY A 267     -14.674  -2.238   1.221  1.00 97.59           H  
ATOM   4383  N   ILE A 268     -13.468  -3.866   3.881  1.00 96.64           N  
ATOM   4384  CA  ILE A 268     -12.268  -4.423   4.507  1.00 96.64           C  
ATOM   4385  C   ILE A 268     -11.494  -5.320   3.512  1.00 96.64           C  
ATOM   4386  O   ILE A 268     -10.306  -5.076   3.296  1.00 96.64           O  
ATOM   4387  CB  ILE A 268     -12.594  -5.178   5.835  1.00 96.64           C  
ATOM   4388  CG1 ILE A 268     -13.213  -4.222   6.888  1.00 96.64           C  
ATOM   4389  CG2 ILE A 268     -11.401  -5.933   6.460  1.00 96.64           C  
ATOM   4390  CD1 ILE A 268     -14.145  -4.915   7.894  1.00 96.64           C  
ATOM   4391  H   ILE A 268     -14.357  -4.190   4.242  1.00 96.64           H  
ATOM   4392  HA  ILE A 268     -11.614  -3.586   4.758  1.00 96.64           H  
ATOM   4393  HB  ILE A 268     -13.344  -5.931   5.604  1.00 96.64           H  
ATOM   4394 HG13 ILE A 268     -13.802  -3.450   6.396  1.00 96.64           H  
ATOM   4395 HG12 ILE A 268     -12.424  -3.682   7.415  1.00 96.64           H  
ATOM   4396 HG21 ILE A 268     -11.676  -6.407   7.402  1.00 96.64           H  
ATOM   4397 HG22 ILE A 268     -11.031  -6.729   5.813  1.00 96.64           H  
ATOM   4398 HG23 ILE A 268     -10.567  -5.259   6.662  1.00 96.64           H  
ATOM   4399 HD11 ILE A 268     -15.187  -4.783   7.606  1.00 96.64           H  
ATOM   4400 HD12 ILE A 268     -13.956  -5.985   7.972  1.00 96.64           H  
ATOM   4401 HD13 ILE A 268     -14.040  -4.479   8.885  1.00 96.64           H  
ATOM   4402  N   LEU A 269     -12.193  -6.254   2.843  1.00 97.83           N  
ATOM   4403  CA  LEU A 269     -11.635  -7.114   1.787  1.00 97.83           C  
ATOM   4404  C   LEU A 269     -11.017  -6.312   0.629  1.00 97.83           C  
ATOM   4405  O   LEU A 269      -9.915  -6.636   0.191  1.00 97.83           O  
ATOM   4406  CB  LEU A 269     -12.710  -8.074   1.224  1.00 97.83           C  
ATOM   4407  CG  LEU A 269     -13.228  -9.126   2.221  1.00 97.83           C  
ATOM   4408  CD1 LEU A 269     -14.447  -9.884   1.656  1.00 97.83           C  
ATOM   4409  CD2 LEU A 269     -12.115 -10.077   2.687  1.00 97.83           C  
ATOM   4410  H   LEU A 269     -13.170  -6.397   3.082  1.00 97.83           H  
ATOM   4411  HA  LEU A 269     -10.831  -7.699   2.238  1.00 97.83           H  
ATOM   4412  HB3 LEU A 269     -12.310  -8.595   0.352  1.00 97.83           H  
ATOM   4413  HB2 LEU A 269     -13.546  -7.483   0.849  1.00 97.83           H  
ATOM   4414  HG  LEU A 269     -13.568  -8.601   3.108  1.00 97.83           H  
ATOM   4415 HD11 LEU A 269     -15.324  -9.731   2.285  1.00 97.83           H  
ATOM   4416 HD12 LEU A 269     -14.711  -9.545   0.654  1.00 97.83           H  
ATOM   4417 HD13 LEU A 269     -14.281 -10.959   1.586  1.00 97.83           H  
ATOM   4418 HD21 LEU A 269     -12.493 -11.065   2.945  1.00 97.83           H  
ATOM   4419 HD22 LEU A 269     -11.333 -10.202   1.938  1.00 97.83           H  
ATOM   4420 HD23 LEU A 269     -11.641  -9.685   3.587  1.00 97.83           H  
ATOM   4421  N   LEU A 270     -11.721  -5.265   0.172  1.00 97.95           N  
ATOM   4422  CA  LEU A 270     -11.267  -4.326  -0.852  1.00 97.95           C  
ATOM   4423  C   LEU A 270      -9.943  -3.642  -0.464  1.00 97.95           C  
ATOM   4424  O   LEU A 270      -9.016  -3.633  -1.272  1.00 97.95           O  
ATOM   4425  CB  LEU A 270     -12.406  -3.321  -1.163  1.00 97.95           C  
ATOM   4426  CG  LEU A 270     -12.071  -2.166  -2.135  1.00 97.95           C  
ATOM   4427  CD1 LEU A 270     -11.611  -2.674  -3.518  1.00 97.95           C  
ATOM   4428  CD2 LEU A 270     -13.242  -1.165  -2.233  1.00 97.95           C  
ATOM   4429  H   LEU A 270     -12.652  -5.101   0.548  1.00 97.95           H  
ATOM   4430  HA  LEU A 270     -11.075  -4.913  -1.753  1.00 97.95           H  
ATOM   4431  HB3 LEU A 270     -12.735  -2.878  -0.223  1.00 97.95           H  
ATOM   4432  HB2 LEU A 270     -13.267  -3.869  -1.549  1.00 97.95           H  
ATOM   4433  HG  LEU A 270     -11.245  -1.606  -1.700  1.00 97.95           H  
ATOM   4434 HD11 LEU A 270     -12.029  -2.094  -4.341  1.00 97.95           H  
ATOM   4435 HD12 LEU A 270     -10.527  -2.614  -3.610  1.00 97.95           H  
ATOM   4436 HD13 LEU A 270     -11.891  -3.714  -3.685  1.00 97.95           H  
ATOM   4437 HD21 LEU A 270     -12.912  -0.157  -1.976  1.00 97.95           H  
ATOM   4438 HD22 LEU A 270     -13.676  -1.116  -3.232  1.00 97.95           H  
ATOM   4439 HD23 LEU A 270     -14.054  -1.414  -1.550  1.00 97.95           H  
ATOM   4440  N   SER A 271      -9.864  -3.114   0.764  1.00 97.48           N  
ATOM   4441  CA  SER A 271      -8.670  -2.450   1.287  1.00 97.48           C  
ATOM   4442  C   SER A 271      -7.449  -3.399   1.385  1.00 97.48           C  
ATOM   4443  O   SER A 271      -6.344  -3.024   0.989  1.00 97.48           O  
ATOM   4444  CB  SER A 271      -9.051  -1.724   2.598  1.00 97.48           C  
ATOM   4445  OG  SER A 271      -9.175  -2.578   3.723  1.00 97.48           O  
ATOM   4446  H   SER A 271     -10.677  -3.139   1.371  1.00 97.48           H  
ATOM   4447  HA  SER A 271      -8.408  -1.672   0.566  1.00 97.48           H  
ATOM   4448  HB3 SER A 271      -9.974  -1.158   2.467  1.00 97.48           H  
ATOM   4449  HB2 SER A 271      -8.289  -0.986   2.836  1.00 97.48           H  
ATOM   4450  HG  SER A 271      -9.703  -3.359   3.484  1.00 97.48           H  
ATOM   4451  N   HIS A 272      -7.679  -4.639   1.841  1.00 97.55           N  
ATOM   4452  CA  HIS A 272      -6.667  -5.689   1.938  1.00 97.55           C  
ATOM   4453  C   HIS A 272      -6.213  -6.228   0.569  1.00 97.55           C  
ATOM   4454  O   HIS A 272      -5.050  -6.611   0.431  1.00 97.55           O  
ATOM   4455  CB  HIS A 272      -7.190  -6.819   2.845  1.00 97.55           C  
ATOM   4456  CG  HIS A 272      -7.309  -6.464   4.310  1.00 97.55           C  
ATOM   4457  CD2 HIS A 272      -6.957  -5.343   5.033  1.00 97.55           C  
ATOM   4458  ND1 HIS A 272      -7.851  -7.338   5.236  1.00 97.55           N  
ATOM   4459  CE1 HIS A 272      -7.797  -6.749   6.429  1.00 97.55           C  
ATOM   4460  NE2 HIS A 272      -7.253  -5.536   6.386  1.00 97.55           N  
ATOM   4461  H   HIS A 272      -8.609  -4.883   2.169  1.00 97.55           H  
ATOM   4462  HA  HIS A 272      -5.777  -5.263   2.406  1.00 97.55           H  
ATOM   4463  HB3 HIS A 272      -6.530  -7.683   2.772  1.00 97.55           H  
ATOM   4464  HB2 HIS A 272      -8.163  -7.163   2.490  1.00 97.55           H  
ATOM   4465  HD2 HIS A 272      -6.507  -4.422   4.688  1.00 97.55           H  
ATOM   4466  HD1 HIS A 272      -8.237  -8.278   5.060  1.00 97.55           H  
ATOM   4467  HE1 HIS A 272      -8.158  -7.217   7.334  1.00 97.55           H  
ATOM   4468  N   ALA A 273      -7.104  -6.214  -0.434  1.00 97.49           N  
ATOM   4469  CA  ALA A 273      -6.820  -6.642  -1.805  1.00 97.49           C  
ATOM   4470  C   ALA A 273      -5.738  -5.805  -2.514  1.00 97.49           C  
ATOM   4471  O   ALA A 273      -5.133  -6.302  -3.462  1.00 97.49           O  
ATOM   4472  CB  ALA A 273      -8.112  -6.677  -2.634  1.00 97.49           C  
ATOM   4473  H   ALA A 273      -8.063  -5.948  -0.233  1.00 97.49           H  
ATOM   4474  HA  ALA A 273      -6.443  -7.662  -1.747  1.00 97.49           H  
ATOM   4475  HB1 ALA A 273      -7.917  -7.060  -3.637  1.00 97.49           H  
ATOM   4476  HB2 ALA A 273      -8.858  -7.329  -2.181  1.00 97.49           H  
ATOM   4477  HB3 ALA A 273      -8.551  -5.687  -2.746  1.00 97.49           H  
ATOM   4478  N   ASN A 274      -5.464  -4.582  -2.033  1.00 96.94           N  
ATOM   4479  CA  ASN A 274      -4.352  -3.749  -2.507  1.00 96.94           C  
ATOM   4480  C   ASN A 274      -2.991  -4.465  -2.376  1.00 96.94           C  
ATOM   4481  O   ASN A 274      -2.213  -4.452  -3.327  1.00 96.94           O  
ATOM   4482  CB  ASN A 274      -4.357  -2.377  -1.790  1.00 96.94           C  
ATOM   4483  CG  ASN A 274      -3.222  -1.452  -2.252  1.00 96.94           C  
ATOM   4484  ND2 ASN A 274      -3.236  -1.037  -3.514  1.00 96.94           N  
ATOM   4485  OD1 ASN A 274      -2.317  -1.136  -1.486  1.00 96.94           O  
ATOM   4486  H   ASN A 274      -5.997  -4.242  -1.242  1.00 96.94           H  
ATOM   4487  HA  ASN A 274      -4.541  -3.573  -3.567  1.00 96.94           H  
ATOM   4488  HB3 ASN A 274      -4.261  -2.522  -0.713  1.00 96.94           H  
ATOM   4489  HB2 ASN A 274      -5.308  -1.871  -1.946  1.00 96.94           H  
ATOM   4490 HD22 ASN A 274      -2.432  -0.541  -3.878  1.00 96.94           H  
ATOM   4491 HD21 ASN A 274      -3.978  -1.287  -4.146  1.00 96.94           H  
ATOM   4492  N   SER A 275      -2.764  -5.138  -1.242  1.00 97.22           N  
ATOM   4493  CA  SER A 275      -1.501  -5.796  -0.919  1.00 97.22           C  
ATOM   4494  C   SER A 275      -1.115  -6.932  -1.892  1.00 97.22           C  
ATOM   4495  O   SER A 275       0.076  -7.177  -2.072  1.00 97.22           O  
ATOM   4496  CB  SER A 275      -1.560  -6.290   0.540  1.00 97.22           C  
ATOM   4497  OG  SER A 275      -1.699  -5.194   1.432  1.00 97.22           O  
ATOM   4498  H   SER A 275      -3.459  -5.154  -0.506  1.00 97.22           H  
ATOM   4499  HA  SER A 275      -0.720  -5.040  -1.002  1.00 97.22           H  
ATOM   4500  HB3 SER A 275      -0.645  -6.822   0.796  1.00 97.22           H  
ATOM   4501  HB2 SER A 275      -2.381  -6.993   0.686  1.00 97.22           H  
ATOM   4502  HG  SER A 275      -0.850  -4.700   1.438  1.00 97.22           H  
ATOM   4503  N   MET A 276      -2.098  -7.583  -2.536  1.00 96.45           N  
ATOM   4504  CA  MET A 276      -1.845  -8.567  -3.593  1.00 96.45           C  
ATOM   4505  C   MET A 276      -1.804  -7.932  -4.997  1.00 96.45           C  
ATOM   4506  O   MET A 276      -1.233  -8.543  -5.899  1.00 96.45           O  
ATOM   4507  CB  MET A 276      -2.856  -9.731  -3.516  1.00 96.45           C  
ATOM   4508  CG  MET A 276      -4.333  -9.371  -3.745  1.00 96.45           C  
ATOM   4509  SD  MET A 276      -5.439 -10.799  -3.904  1.00 96.45           S  
ATOM   4510  CE  MET A 276      -5.039 -11.348  -5.586  1.00 96.45           C  
ATOM   4511  H   MET A 276      -3.058  -7.305  -2.380  1.00 96.45           H  
ATOM   4512  HA  MET A 276      -0.861  -9.016  -3.437  1.00 96.45           H  
ATOM   4513  HB3 MET A 276      -2.763 -10.216  -2.544  1.00 96.45           H  
ATOM   4514  HB2 MET A 276      -2.556 -10.480  -4.246  1.00 96.45           H  
ATOM   4515  HG3 MET A 276      -4.460  -8.748  -4.632  1.00 96.45           H  
ATOM   4516  HG2 MET A 276      -4.685  -8.782  -2.900  1.00 96.45           H  
ATOM   4517  HE1 MET A 276      -5.655 -12.206  -5.855  1.00 96.45           H  
ATOM   4518  HE2 MET A 276      -5.229 -10.551  -6.306  1.00 96.45           H  
ATOM   4519  HE3 MET A 276      -3.994 -11.644  -5.668  1.00 96.45           H  
ATOM   4520  N   MET A 277      -2.383  -6.737  -5.176  1.00 96.95           N  
ATOM   4521  CA  MET A 277      -2.381  -6.011  -6.448  1.00 96.95           C  
ATOM   4522  C   MET A 277      -1.065  -5.260  -6.710  1.00 96.95           C  
ATOM   4523  O   MET A 277      -0.703  -5.103  -7.874  1.00 96.95           O  
ATOM   4524  CB  MET A 277      -3.579  -5.040  -6.526  1.00 96.95           C  
ATOM   4525  CG  MET A 277      -4.930  -5.716  -6.821  1.00 96.95           C  
ATOM   4526  SD  MET A 277      -5.061  -6.619  -8.395  1.00 96.95           S  
ATOM   4527  CE  MET A 277      -4.541  -5.352  -9.587  1.00 96.95           C  
ATOM   4528  H   MET A 277      -2.789  -6.253  -4.384  1.00 96.95           H  
ATOM   4529  HA  MET A 277      -2.474  -6.734  -7.258  1.00 96.95           H  
ATOM   4530  HB3 MET A 277      -3.400  -4.283  -7.291  1.00 96.95           H  
ATOM   4531  HB2 MET A 277      -3.656  -4.475  -5.598  1.00 96.95           H  
ATOM   4532  HG3 MET A 277      -5.717  -4.962  -6.799  1.00 96.95           H  
ATOM   4533  HG2 MET A 277      -5.168  -6.421  -6.025  1.00 96.95           H  
ATOM   4534  HE1 MET A 277      -4.691  -5.712 -10.605  1.00 96.95           H  
ATOM   4535  HE2 MET A 277      -5.122  -4.439  -9.457  1.00 96.95           H  
ATOM   4536  HE3 MET A 277      -3.483  -5.117  -9.469  1.00 96.95           H  
ATOM   4537  N   ASN A 278      -0.367  -4.810  -5.658  1.00 95.94           N  
ATOM   4538  CA  ASN A 278       0.881  -4.034  -5.787  1.00 95.94           C  
ATOM   4539  C   ASN A 278       2.003  -4.759  -6.580  1.00 95.94           C  
ATOM   4540  O   ASN A 278       2.540  -4.133  -7.496  1.00 95.94           O  
ATOM   4541  CB  ASN A 278       1.359  -3.472  -4.417  1.00 95.94           C  
ATOM   4542  CG  ASN A 278       0.394  -2.468  -3.777  1.00 95.94           C  
ATOM   4543  ND2 ASN A 278       0.333  -2.415  -2.451  1.00 95.94           N  
ATOM   4544  OD1 ASN A 278      -0.304  -1.733  -4.471  1.00 95.94           O  
ATOM   4545  H   ASN A 278      -0.777  -4.885  -4.732  1.00 95.94           H  
ATOM   4546  HA  ASN A 278       0.592  -3.173  -6.394  1.00 95.94           H  
ATOM   4547  HB3 ASN A 278       2.308  -2.951  -4.559  1.00 95.94           H  
ATOM   4548  HB2 ASN A 278       1.556  -4.269  -3.703  1.00 95.94           H  
ATOM   4549 HD22 ASN A 278      -0.358  -1.819  -2.010  1.00 95.94           H  
ATOM   4550 HD21 ASN A 278       0.900  -3.020  -1.843  1.00 95.94           H  
ATOM   4551  N   PRO A 279       2.261  -6.072  -6.344  1.00 96.46           N  
ATOM   4552  CA  PRO A 279       3.082  -6.902  -7.253  1.00 96.46           C  
ATOM   4553  C   PRO A 279       2.588  -6.996  -8.709  1.00 96.46           C  
ATOM   4554  O   PRO A 279       3.405  -6.983  -9.630  1.00 96.46           O  
ATOM   4555  CB  PRO A 279       3.067  -8.298  -6.599  1.00 96.46           C  
ATOM   4556  CG  PRO A 279       2.828  -8.027  -5.128  1.00 96.46           C  
ATOM   4557  CD  PRO A 279       1.894  -6.829  -5.145  1.00 96.46           C  
ATOM   4558  HA  PRO A 279       4.096  -6.498  -7.239  1.00 96.46           H  
ATOM   4559  HB3 PRO A 279       3.987  -8.853  -6.779  1.00 96.46           H  
ATOM   4560  HB2 PRO A 279       2.245  -8.905  -6.983  1.00 96.46           H  
ATOM   4561  HG3 PRO A 279       3.771  -7.749  -4.658  1.00 96.46           H  
ATOM   4562  HG2 PRO A 279       2.417  -8.875  -4.580  1.00 96.46           H  
ATOM   4563  HD2 PRO A 279       0.864  -7.162  -5.231  1.00 96.46           H  
ATOM   4564  HD3 PRO A 279       1.996  -6.272  -4.217  1.00 96.46           H  
ATOM   4565  N   ILE A 280       1.269  -7.134  -8.895  1.00 95.96           N  
ATOM   4566  CA  ILE A 280       0.630  -7.360 -10.192  1.00 95.96           C  
ATOM   4567  C   ILE A 280       0.799  -6.164 -11.155  1.00 95.96           C  
ATOM   4568  O   ILE A 280       1.020  -6.384 -12.346  1.00 95.96           O  
ATOM   4569  CB  ILE A 280      -0.870  -7.770 -10.028  1.00 95.96           C  
ATOM   4570  CG1 ILE A 280      -0.967  -9.157  -9.344  1.00 95.96           C  
ATOM   4571  CG2 ILE A 280      -1.706  -7.762 -11.326  1.00 95.96           C  
ATOM   4572  CD1 ILE A 280      -2.383  -9.550  -8.895  1.00 95.96           C  
ATOM   4573  H   ILE A 280       0.645  -7.095  -8.102  1.00 95.96           H  
ATOM   4574  HA  ILE A 280       1.150  -8.201 -10.654  1.00 95.96           H  
ATOM   4575  HB  ILE A 280      -1.339  -7.048  -9.363  1.00 95.96           H  
ATOM   4576 HG13 ILE A 280      -0.318  -9.193  -8.468  1.00 95.96           H  
ATOM   4577 HG12 ILE A 280      -0.584  -9.921 -10.022  1.00 95.96           H  
ATOM   4578 HG21 ILE A 280      -2.731  -8.089 -11.149  1.00 95.96           H  
ATOM   4579 HG22 ILE A 280      -1.782  -6.763 -11.756  1.00 95.96           H  
ATOM   4580 HG23 ILE A 280      -1.273  -8.420 -12.080  1.00 95.96           H  
ATOM   4581 HD11 ILE A 280      -2.345 -10.237  -8.048  1.00 95.96           H  
ATOM   4582 HD12 ILE A 280      -2.962  -8.683  -8.580  1.00 95.96           H  
ATOM   4583 HD13 ILE A 280      -2.930 -10.047  -9.696  1.00 95.96           H  
ATOM   4584  N   VAL A 281       0.781  -4.928 -10.628  1.00 96.58           N  
ATOM   4585  CA  VAL A 281       1.094  -3.721 -11.399  1.00 96.58           C  
ATOM   4586  C   VAL A 281       2.528  -3.762 -11.975  1.00 96.58           C  
ATOM   4587  O   VAL A 281       2.705  -3.495 -13.164  1.00 96.58           O  
ATOM   4588  CB  VAL A 281       0.905  -2.413 -10.574  1.00 96.58           C  
ATOM   4589  CG1 VAL A 281       1.363  -1.130 -11.306  1.00 96.58           C  
ATOM   4590  CG2 VAL A 281      -0.557  -2.241 -10.128  1.00 96.58           C  
ATOM   4591  H   VAL A 281       0.576  -4.814  -9.642  1.00 96.58           H  
ATOM   4592  HA  VAL A 281       0.405  -3.692 -12.246  1.00 96.58           H  
ATOM   4593  HB  VAL A 281       1.504  -2.493  -9.664  1.00 96.58           H  
ATOM   4594 HG11 VAL A 281       1.009  -0.229 -10.806  1.00 96.58           H  
ATOM   4595 HG12 VAL A 281       2.450  -1.055 -11.356  1.00 96.58           H  
ATOM   4596 HG13 VAL A 281       0.983  -1.102 -12.327  1.00 96.58           H  
ATOM   4597 HG21 VAL A 281      -0.679  -1.341  -9.525  1.00 96.58           H  
ATOM   4598 HG22 VAL A 281      -1.225  -2.160 -10.987  1.00 96.58           H  
ATOM   4599 HG23 VAL A 281      -0.900  -3.079  -9.523  1.00 96.58           H  
ATOM   4600  N   TYR A 282       3.510  -4.157 -11.153  1.00 94.85           N  
ATOM   4601  CA  TYR A 282       4.907  -4.307 -11.567  1.00 94.85           C  
ATOM   4602  C   TYR A 282       5.077  -5.402 -12.634  1.00 94.85           C  
ATOM   4603  O   TYR A 282       5.772  -5.171 -13.622  1.00 94.85           O  
ATOM   4604  CB  TYR A 282       5.821  -4.580 -10.353  1.00 94.85           C  
ATOM   4605  CG  TYR A 282       5.727  -3.618  -9.175  1.00 94.85           C  
ATOM   4606  CD1 TYR A 282       5.380  -2.259  -9.350  1.00 94.85           C  
ATOM   4607  CD2 TYR A 282       6.008  -4.095  -7.877  1.00 94.85           C  
ATOM   4608  CE1 TYR A 282       5.299  -1.398  -8.239  1.00 94.85           C  
ATOM   4609  CE2 TYR A 282       5.930  -3.234  -6.767  1.00 94.85           C  
ATOM   4610  OH  TYR A 282       5.501  -1.052  -5.869  1.00 94.85           O  
ATOM   4611  CZ  TYR A 282       5.575  -1.884  -6.947  1.00 94.85           C  
ATOM   4612  H   TYR A 282       3.298  -4.388 -10.191  1.00 94.85           H  
ATOM   4613  HA  TYR A 282       5.221  -3.369 -12.028  1.00 94.85           H  
ATOM   4614  HB3 TYR A 282       6.858  -4.597 -10.687  1.00 94.85           H  
ATOM   4615  HB2 TYR A 282       5.625  -5.586  -9.978  1.00 94.85           H  
ATOM   4616  HD1 TYR A 282       5.163  -1.862 -10.330  1.00 94.85           H  
ATOM   4617  HD2 TYR A 282       6.285  -5.128  -7.729  1.00 94.85           H  
ATOM   4618  HE1 TYR A 282       5.016  -0.367  -8.394  1.00 94.85           H  
ATOM   4619  HE2 TYR A 282       6.143  -3.613  -5.778  1.00 94.85           H  
ATOM   4620  HH  TYR A 282       5.287  -0.144  -6.107  1.00 94.85           H  
ATOM   4621  N   ALA A 283       4.386  -6.537 -12.453  1.00 93.99           N  
ATOM   4622  CA  ALA A 283       4.371  -7.661 -13.390  1.00 93.99           C  
ATOM   4623  C   ALA A 283       3.826  -7.307 -14.786  1.00 93.99           C  
ATOM   4624  O   ALA A 283       4.310  -7.863 -15.772  1.00 93.99           O  
ATOM   4625  CB  ALA A 283       3.600  -8.837 -12.773  1.00 93.99           C  
ATOM   4626  H   ALA A 283       3.855  -6.649 -11.594  1.00 93.99           H  
ATOM   4627  HA  ALA A 283       5.405  -7.974 -13.535  1.00 93.99           H  
ATOM   4628  HB1 ALA A 283       3.654  -9.717 -13.415  1.00 93.99           H  
ATOM   4629  HB2 ALA A 283       4.012  -9.115 -11.803  1.00 93.99           H  
ATOM   4630  HB3 ALA A 283       2.546  -8.597 -12.635  1.00 93.99           H  
ATOM   4631  N   TYR A 284       2.855  -6.387 -14.857  1.00 94.40           N  
ATOM   4632  CA  TYR A 284       2.371  -5.831 -16.118  1.00 94.40           C  
ATOM   4633  C   TYR A 284       3.304  -4.736 -16.665  1.00 94.40           C  
ATOM   4634  O   TYR A 284       3.696  -4.812 -17.831  1.00 94.40           O  
ATOM   4635  CB  TYR A 284       0.930  -5.290 -15.968  1.00 94.40           C  
ATOM   4636  CG  TYR A 284      -0.175  -6.336 -15.925  1.00 94.40           C  
ATOM   4637  CD1 TYR A 284      -0.348  -7.232 -17.003  1.00 94.40           C  
ATOM   4638  CD2 TYR A 284      -1.067  -6.388 -14.833  1.00 94.40           C  
ATOM   4639  CE1 TYR A 284      -1.390  -8.179 -16.982  1.00 94.40           C  
ATOM   4640  CE2 TYR A 284      -2.114  -7.330 -14.816  1.00 94.40           C  
ATOM   4641  OH  TYR A 284      -3.292  -9.137 -15.862  1.00 94.40           O  
ATOM   4642  CZ  TYR A 284      -2.275  -8.228 -15.888  1.00 94.40           C  
ATOM   4643  H   TYR A 284       2.461  -6.017 -13.999  1.00 94.40           H  
ATOM   4644  HA  TYR A 284       2.354  -6.630 -16.861  1.00 94.40           H  
ATOM   4645  HB3 TYR A 284       0.696  -4.658 -16.827  1.00 94.40           H  
ATOM   4646  HB2 TYR A 284       0.863  -4.632 -15.100  1.00 94.40           H  
ATOM   4647  HD1 TYR A 284       0.312  -7.196 -17.857  1.00 94.40           H  
ATOM   4648  HD2 TYR A 284      -0.956  -5.704 -14.004  1.00 94.40           H  
ATOM   4649  HE1 TYR A 284      -1.504  -8.857 -17.816  1.00 94.40           H  
ATOM   4650  HE2 TYR A 284      -2.795  -7.359 -13.977  1.00 94.40           H  
ATOM   4651  HH  TYR A 284      -3.314  -9.704 -16.647  1.00 94.40           H  
ATOM   4652  N   LYS A 285       3.586  -3.706 -15.857  1.00 93.75           N  
ATOM   4653  CA  LYS A 285       4.124  -2.439 -16.351  1.00 93.75           C  
ATOM   4654  C   LYS A 285       5.658  -2.383 -16.448  1.00 93.75           C  
ATOM   4655  O   LYS A 285       6.159  -1.673 -17.321  1.00 93.75           O  
ATOM   4656  CB  LYS A 285       3.587  -1.275 -15.487  1.00 93.75           C  
ATOM   4657  CG  LYS A 285       2.051  -1.107 -15.472  1.00 93.75           C  
ATOM   4658  CD  LYS A 285       1.415  -0.900 -16.861  1.00 93.75           C  
ATOM   4659  CE  LYS A 285      -0.084  -0.542 -16.781  1.00 93.75           C  
ATOM   4660  NZ  LYS A 285      -0.706  -0.386 -18.109  1.00 93.75           N1+
ATOM   4661  H   LYS A 285       3.264  -3.712 -14.890  1.00 93.75           H  
ATOM   4662  HA  LYS A 285       3.765  -2.282 -17.370  1.00 93.75           H  
ATOM   4663  HB3 LYS A 285       4.025  -0.342 -15.845  1.00 93.75           H  
ATOM   4664  HB2 LYS A 285       3.943  -1.387 -14.461  1.00 93.75           H  
ATOM   4665  HG3 LYS A 285       1.813  -0.253 -14.836  1.00 93.75           H  
ATOM   4666  HG2 LYS A 285       1.588  -1.968 -14.988  1.00 93.75           H  
ATOM   4667  HD3 LYS A 285       1.534  -1.813 -17.446  1.00 93.75           H  
ATOM   4668  HD2 LYS A 285       1.962  -0.118 -17.391  1.00 93.75           H  
ATOM   4669  HE3 LYS A 285      -0.213   0.388 -16.227  1.00 93.75           H  
ATOM   4670  HE2 LYS A 285      -0.624  -1.315 -16.231  1.00 93.75           H  
ATOM   4671  HZ1 LYS A 285      -0.650  -1.237 -18.640  1.00 93.75           H  
ATOM   4672  HZ2 LYS A 285      -1.678  -0.150 -18.007  1.00 93.75           H  
ATOM   4673  HZ3 LYS A 285      -0.264   0.351 -18.631  1.00 93.75           H  
ATOM   4674  N   ILE A 286       6.387  -3.090 -15.575  1.00 92.18           N  
ATOM   4675  CA  ILE A 286       7.847  -3.014 -15.517  1.00 92.18           C  
ATOM   4676  C   ILE A 286       8.434  -4.212 -16.290  1.00 92.18           C  
ATOM   4677  O   ILE A 286       8.273  -5.363 -15.874  1.00 92.18           O  
ATOM   4678  CB  ILE A 286       8.384  -2.988 -14.052  1.00 92.18           C  
ATOM   4679  CG1 ILE A 286       7.779  -1.800 -13.262  1.00 92.18           C  
ATOM   4680  CG2 ILE A 286       9.930  -2.938 -13.972  1.00 92.18           C  
ATOM   4681  CD1 ILE A 286       8.169  -1.764 -11.776  1.00 92.18           C  
ATOM   4682  H   ILE A 286       5.949  -3.748 -14.936  1.00 92.18           H  
ATOM   4683  HA  ILE A 286       8.195  -2.093 -15.990  1.00 92.18           H  
ATOM   4684  HB  ILE A 286       8.058  -3.903 -13.559  1.00 92.18           H  
ATOM   4685 HG13 ILE A 286       6.690  -1.819 -13.322  1.00 92.18           H  
ATOM   4686 HG12 ILE A 286       8.082  -0.863 -13.730  1.00 92.18           H  
ATOM   4687 HG21 ILE A 286      10.281  -2.973 -12.941  1.00 92.18           H  
ATOM   4688 HG22 ILE A 286      10.406  -3.772 -14.480  1.00 92.18           H  
ATOM   4689 HG23 ILE A 286      10.317  -2.021 -14.418  1.00 92.18           H  
ATOM   4690 HD11 ILE A 286       7.429  -1.217 -11.192  1.00 92.18           H  
ATOM   4691 HD12 ILE A 286       8.247  -2.765 -11.352  1.00 92.18           H  
ATOM   4692 HD13 ILE A 286       9.127  -1.265 -11.631  1.00 92.18           H  
ATOM   4693  N   LYS A 287       9.111  -3.914 -17.408  1.00 91.74           N  
ATOM   4694  CA  LYS A 287       9.709  -4.891 -18.322  1.00 91.74           C  
ATOM   4695  C   LYS A 287      10.745  -5.800 -17.635  1.00 91.74           C  
ATOM   4696  O   LYS A 287      10.689  -7.016 -17.808  1.00 91.74           O  
ATOM   4697  CB  LYS A 287      10.283  -4.146 -19.550  1.00 91.74           C  
ATOM   4698  CG  LYS A 287      10.941  -5.046 -20.616  1.00 91.74           C  
ATOM   4699  CD  LYS A 287      11.365  -4.266 -21.872  1.00 91.74           C  
ATOM   4700  CE  LYS A 287      12.082  -5.161 -22.904  1.00 91.74           C  
ATOM   4701  NZ  LYS A 287      12.463  -4.432 -24.127  1.00 91.74           N1+
ATOM   4702  H   LYS A 287       9.176  -2.946 -17.688  1.00 91.74           H  
ATOM   4703  HA  LYS A 287       8.898  -5.535 -18.671  1.00 91.74           H  
ATOM   4704  HB3 LYS A 287      11.012  -3.404 -19.220  1.00 91.74           H  
ATOM   4705  HB2 LYS A 287       9.474  -3.587 -20.023  1.00 91.74           H  
ATOM   4706  HG3 LYS A 287      10.250  -5.843 -20.896  1.00 91.74           H  
ATOM   4707  HG2 LYS A 287      11.819  -5.541 -20.196  1.00 91.74           H  
ATOM   4708  HD3 LYS A 287      12.017  -3.442 -21.577  1.00 91.74           H  
ATOM   4709  HD2 LYS A 287      10.480  -3.813 -22.322  1.00 91.74           H  
ATOM   4710  HE3 LYS A 287      11.440  -5.998 -23.183  1.00 91.74           H  
ATOM   4711  HE2 LYS A 287      12.982  -5.590 -22.462  1.00 91.74           H  
ATOM   4712  HZ1 LYS A 287      13.094  -3.679 -23.917  1.00 91.74           H  
ATOM   4713  HZ2 LYS A 287      12.926  -5.058 -24.762  1.00 91.74           H  
ATOM   4714  HZ3 LYS A 287      11.654  -4.060 -24.592  1.00 91.74           H  
ATOM   4715  N   LYS A 288      11.634  -5.203 -16.825  1.00 91.55           N  
ATOM   4716  CA  LYS A 288      12.640  -5.933 -16.049  1.00 91.55           C  
ATOM   4717  C   LYS A 288      12.027  -6.899 -15.025  1.00 91.55           C  
ATOM   4718  O   LYS A 288      12.555  -7.996 -14.848  1.00 91.55           O  
ATOM   4719  CB  LYS A 288      13.596  -4.956 -15.340  1.00 91.55           C  
ATOM   4720  CG  LYS A 288      14.551  -4.226 -16.297  1.00 91.55           C  
ATOM   4721  CD  LYS A 288      15.650  -3.471 -15.535  1.00 91.55           C  
ATOM   4722  CE  LYS A 288      16.716  -2.870 -16.470  1.00 91.55           C  
ATOM   4723  NZ  LYS A 288      17.822  -2.257 -15.718  1.00 91.55           N1+
ATOM   4724  H   LYS A 288      11.618  -4.198 -16.732  1.00 91.55           H  
ATOM   4725  HA  LYS A 288      13.218  -6.538 -16.751  1.00 91.55           H  
ATOM   4726  HB3 LYS A 288      14.208  -5.530 -14.639  1.00 91.55           H  
ATOM   4727  HB2 LYS A 288      13.041  -4.243 -14.729  1.00 91.55           H  
ATOM   4728  HG3 LYS A 288      13.992  -3.534 -16.927  1.00 91.55           H  
ATOM   4729  HG2 LYS A 288      15.010  -4.952 -16.971  1.00 91.55           H  
ATOM   4730  HD3 LYS A 288      16.121  -4.153 -14.824  1.00 91.55           H  
ATOM   4731  HD2 LYS A 288      15.189  -2.682 -14.940  1.00 91.55           H  
ATOM   4732  HE3 LYS A 288      16.270  -2.126 -17.131  1.00 91.55           H  
ATOM   4733  HE2 LYS A 288      17.132  -3.652 -17.108  1.00 91.55           H  
ATOM   4734  HZ1 LYS A 288      18.234  -2.952 -15.102  1.00 91.55           H  
ATOM   4735  HZ2 LYS A 288      18.530  -1.927 -16.351  1.00 91.55           H  
ATOM   4736  HZ3 LYS A 288      17.498  -1.482 -15.167  1.00 91.55           H  
ATOM   4737  N   PHE A 289      10.914  -6.494 -14.398  1.00 92.58           N  
ATOM   4738  CA  PHE A 289      10.173  -7.315 -13.443  1.00 92.58           C  
ATOM   4739  C   PHE A 289       9.579  -8.535 -14.165  1.00 92.58           C  
ATOM   4740  O   PHE A 289       9.792  -9.661 -13.720  1.00 92.58           O  
ATOM   4741  CB  PHE A 289       9.081  -6.468 -12.749  1.00 92.58           C  
ATOM   4742  CG  PHE A 289       8.467  -7.080 -11.501  1.00 92.58           C  
ATOM   4743  CD1 PHE A 289       7.573  -8.170 -11.590  1.00 92.58           C  
ATOM   4744  CD2 PHE A 289       8.883  -6.641 -10.227  1.00 92.58           C  
ATOM   4745  CE1 PHE A 289       7.086  -8.769 -10.438  1.00 92.58           C  
ATOM   4746  CE2 PHE A 289       8.383  -7.252  -9.087  1.00 92.58           C  
ATOM   4747  CZ  PHE A 289       7.489  -8.312  -9.192  1.00 92.58           C  
ATOM   4748  H   PHE A 289      10.499  -5.613 -14.657  1.00 92.58           H  
ATOM   4749  HA  PHE A 289      10.883  -7.661 -12.692  1.00 92.58           H  
ATOM   4750  HB3 PHE A 289       8.267  -6.269 -13.445  1.00 92.58           H  
ATOM   4751  HB2 PHE A 289       9.489  -5.495 -12.478  1.00 92.58           H  
ATOM   4752  HD1 PHE A 289       7.274  -8.557 -12.551  1.00 92.58           H  
ATOM   4753  HD2 PHE A 289       9.593  -5.831 -10.128  1.00 92.58           H  
ATOM   4754  HE1 PHE A 289       6.401  -9.602 -10.511  1.00 92.58           H  
ATOM   4755  HE2 PHE A 289       8.704  -6.903  -8.117  1.00 92.58           H  
ATOM   4756  HZ  PHE A 289       7.110  -8.795  -8.303  1.00 92.58           H  
ATOM   4757  N   LYS A 290       8.904  -8.287 -15.297  1.00 93.96           N  
ATOM   4758  CA  LYS A 290       8.299  -9.304 -16.154  1.00 93.96           C  
ATOM   4759  C   LYS A 290       9.331 -10.328 -16.671  1.00 93.96           C  
ATOM   4760  O   LYS A 290       9.104 -11.529 -16.537  1.00 93.96           O  
ATOM   4761  CB  LYS A 290       7.514  -8.609 -17.288  1.00 93.96           C  
ATOM   4762  CG  LYS A 290       6.688  -9.564 -18.171  1.00 93.96           C  
ATOM   4763  CD  LYS A 290       5.815  -8.817 -19.193  1.00 93.96           C  
ATOM   4764  CE  LYS A 290       4.970  -9.775 -20.058  1.00 93.96           C  
ATOM   4765  NZ  LYS A 290       4.131  -9.066 -21.041  1.00 93.96           N1+
ATOM   4766  H   LYS A 290       8.784  -7.323 -15.592  1.00 93.96           H  
ATOM   4767  HA  LYS A 290       7.581  -9.848 -15.536  1.00 93.96           H  
ATOM   4768  HB3 LYS A 290       8.195  -8.032 -17.915  1.00 93.96           H  
ATOM   4769  HB2 LYS A 290       6.833  -7.884 -16.840  1.00 93.96           H  
ATOM   4770  HG3 LYS A 290       6.054 -10.182 -17.533  1.00 93.96           H  
ATOM   4771  HG2 LYS A 290       7.352 -10.248 -18.699  1.00 93.96           H  
ATOM   4772  HD3 LYS A 290       6.459  -8.206 -19.828  1.00 93.96           H  
ATOM   4773  HD2 LYS A 290       5.162  -8.123 -18.659  1.00 93.96           H  
ATOM   4774  HE3 LYS A 290       4.325 -10.381 -19.420  1.00 93.96           H  
ATOM   4775  HE2 LYS A 290       5.622 -10.469 -20.592  1.00 93.96           H  
ATOM   4776  HZ1 LYS A 290       4.695  -8.534 -21.680  1.00 93.96           H  
ATOM   4777  HZ2 LYS A 290       3.599  -9.730 -21.577  1.00 93.96           H  
ATOM   4778  HZ3 LYS A 290       3.484  -8.447 -20.584  1.00 93.96           H  
ATOM   4779  N   GLU A 291      10.466  -9.846 -17.197  1.00 94.81           N  
ATOM   4780  CA  GLU A 291      11.571 -10.694 -17.645  1.00 94.81           C  
ATOM   4781  C   GLU A 291      12.224 -11.498 -16.505  1.00 94.81           C  
ATOM   4782  O   GLU A 291      12.462 -12.692 -16.683  1.00 94.81           O  
ATOM   4783  CB  GLU A 291      12.606  -9.873 -18.437  1.00 94.81           C  
ATOM   4784  CG  GLU A 291      12.075  -9.396 -19.811  1.00 94.81           C  
ATOM   4785  CD  GLU A 291      13.081  -8.636 -20.684  1.00 94.81           C  
ATOM   4786  OE1 GLU A 291      12.748  -8.398 -21.862  1.00 94.81           O  
ATOM   4787  OE2 GLU A 291      14.191  -8.298 -20.222  1.00 94.81           O1-
ATOM   4788  H   GLU A 291      10.581  -8.841 -17.306  1.00 94.81           H  
ATOM   4789  HA  GLU A 291      11.148 -11.434 -18.329  1.00 94.81           H  
ATOM   4790  HB3 GLU A 291      13.509 -10.469 -18.584  1.00 94.81           H  
ATOM   4791  HB2 GLU A 291      12.910  -9.007 -17.846  1.00 94.81           H  
ATOM   4792  HG3 GLU A 291      11.200  -8.761 -19.670  1.00 94.81           H  
ATOM   4793  HG2 GLU A 291      11.725 -10.265 -20.371  1.00 94.81           H  
ATOM   4794  N   THR A 292      12.463 -10.872 -15.344  1.00 93.91           N  
ATOM   4795  CA  THR A 292      13.017 -11.564 -14.176  1.00 93.91           C  
ATOM   4796  C   THR A 292      12.036 -12.605 -13.583  1.00 93.91           C  
ATOM   4797  O   THR A 292      12.467 -13.693 -13.208  1.00 93.91           O  
ATOM   4798  CB  THR A 292      13.474 -10.584 -13.064  1.00 93.91           C  
ATOM   4799  CG2 THR A 292      14.259 -11.238 -11.913  1.00 93.91           C  
ATOM   4800  OG1 THR A 292      14.312  -9.582 -13.623  1.00 93.91           O  
ATOM   4801  H   THR A 292      12.246  -9.887 -15.241  1.00 93.91           H  
ATOM   4802  HA  THR A 292      13.900 -12.111 -14.513  1.00 93.91           H  
ATOM   4803  HB  THR A 292      12.593 -10.088 -12.652  1.00 93.91           H  
ATOM   4804 HG21 THR A 292      14.567 -10.495 -11.178  1.00 93.91           H  
ATOM   4805 HG22 THR A 292      13.664 -11.980 -11.383  1.00 93.91           H  
ATOM   4806 HG23 THR A 292      15.158 -11.737 -12.277  1.00 93.91           H  
ATOM   4807  HG1 THR A 292      13.726  -8.986 -14.132  1.00 93.91           H  
ATOM   4808  N   TYR A 293      10.730 -12.301 -13.593  1.00 93.33           N  
ATOM   4809  CA  TYR A 293       9.646 -13.234 -13.277  1.00 93.33           C  
ATOM   4810  C   TYR A 293       9.653 -14.471 -14.199  1.00 93.33           C  
ATOM   4811  O   TYR A 293       9.616 -15.592 -13.695  1.00 93.33           O  
ATOM   4812  CB  TYR A 293       8.298 -12.472 -13.257  1.00 93.33           C  
ATOM   4813  CG  TYR A 293       7.024 -13.305 -13.249  1.00 93.33           C  
ATOM   4814  CD1 TYR A 293       6.087 -13.179 -14.298  1.00 93.33           C  
ATOM   4815  CD2 TYR A 293       6.769 -14.205 -12.194  1.00 93.33           C  
ATOM   4816  CE1 TYR A 293       4.902 -13.939 -14.285  1.00 93.33           C  
ATOM   4817  CE2 TYR A 293       5.586 -14.970 -12.185  1.00 93.33           C  
ATOM   4818  OH  TYR A 293       3.502 -15.573 -13.207  1.00 93.33           O  
ATOM   4819  CZ  TYR A 293       4.649 -14.835 -13.227  1.00 93.33           C  
ATOM   4820  H   TYR A 293      10.438 -11.365 -13.868  1.00 93.33           H  
ATOM   4821  HA  TYR A 293       9.829 -13.591 -12.262  1.00 93.33           H  
ATOM   4822  HB3 TYR A 293       8.247 -11.826 -14.131  1.00 93.33           H  
ATOM   4823  HB2 TYR A 293       8.274 -11.799 -12.399  1.00 93.33           H  
ATOM   4824  HD1 TYR A 293       6.271 -12.498 -15.118  1.00 93.33           H  
ATOM   4825  HD2 TYR A 293       7.481 -14.316 -11.388  1.00 93.33           H  
ATOM   4826  HE1 TYR A 293       4.195 -13.828 -15.096  1.00 93.33           H  
ATOM   4827  HE2 TYR A 293       5.402 -15.660 -11.374  1.00 93.33           H  
ATOM   4828  HH  TYR A 293       2.933 -15.408 -13.971  1.00 93.33           H  
ATOM   4829  N   LEU A 294       9.787 -14.266 -15.517  1.00 93.57           N  
ATOM   4830  CA  LEU A 294       9.920 -15.350 -16.495  1.00 93.57           C  
ATOM   4831  C   LEU A 294      11.192 -16.198 -16.284  1.00 93.57           C  
ATOM   4832  O   LEU A 294      11.123 -17.419 -16.414  1.00 93.57           O  
ATOM   4833  CB  LEU A 294       9.851 -14.791 -17.933  1.00 93.57           C  
ATOM   4834  CG  LEU A 294       8.448 -14.298 -18.355  1.00 93.57           C  
ATOM   4835  CD1 LEU A 294       8.519 -13.449 -19.644  1.00 93.57           C  
ATOM   4836  CD2 LEU A 294       7.428 -15.454 -18.460  1.00 93.57           C  
ATOM   4837  H   LEU A 294       9.785 -13.316 -15.878  1.00 93.57           H  
ATOM   4838  HA  LEU A 294       9.076 -16.024 -16.343  1.00 93.57           H  
ATOM   4839  HB3 LEU A 294      10.179 -15.552 -18.644  1.00 93.57           H  
ATOM   4840  HB2 LEU A 294      10.573 -13.979 -18.024  1.00 93.57           H  
ATOM   4841  HG  LEU A 294       8.083 -13.633 -17.571  1.00 93.57           H  
ATOM   4842 HD11 LEU A 294       8.119 -12.450 -19.467  1.00 93.57           H  
ATOM   4843 HD12 LEU A 294       9.542 -13.321 -19.997  1.00 93.57           H  
ATOM   4844 HD13 LEU A 294       7.954 -13.879 -20.471  1.00 93.57           H  
ATOM   4845 HD21 LEU A 294       6.874 -15.452 -19.398  1.00 93.57           H  
ATOM   4846 HD22 LEU A 294       7.902 -16.432 -18.376  1.00 93.57           H  
ATOM   4847 HD23 LEU A 294       6.690 -15.386 -17.659  1.00 93.57           H  
ATOM   4848  N   LEU A 295      12.316 -15.566 -15.916  1.00 93.38           N  
ATOM   4849  CA  LEU A 295      13.549 -16.263 -15.535  1.00 93.38           C  
ATOM   4850  C   LEU A 295      13.379 -17.100 -14.251  1.00 93.38           C  
ATOM   4851  O   LEU A 295      13.876 -18.224 -14.203  1.00 93.38           O  
ATOM   4852  CB  LEU A 295      14.721 -15.266 -15.400  1.00 93.38           C  
ATOM   4853  CG  LEU A 295      15.209 -14.671 -16.740  1.00 93.38           C  
ATOM   4854  CD1 LEU A 295      16.102 -13.432 -16.507  1.00 93.38           C  
ATOM   4855  CD2 LEU A 295      15.884 -15.734 -17.637  1.00 93.38           C  
ATOM   4856  H   LEU A 295      12.323 -14.551 -15.877  1.00 93.38           H  
ATOM   4857  HA  LEU A 295      13.785 -16.968 -16.334  1.00 93.38           H  
ATOM   4858  HB3 LEU A 295      15.566 -15.751 -14.907  1.00 93.38           H  
ATOM   4859  HB2 LEU A 295      14.418 -14.465 -14.726  1.00 93.38           H  
ATOM   4860  HG  LEU A 295      14.333 -14.318 -17.284  1.00 93.38           H  
ATOM   4861 HD11 LEU A 295      17.102 -13.538 -16.928  1.00 93.38           H  
ATOM   4862 HD12 LEU A 295      15.655 -12.547 -16.962  1.00 93.38           H  
ATOM   4863 HD13 LEU A 295      16.233 -13.210 -15.447  1.00 93.38           H  
ATOM   4864 HD21 LEU A 295      16.862 -15.426 -18.004  1.00 93.38           H  
ATOM   4865 HD22 LEU A 295      16.029 -16.682 -17.117  1.00 93.38           H  
ATOM   4866 HD23 LEU A 295      15.270 -15.942 -18.514  1.00 93.38           H  
ATOM   4867  N   ILE A 296      12.648 -16.575 -13.257  1.00 91.22           N  
ATOM   4868  CA  ILE A 296      12.266 -17.299 -12.042  1.00 91.22           C  
ATOM   4869  C   ILE A 296      11.354 -18.510 -12.343  1.00 91.22           C  
ATOM   4870  O   ILE A 296      11.590 -19.584 -11.789  1.00 91.22           O  
ATOM   4871  CB  ILE A 296      11.634 -16.355 -10.969  1.00 91.22           C  
ATOM   4872  CG1 ILE A 296      12.723 -15.439 -10.362  1.00 91.22           C  
ATOM   4873  CG2 ILE A 296      10.851 -17.055  -9.832  1.00 91.22           C  
ATOM   4874  CD1 ILE A 296      12.170 -14.220  -9.610  1.00 91.22           C  
ATOM   4875  H   ILE A 296      12.316 -15.618 -13.339  1.00 91.22           H  
ATOM   4876  HA  ILE A 296      13.187 -17.705 -11.618  1.00 91.22           H  
ATOM   4877  HB  ILE A 296      10.923 -15.711 -11.483  1.00 91.22           H  
ATOM   4878 HG13 ILE A 296      13.394 -15.078 -11.142  1.00 91.22           H  
ATOM   4879 HG12 ILE A 296      13.349 -16.027  -9.691  1.00 91.22           H  
ATOM   4880 HG21 ILE A 296      10.486 -16.339  -9.097  1.00 91.22           H  
ATOM   4881 HG22 ILE A 296       9.971 -17.582 -10.201  1.00 91.22           H  
ATOM   4882 HG23 ILE A 296      11.477 -17.776  -9.305  1.00 91.22           H  
ATOM   4883 HD11 ILE A 296      12.916 -13.428  -9.549  1.00 91.22           H  
ATOM   4884 HD12 ILE A 296      11.295 -13.807 -10.112  1.00 91.22           H  
ATOM   4885 HD13 ILE A 296      11.885 -14.475  -8.589  1.00 91.22           H  
ATOM   4886  N   LEU A 297      10.380 -18.354 -13.253  1.00 89.71           N  
ATOM   4887  CA  LEU A 297       9.531 -19.448 -13.740  1.00 89.71           C  
ATOM   4888  C   LEU A 297      10.353 -20.554 -14.430  1.00 89.71           C  
ATOM   4889  O   LEU A 297      10.170 -21.727 -14.107  1.00 89.71           O  
ATOM   4890  CB  LEU A 297       8.432 -18.916 -14.686  1.00 89.71           C  
ATOM   4891  CG  LEU A 297       7.340 -18.064 -14.003  1.00 89.71           C  
ATOM   4892  CD1 LEU A 297       6.531 -17.270 -15.051  1.00 89.71           C  
ATOM   4893  CD2 LEU A 297       6.443 -18.906 -13.068  1.00 89.71           C  
ATOM   4894  H   LEU A 297      10.202 -17.425 -13.626  1.00 89.71           H  
ATOM   4895  HA  LEU A 297       9.055 -19.903 -12.869  1.00 89.71           H  
ATOM   4896  HB3 LEU A 297       7.950 -19.750 -15.199  1.00 89.71           H  
ATOM   4897  HB2 LEU A 297       8.908 -18.333 -15.474  1.00 89.71           H  
ATOM   4898  HG  LEU A 297       7.831 -17.325 -13.371  1.00 89.71           H  
ATOM   4899 HD11 LEU A 297       5.453 -17.366 -14.926  1.00 89.71           H  
ATOM   4900 HD12 LEU A 297       6.763 -16.206 -14.981  1.00 89.71           H  
ATOM   4901 HD13 LEU A 297       6.761 -17.577 -16.071  1.00 89.71           H  
ATOM   4902 HD21 LEU A 297       5.381 -18.803 -13.288  1.00 89.71           H  
ATOM   4903 HD22 LEU A 297       6.673 -19.970 -13.122  1.00 89.71           H  
ATOM   4904 HD23 LEU A 297       6.581 -18.601 -12.029  1.00 89.71           H  
ATOM   4905  N   LYS A 298      11.281 -20.166 -15.318  1.00 91.20           N  
ATOM   4906  CA  LYS A 298      12.231 -21.077 -15.964  1.00 91.20           C  
ATOM   4907  C   LYS A 298      13.143 -21.802 -14.956  1.00 91.20           C  
ATOM   4908  O   LYS A 298      13.328 -23.012 -15.077  1.00 91.20           O  
ATOM   4909  CB  LYS A 298      13.053 -20.325 -17.030  1.00 91.20           C  
ATOM   4910  CG  LYS A 298      12.238 -19.955 -18.283  1.00 91.20           C  
ATOM   4911  CD  LYS A 298      13.042 -19.106 -19.281  1.00 91.20           C  
ATOM   4912  CE  LYS A 298      12.229 -18.755 -20.544  1.00 91.20           C  
ATOM   4913  NZ  LYS A 298      13.010 -17.984 -21.529  1.00 91.20           N1+
ATOM   4914  H   LYS A 298      11.353 -19.181 -15.558  1.00 91.20           H  
ATOM   4915  HA  LYS A 298      11.643 -21.846 -16.470  1.00 91.20           H  
ATOM   4916  HB3 LYS A 298      13.887 -20.953 -17.349  1.00 91.20           H  
ATOM   4917  HB2 LYS A 298      13.503 -19.434 -16.590  1.00 91.20           H  
ATOM   4918  HG3 LYS A 298      11.330 -19.425 -17.999  1.00 91.20           H  
ATOM   4919  HG2 LYS A 298      11.904 -20.872 -18.772  1.00 91.20           H  
ATOM   4920  HD3 LYS A 298      13.949 -19.647 -19.557  1.00 91.20           H  
ATOM   4921  HD2 LYS A 298      13.369 -18.191 -18.783  1.00 91.20           H  
ATOM   4922  HE3 LYS A 298      11.343 -18.180 -20.269  1.00 91.20           H  
ATOM   4923  HE2 LYS A 298      11.873 -19.668 -21.024  1.00 91.20           H  
ATOM   4924  HZ1 LYS A 298      13.809 -18.507 -21.840  1.00 91.20           H  
ATOM   4925  HZ2 LYS A 298      12.441 -17.785 -22.333  1.00 91.20           H  
ATOM   4926  HZ3 LYS A 298      13.322 -17.111 -21.144  1.00 91.20           H  
ATOM   4927  N   ALA A 299      13.649 -21.074 -13.950  1.00 88.94           N  
ATOM   4928  CA  ALA A 299      14.428 -21.634 -12.845  1.00 88.94           C  
ATOM   4929  C   ALA A 299      13.629 -22.654 -12.016  1.00 88.94           C  
ATOM   4930  O   ALA A 299      14.159 -23.720 -11.709  1.00 88.94           O  
ATOM   4931  CB  ALA A 299      14.978 -20.508 -11.956  1.00 88.94           C  
ATOM   4932  H   ALA A 299      13.499 -20.069 -13.941  1.00 88.94           H  
ATOM   4933  HA  ALA A 299      15.280 -22.159 -13.281  1.00 88.94           H  
ATOM   4934  HB1 ALA A 299      15.613 -20.912 -11.167  1.00 88.94           H  
ATOM   4935  HB2 ALA A 299      15.581 -19.808 -12.534  1.00 88.94           H  
ATOM   4936  HB3 ALA A 299      14.180 -19.944 -11.475  1.00 88.94           H
[truncated: 29,812 more chars]
