# Supplementary material for: Development of an Affinity-Based Probe to Profile Endogenous Human Adenosine A3 Receptor Expression
Source: J Med Chem. 2023 Aug 2;66(16):11399–413. doi: 10.1021/acs.jmedchem.3c00854 (PMC10461224; doi:10.1021/acs.jmedchem.3c00854)
Supplement: Supplementary file 3 — jm3c00854_si_003.pdb [file jm3c00854_si_003.pdb]

TITLE     LUF7960.sdf
REMARK   4      COMPLIES WITH FORMAT V. 3.0, 1-DEC-2006
REMARK 888
REMARK 888 WRITTEN BY MAESTRO (A PRODUCT OF SCHRODINGER, LLC)
ATOM      1  N   MET A   1     -35.797 -13.468   9.868  1.00 44.28           N1+
ATOM      2  CA  MET A   1     -36.050 -14.853   9.309  1.00 44.28           C  
ATOM      3  C   MET A   1     -34.696 -15.649   9.291  1.00 44.28           C  
ATOM      4  O   MET A   1     -33.606 -15.057   9.289  1.00 44.28           O  
ATOM      5  CB  MET A   1     -36.685 -14.778   7.884  1.00 44.28           C  
ATOM      6  CG  MET A   1     -38.136 -14.262   7.835  1.00 44.28           C  
ATOM      7  SD  MET A   1     -38.848 -14.273   6.166  1.00 44.28           S  
ATOM      8  CE  MET A   1     -40.506 -13.637   6.534  1.00 44.28           C  
ATOM      9  H1  MET A   1     -36.657 -12.958   9.973  1.00 44.28           H  
ATOM     10  H2  MET A   1     -35.354 -13.528  10.769  1.00 44.28           H  
ATOM     11  H3  MET A   1     -35.189 -12.959   9.234  1.00 44.28           H  
ATOM     12  HA  MET A   1     -36.732 -15.318  10.024  1.00 44.28           H  
ATOM     13  HB3 MET A   1     -36.684 -15.760   7.411  1.00 44.28           H  
ATOM     14  HB2 MET A   1     -36.069 -14.164   7.223  1.00 44.28           H  
ATOM     15  HG3 MET A   1     -38.193 -13.242   8.216  1.00 44.28           H  
ATOM     16  HG2 MET A   1     -38.768 -14.874   8.480  1.00 44.28           H  
ATOM     17  HE1 MET A   1     -41.098 -13.574   5.621  1.00 44.28           H  
ATOM     18  HE2 MET A   1     -41.023 -14.294   7.234  1.00 44.28           H  
ATOM     19  HE3 MET A   1     -40.447 -12.641   6.974  1.00 44.28           H  
ATOM     20  N   PRO A   2     -34.769 -17.004   9.215  1.00 51.01           N  
ATOM     21  CA  PRO A   2     -33.567 -17.850   9.032  1.00 51.01           C  
ATOM     22  C   PRO A   2     -32.786 -17.581   7.729  1.00 51.01           C  
ATOM     23  O   PRO A   2     -31.573 -17.793   7.686  1.00 51.01           O  
ATOM     24  CB  PRO A   2     -34.099 -19.292   9.110  1.00 51.01           C  
ATOM     25  CG  PRO A   2     -35.574 -19.186   8.748  1.00 51.01           C  
ATOM     26  CD  PRO A   2     -35.975 -17.834   9.330  1.00 51.01           C  
ATOM     27  HA  PRO A   2     -32.881 -17.679   9.863  1.00 51.01           H  
ATOM     28  HB3 PRO A   2     -33.998 -19.655  10.134  1.00 51.01           H  
ATOM     29  HB2 PRO A   2     -33.564 -19.993   8.468  1.00 51.01           H  
ATOM     30  HG3 PRO A   2     -36.174 -20.015   9.125  1.00 51.01           H  
ATOM     31  HG2 PRO A   2     -35.682 -19.163   7.662  1.00 51.01           H  
ATOM     32  HD2 PRO A   2     -36.856 -17.446   8.821  1.00 51.01           H  
ATOM     33  HD3 PRO A   2     -36.223 -17.937  10.388  1.00 51.01           H  
ATOM     34  N   ASN A   3     -33.478 -17.062   6.705  1.00 59.61           N  
ATOM     35  CA  ASN A   3     -32.925 -16.575   5.434  1.00 59.61           C  
ATOM     36  C   ASN A   3     -31.856 -15.484   5.631  1.00 59.61           C  
ATOM     37  O   ASN A   3     -30.920 -15.413   4.838  1.00 59.61           O  
ATOM     38  CB  ASN A   3     -34.048 -16.012   4.527  1.00 59.61           C  
ATOM     39  CG  ASN A   3     -35.151 -17.018   4.185  1.00 59.61           C  
ATOM     40  ND2 ASN A   3     -35.269 -17.419   2.925  1.00 59.61           N  
ATOM     41  OD1 ASN A   3     -35.916 -17.422   5.059  1.00 59.61           O  
ATOM     42  H   ASN A   3     -34.486 -17.027   6.769  1.00 59.61           H  
ATOM     43  HA  ASN A   3     -32.457 -17.422   4.927  1.00 59.61           H  
ATOM     44  HB3 ASN A   3     -33.611 -15.638   3.599  1.00 59.61           H  
ATOM     45  HB2 ASN A   3     -34.517 -15.149   5.002  1.00 59.61           H  
ATOM     46 HD22 ASN A   3     -35.992 -18.074   2.660  1.00 59.61           H  
ATOM     47 HD21 ASN A   3     -34.649 -17.079   2.202  1.00 59.61           H  
ATOM     48  N   ASN A   4     -32.000 -14.662   6.682  1.00 66.98           N  
ATOM     49  CA  ASN A   4     -31.063 -13.584   7.015  1.00 66.98           C  
ATOM     50  C   ASN A   4     -29.779 -14.155   7.632  1.00 66.98           C  
ATOM     51  O   ASN A   4     -28.686 -13.821   7.178  1.00 66.98           O  
ATOM     52  CB  ASN A   4     -31.683 -12.546   7.982  1.00 66.98           C  
ATOM     53  CG  ASN A   4     -32.951 -11.871   7.459  1.00 66.98           C  
ATOM     54  ND2 ASN A   4     -32.820 -10.834   6.641  1.00 66.98           N  
ATOM     55  OD1 ASN A   4     -34.060 -12.273   7.810  1.00 66.98           O  
ATOM     56  H   ASN A   4     -32.764 -14.809   7.328  1.00 66.98           H  
ATOM     57  HA  ASN A   4     -30.784 -13.065   6.095  1.00 66.98           H  
ATOM     58  HB3 ASN A   4     -30.950 -11.768   8.203  1.00 66.98           H  
ATOM     59  HB2 ASN A   4     -31.914 -13.010   8.942  1.00 66.98           H  
ATOM     60 HD22 ASN A   4     -33.635 -10.358   6.282  1.00 66.98           H  
ATOM     61 HD21 ASN A   4     -31.910 -10.490   6.364  1.00 66.98           H  
ATOM     62  N   SER A   5     -29.924 -15.016   8.649  1.00 74.13           N  
ATOM     63  CA  SER A   5     -28.806 -15.585   9.398  1.00 74.13           C  
ATOM     64  C   SER A   5     -27.979 -16.598   8.583  1.00 74.13           C  
ATOM     65  O   SER A   5     -26.751 -16.605   8.702  1.00 74.13           O  
ATOM     66  CB  SER A   5     -29.329 -16.130  10.745  1.00 74.13           C  
ATOM     67  OG  SER A   5     -30.390 -17.062  10.586  1.00 74.13           O  
ATOM     68  H   SER A   5     -30.844 -15.298   8.962  1.00 74.13           H  
ATOM     69  HA  SER A   5     -28.125 -14.767   9.642  1.00 74.13           H  
ATOM     70  HB3 SER A   5     -29.679 -15.305  11.367  1.00 74.13           H  
ATOM     71  HB2 SER A   5     -28.515 -16.603  11.298  1.00 74.13           H  
ATOM     72  HG  SER A   5     -30.015 -17.913  10.322  1.00 74.13           H  
ATOM     73  N   THR A   6     -28.634 -17.396   7.728  1.00 76.60           N  
ATOM     74  CA  THR A   6     -27.954 -18.315   6.810  1.00 76.60           C  
ATOM     75  C   THR A   6     -27.189 -17.558   5.696  1.00 76.60           C  
ATOM     76  O   THR A   6     -26.075 -17.964   5.362  1.00 76.60           O  
ATOM     77  CB  THR A   6     -28.934 -19.336   6.172  1.00 76.60           C  
ATOM     78  CG2 THR A   6     -29.475 -20.341   7.202  1.00 76.60           C  
ATOM     79  OG1 THR A   6     -30.054 -18.700   5.577  1.00 76.60           O  
ATOM     80  H   THR A   6     -29.647 -17.356   7.677  1.00 76.60           H  
ATOM     81  HA  THR A   6     -27.218 -18.884   7.381  1.00 76.60           H  
ATOM     82  HB  THR A   6     -28.414 -19.895   5.391  1.00 76.60           H  
ATOM     83 HG21 THR A   6     -30.175 -21.040   6.744  1.00 76.60           H  
ATOM     84 HG22 THR A   6     -28.662 -20.931   7.625  1.00 76.60           H  
ATOM     85 HG23 THR A   6     -29.984 -19.853   8.033  1.00 76.60           H  
ATOM     86  HG1 THR A   6     -30.655 -18.432   6.295  1.00 76.60           H  
ATOM     87  N   ALA A   7     -27.736 -16.435   5.203  1.00 74.30           N  
ATOM     88  CA  ALA A   7     -27.050 -15.548   4.261  1.00 74.30           C  
ATOM     89  C   ALA A   7     -25.851 -14.834   4.906  1.00 74.30           C  
ATOM     90  O   ALA A   7     -24.776 -14.807   4.309  1.00 74.30           O  
ATOM     91  CB  ALA A   7     -28.038 -14.533   3.669  1.00 74.30           C  
ATOM     92  H   ALA A   7     -28.662 -16.160   5.499  1.00 74.30           H  
ATOM     93  HA  ALA A   7     -26.668 -16.158   3.439  1.00 74.30           H  
ATOM     94  HB1 ALA A   7     -27.535 -13.857   2.976  1.00 74.30           H  
ATOM     95  HB2 ALA A   7     -28.830 -15.035   3.113  1.00 74.30           H  
ATOM     96  HB3 ALA A   7     -28.505 -13.922   4.442  1.00 74.30           H  
ATOM     97  N   LEU A   8     -26.044 -14.300   6.121  1.00 76.54           N  
ATOM     98  CA  LEU A   8     -25.012 -13.605   6.892  1.00 76.54           C  
ATOM     99  C   LEU A   8     -23.832 -14.524   7.252  1.00 76.54           C  
ATOM    100  O   LEU A   8     -22.685 -14.147   7.020  1.00 76.54           O  
ATOM    101  CB  LEU A   8     -25.648 -12.936   8.135  1.00 76.54           C  
ATOM    102  CG  LEU A   8     -24.687 -12.125   9.038  1.00 76.54           C  
ATOM    103  CD1 LEU A   8     -23.965 -10.992   8.275  1.00 76.54           C  
ATOM    104  CD2 LEU A   8     -25.421 -11.605  10.292  1.00 76.54           C  
ATOM    105  H   LEU A   8     -26.978 -14.314   6.521  1.00 76.54           H  
ATOM    106  HA  LEU A   8     -24.619 -12.818   6.247  1.00 76.54           H  
ATOM    107  HB3 LEU A   8     -26.121 -13.712   8.739  1.00 76.54           H  
ATOM    108  HB2 LEU A   8     -26.456 -12.280   7.807  1.00 76.54           H  
ATOM    109  HG  LEU A   8     -23.916 -12.804   9.406  1.00 76.54           H  
ATOM    110 HD11 LEU A   8     -23.893 -10.073   8.856  1.00 76.54           H  
ATOM    111 HD12 LEU A   8     -22.943 -11.286   8.030  1.00 76.54           H  
ATOM    112 HD13 LEU A   8     -24.465 -10.741   7.340  1.00 76.54           H  
ATOM    113 HD21 LEU A   8     -24.900 -11.909  11.201  1.00 76.54           H  
ATOM    114 HD22 LEU A   8     -25.499 -10.517  10.315  1.00 76.54           H  
ATOM    115 HD23 LEU A   8     -26.438 -11.992  10.364  1.00 76.54           H  
ATOM    116  N   SER A   9     -24.115 -15.727   7.769  1.00 85.58           N  
ATOM    117  CA  SER A   9     -23.080 -16.712   8.093  1.00 85.58           C  
ATOM    118  C   SER A   9     -22.316 -17.220   6.851  1.00 85.58           C  
ATOM    119  O   SER A   9     -21.093 -17.344   6.917  1.00 85.58           O  
ATOM    120  CB  SER A   9     -23.651 -17.825   8.995  1.00 85.58           C  
ATOM    121  OG  SER A   9     -24.758 -18.493   8.416  1.00 85.58           O  
ATOM    122  H   SER A   9     -25.079 -15.989   7.945  1.00 85.58           H  
ATOM    123  HA  SER A   9     -22.337 -16.192   8.702  1.00 85.58           H  
ATOM    124  HB3 SER A   9     -23.960 -17.403   9.953  1.00 85.58           H  
ATOM    125  HB2 SER A   9     -22.873 -18.557   9.221  1.00 85.58           H  
ATOM    126  HG  SER A   9     -25.532 -17.914   8.535  1.00 85.58           H  
ATOM    127  N   LEU A  10     -23.012 -17.413   5.719  1.00 91.25           N  
ATOM    128  CA  LEU A  10     -22.398 -17.725   4.426  1.00 91.25           C  
ATOM    129  C   LEU A  10     -21.490 -16.583   3.927  1.00 91.25           C  
ATOM    130  O   LEU A  10     -20.375 -16.850   3.473  1.00 91.25           O  
ATOM    131  CB  LEU A  10     -23.497 -18.106   3.405  1.00 91.25           C  
ATOM    132  CG  LEU A  10     -23.012 -18.488   1.985  1.00 91.25           C  
ATOM    133  CD1 LEU A  10     -22.023 -19.673   1.997  1.00 91.25           C  
ATOM    134  CD2 LEU A  10     -24.213 -18.741   1.048  1.00 91.25           C  
ATOM    135  H   LEU A  10     -24.022 -17.323   5.735  1.00 91.25           H  
ATOM    136  HA  LEU A  10     -21.760 -18.596   4.582  1.00 91.25           H  
ATOM    137  HB3 LEU A  10     -24.195 -17.272   3.320  1.00 91.25           H  
ATOM    138  HB2 LEU A  10     -24.076 -18.938   3.808  1.00 91.25           H  
ATOM    139  HG  LEU A  10     -22.483 -17.630   1.567  1.00 91.25           H  
ATOM    140 HD11 LEU A  10     -22.203 -20.381   1.187  1.00 91.25           H  
ATOM    141 HD12 LEU A  10     -20.998 -19.319   1.881  1.00 91.25           H  
ATOM    142 HD13 LEU A  10     -22.069 -20.239   2.928  1.00 91.25           H  
ATOM    143 HD21 LEU A  10     -24.138 -18.129   0.148  1.00 91.25           H  
ATOM    144 HD22 LEU A  10     -24.288 -19.780   0.727  1.00 91.25           H  
ATOM    145 HD23 LEU A  10     -25.164 -18.492   1.522  1.00 91.25           H  
ATOM    146  N   ALA A  11     -21.952 -15.331   4.057  1.00 90.46           N  
ATOM    147  CA  ALA A  11     -21.184 -14.126   3.746  1.00 90.46           C  
ATOM    148  C   ALA A  11     -19.925 -13.983   4.621  1.00 90.46           C  
ATOM    149  O   ALA A  11     -18.856 -13.696   4.084  1.00 90.46           O  
ATOM    150  CB  ALA A  11     -22.083 -12.886   3.853  1.00 90.46           C  
ATOM    151  H   ALA A  11     -22.901 -15.188   4.393  1.00 90.46           H  
ATOM    152  HA  ALA A  11     -20.854 -14.207   2.709  1.00 90.46           H  
ATOM    153  HB1 ALA A  11     -21.523 -11.981   3.623  1.00 90.46           H  
ATOM    154  HB2 ALA A  11     -22.916 -12.940   3.152  1.00 90.46           H  
ATOM    155  HB3 ALA A  11     -22.495 -12.763   4.853  1.00 90.46           H  
ATOM    156  N   ASN A  12     -20.051 -14.248   5.929  1.00 92.45           N  
ATOM    157  CA  ASN A  12     -18.936 -14.253   6.888  1.00 92.45           C  
ATOM    158  C   ASN A  12     -17.899 -15.337   6.544  1.00 92.45           C  
ATOM    159  O   ASN A  12     -16.707 -15.037   6.521  1.00 92.45           O  
ATOM    160  CB  ASN A  12     -19.438 -14.435   8.342  1.00 92.45           C  
ATOM    161  CG  ASN A  12     -20.219 -13.251   8.924  1.00 92.45           C  
ATOM    162  ND2 ASN A  12     -21.006 -13.499   9.966  1.00 92.45           N  
ATOM    163  OD1 ASN A  12     -20.108 -12.112   8.474  1.00 92.45           O  
ATOM    164  H   ASN A  12     -20.984 -14.409   6.301  1.00 92.45           H  
ATOM    165  HA  ASN A  12     -18.464 -13.272   6.806  1.00 92.45           H  
ATOM    166  HB3 ASN A  12     -18.576 -14.575   8.997  1.00 92.45           H  
ATOM    167  HB2 ASN A  12     -20.030 -15.346   8.423  1.00 92.45           H  
ATOM    168 HD22 ASN A  12     -21.558 -12.762  10.376  1.00 92.45           H  
ATOM    169 HD21 ASN A  12     -21.073 -14.423  10.364  1.00 92.45           H  
ATOM    170  N   VAL A  13     -18.353 -16.559   6.230  1.00 94.64           N  
ATOM    171  CA  VAL A  13     -17.497 -17.661   5.777  1.00 94.64           C  
ATOM    172  C   VAL A  13     -16.797 -17.352   4.432  1.00 94.64           C  
ATOM    173  O   VAL A  13     -15.606 -17.639   4.286  1.00 94.64           O  
ATOM    174  CB  VAL A  13     -18.297 -18.998   5.696  1.00 94.64           C  
ATOM    175  CG1 VAL A  13     -17.649 -20.134   4.874  1.00 94.64           C  
ATOM    176  CG2 VAL A  13     -18.607 -19.521   7.111  1.00 94.64           C  
ATOM    177  H   VAL A  13     -19.347 -16.757   6.306  1.00 94.64           H  
ATOM    178  HA  VAL A  13     -16.707 -17.782   6.521  1.00 94.64           H  
ATOM    179  HB  VAL A  13     -19.254 -18.781   5.220  1.00 94.64           H  
ATOM    180 HG11 VAL A  13     -18.224 -21.056   4.956  1.00 94.64           H  
ATOM    181 HG12 VAL A  13     -17.599 -19.896   3.811  1.00 94.64           H  
ATOM    182 HG13 VAL A  13     -16.636 -20.347   5.219  1.00 94.64           H  
ATOM    183 HG21 VAL A  13     -19.266 -20.389   7.077  1.00 94.64           H  
ATOM    184 HG22 VAL A  13     -17.696 -19.817   7.631  1.00 94.64           H  
ATOM    185 HG23 VAL A  13     -19.098 -18.768   7.726  1.00 94.64           H  
ATOM    186  N   THR A  14     -17.522 -16.729   3.492  1.00 95.48           N  
ATOM    187  CA  THR A  14     -16.971 -16.251   2.223  1.00 95.48           C  
ATOM    188  C   THR A  14     -15.905 -15.152   2.436  1.00 95.48           C  
ATOM    189  O   THR A  14     -14.825 -15.246   1.855  1.00 95.48           O  
ATOM    190  CB  THR A  14     -18.075 -15.727   1.263  1.00 95.48           C  
ATOM    191  CG2 THR A  14     -17.578 -15.288  -0.126  1.00 95.48           C  
ATOM    192  OG1 THR A  14     -19.048 -16.741   1.062  1.00 95.48           O  
ATOM    193  H   THR A  14     -18.506 -16.551   3.666  1.00 95.48           H  
ATOM    194  HA  THR A  14     -16.476 -17.098   1.741  1.00 95.48           H  
ATOM    195  HB  THR A  14     -18.582 -14.879   1.725  1.00 95.48           H  
ATOM    196 HG21 THR A  14     -18.410 -15.000  -0.769  1.00 95.48           H  
ATOM    197 HG22 THR A  14     -16.913 -14.426  -0.067  1.00 95.48           H  
ATOM    198 HG23 THR A  14     -17.033 -16.090  -0.626  1.00 95.48           H  
ATOM    199  HG1 THR A  14     -19.517 -16.878   1.907  1.00 95.48           H  
ATOM    200  N   TYR A  15     -16.184 -14.192   3.328  1.00 96.55           N  
ATOM    201  CA  TYR A  15     -15.247 -13.170   3.795  1.00 96.55           C  
ATOM    202  C   TYR A  15     -13.953 -13.776   4.382  1.00 96.55           C  
ATOM    203  O   TYR A  15     -12.866 -13.424   3.929  1.00 96.55           O  
ATOM    204  CB  TYR A  15     -15.981 -12.189   4.745  1.00 96.55           C  
ATOM    205  CG  TYR A  15     -15.085 -11.317   5.603  1.00 96.55           C  
ATOM    206  CD1 TYR A  15     -14.818 -11.672   6.941  1.00 96.55           C  
ATOM    207  CD2 TYR A  15     -14.459 -10.189   5.041  1.00 96.55           C  
ATOM    208  CE1 TYR A  15     -13.888 -10.929   7.691  1.00 96.55           C  
ATOM    209  CE2 TYR A  15     -13.539  -9.439   5.795  1.00 96.55           C  
ATOM    210  OH  TYR A  15     -12.274  -9.164   7.813  1.00 96.55           O  
ATOM    211  CZ  TYR A  15     -13.240  -9.822   7.116  1.00 96.55           C  
ATOM    212  H   TYR A  15     -17.112 -14.160   3.746  1.00 96.55           H  
ATOM    213  HA  TYR A  15     -14.951 -12.597   2.914  1.00 96.55           H  
ATOM    214  HB3 TYR A  15     -16.618 -12.748   5.426  1.00 96.55           H  
ATOM    215  HB2 TYR A  15     -16.659 -11.556   4.172  1.00 96.55           H  
ATOM    216  HD1 TYR A  15     -15.283 -12.542   7.383  1.00 96.55           H  
ATOM    217  HD2 TYR A  15     -14.662  -9.916   4.018  1.00 96.55           H  
ATOM    218  HE1 TYR A  15     -13.633 -11.246   8.687  1.00 96.55           H  
ATOM    219  HE2 TYR A  15     -13.034  -8.596   5.343  1.00 96.55           H  
ATOM    220  HH  TYR A  15     -11.466  -9.100   7.247  1.00 96.55           H  
ATOM    221  N   ILE A  16     -14.089 -14.731   5.313  1.00 97.08           N  
ATOM    222  CA  ILE A  16     -12.969 -15.455   5.921  1.00 97.08           C  
ATOM    223  C   ILE A  16     -12.127 -16.231   4.879  1.00 97.08           C  
ATOM    224  O   ILE A  16     -10.899 -16.169   4.920  1.00 97.08           O  
ATOM    225  CB  ILE A  16     -13.462 -16.400   7.066  1.00 97.08           C  
ATOM    226  CG1 ILE A  16     -13.950 -15.563   8.273  1.00 97.08           C  
ATOM    227  CG2 ILE A  16     -12.447 -17.465   7.543  1.00 97.08           C  
ATOM    228  CD1 ILE A  16     -14.761 -16.357   9.309  1.00 97.08           C  
ATOM    229  H   ILE A  16     -15.017 -14.951   5.665  1.00 97.08           H  
ATOM    230  HA  ILE A  16     -12.311 -14.703   6.360  1.00 97.08           H  
ATOM    231  HB  ILE A  16     -14.325 -16.944   6.679  1.00 97.08           H  
ATOM    232 HG13 ILE A  16     -14.563 -14.729   7.936  1.00 97.08           H  
ATOM    233 HG12 ILE A  16     -13.096 -15.097   8.763  1.00 97.08           H  
ATOM    234 HG21 ILE A  16     -12.846 -18.060   8.365  1.00 97.08           H  
ATOM    235 HG22 ILE A  16     -12.188 -18.174   6.757  1.00 97.08           H  
ATOM    236 HG23 ILE A  16     -11.526 -17.001   7.892  1.00 97.08           H  
ATOM    237 HD11 ILE A  16     -15.428 -15.695   9.862  1.00 97.08           H  
ATOM    238 HD12 ILE A  16     -15.377 -17.125   8.839  1.00 97.08           H  
ATOM    239 HD13 ILE A  16     -14.109 -16.842  10.036  1.00 97.08           H  
ATOM    240  N   THR A  17     -12.798 -16.892   3.926  1.00 97.62           N  
ATOM    241  CA  THR A  17     -12.155 -17.582   2.806  1.00 97.62           C  
ATOM    242  C   THR A  17     -11.377 -16.618   1.875  1.00 97.62           C  
ATOM    243  O   THR A  17     -10.258 -16.935   1.464  1.00 97.62           O  
ATOM    244  CB  THR A  17     -13.187 -18.388   1.968  1.00 97.62           C  
ATOM    245  CG2 THR A  17     -12.590 -19.234   0.831  1.00 97.62           C  
ATOM    246  OG1 THR A  17     -13.911 -19.271   2.814  1.00 97.62           O  
ATOM    247  H   THR A  17     -13.811 -16.897   3.954  1.00 97.62           H  
ATOM    248  HA  THR A  17     -11.429 -18.282   3.226  1.00 97.62           H  
ATOM    249  HB  THR A  17     -13.909 -17.698   1.529  1.00 97.62           H  
ATOM    250 HG21 THR A  17     -13.357 -19.833   0.339  1.00 97.62           H  
ATOM    251 HG22 THR A  17     -12.133 -18.613   0.060  1.00 97.62           H  
ATOM    252 HG23 THR A  17     -11.823 -19.916   1.203  1.00 97.62           H  
ATOM    253  HG1 THR A  17     -14.473 -18.735   3.404  1.00 97.62           H  
ATOM    254  N   MET A  18     -11.951 -15.436   1.603  1.00 97.97           N  
ATOM    255  CA  MET A  18     -11.298 -14.362   0.858  1.00 97.97           C  
ATOM    256  C   MET A  18     -10.078 -13.788   1.600  1.00 97.97           C  
ATOM    257  O   MET A  18      -9.038 -13.639   0.965  1.00 97.97           O  
ATOM    258  CB  MET A  18     -12.313 -13.268   0.469  1.00 97.97           C  
ATOM    259  CG  MET A  18     -13.296 -13.686  -0.635  1.00 97.97           C  
ATOM    260  SD  MET A  18     -12.552 -13.870  -2.280  1.00 97.97           S  
ATOM    261  CE  MET A  18     -14.012 -14.421  -3.202  1.00 97.97           C  
ATOM    262  H   MET A  18     -12.881 -15.237   1.962  1.00 97.97           H  
ATOM    263  HA  MET A  18     -10.914 -14.797  -0.066  1.00 97.97           H  
ATOM    264  HB3 MET A  18     -11.780 -12.377   0.134  1.00 97.97           H  
ATOM    265  HB2 MET A  18     -12.877 -12.963   1.349  1.00 97.97           H  
ATOM    266  HG3 MET A  18     -14.093 -12.946  -0.703  1.00 97.97           H  
ATOM    267  HG2 MET A  18     -13.776 -14.629  -0.376  1.00 97.97           H  
ATOM    268  HE1 MET A  18     -13.758 -14.588  -4.249  1.00 97.97           H  
ATOM    269  HE2 MET A  18     -14.397 -15.354  -2.789  1.00 97.97           H  
ATOM    270  HE3 MET A  18     -14.802 -13.671  -3.155  1.00 97.97           H  
ATOM    271  N   GLU A  19     -10.179 -13.551   2.918  1.00 97.96           N  
ATOM    272  CA  GLU A  19      -9.050 -13.123   3.758  1.00 97.96           C  
ATOM    273  C   GLU A  19      -7.871 -14.118   3.747  1.00 97.96           C  
ATOM    274  O   GLU A  19      -6.718 -13.692   3.673  1.00 97.96           O  
ATOM    275  CB  GLU A  19      -9.501 -12.846   5.211  1.00 97.96           C  
ATOM    276  CG  GLU A  19     -10.377 -11.590   5.432  1.00 97.96           C  
ATOM    277  CD  GLU A  19      -9.617 -10.255   5.477  1.00 97.96           C  
ATOM    278  OE1 GLU A  19     -10.077  -9.345   6.193  1.00 97.96           O  
ATOM    279  OE2 GLU A  19      -8.574 -10.106   4.810  1.00 97.96           O1-
ATOM    280  H   GLU A  19     -11.082 -13.649   3.376  1.00 97.96           H  
ATOM    281  HA  GLU A  19      -8.669 -12.204   3.313  1.00 97.96           H  
ATOM    282  HB3 GLU A  19      -8.629 -12.778   5.865  1.00 97.96           H  
ATOM    283  HB2 GLU A  19     -10.059 -13.708   5.576  1.00 97.96           H  
ATOM    284  HG3 GLU A  19     -10.912 -11.713   6.375  1.00 97.96           H  
ATOM    285  HG2 GLU A  19     -11.148 -11.528   4.665  1.00 97.96           H  
ATOM    286  N   ILE A  20      -8.166 -15.427   3.777  1.00 98.25           N  
ATOM    287  CA  ILE A  20      -7.173 -16.491   3.613  1.00 98.25           C  
ATOM    288  C   ILE A  20      -6.506 -16.434   2.219  1.00 98.25           C  
ATOM    289  O   ILE A  20      -5.278 -16.391   2.137  1.00 98.25           O  
ATOM    290  CB  ILE A  20      -7.784 -17.906   3.879  1.00 98.25           C  
ATOM    291  CG1 ILE A  20      -8.157 -18.061   5.371  1.00 98.25           C  
ATOM    292  CG2 ILE A  20      -6.909 -19.103   3.437  1.00 98.25           C  
ATOM    293  CD1 ILE A  20      -9.127 -19.216   5.662  1.00 98.25           C  
ATOM    294  H   ILE A  20      -9.134 -15.710   3.894  1.00 98.25           H  
ATOM    295  HA  ILE A  20      -6.389 -16.319   4.353  1.00 98.25           H  
ATOM    296  HB  ILE A  20      -8.711 -17.967   3.307  1.00 98.25           H  
ATOM    297 HG13 ILE A  20      -8.614 -17.144   5.736  1.00 98.25           H  
ATOM    298 HG12 ILE A  20      -7.251 -18.188   5.964  1.00 98.25           H  
ATOM    299 HG21 ILE A  20      -7.375 -20.054   3.696  1.00 98.25           H  
ATOM    300 HG22 ILE A  20      -6.753 -19.127   2.359  1.00 98.25           H  
ATOM    301 HG23 ILE A  20      -5.930 -19.075   3.917  1.00 98.25           H  
ATOM    302 HD11 ILE A  20      -9.697 -19.020   6.570  1.00 98.25           H  
ATOM    303 HD12 ILE A  20      -9.845 -19.357   4.853  1.00 98.25           H  
ATOM    304 HD13 ILE A  20      -8.594 -20.156   5.806  1.00 98.25           H  
ATOM    305  N   PHE A  21      -7.325 -16.393   1.159  1.00 98.35           N  
ATOM    306  CA  PHE A  21      -6.886 -16.310  -0.236  1.00 98.35           C  
ATOM    307  C   PHE A  21      -6.017 -15.071  -0.537  1.00 98.35           C  
ATOM    308  O   PHE A  21      -4.895 -15.215  -1.030  1.00 98.35           O  
ATOM    309  CB  PHE A  21      -8.106 -16.462  -1.175  1.00 98.35           C  
ATOM    310  CG  PHE A  21      -7.853 -16.232  -2.658  1.00 98.35           C  
ATOM    311  CD1 PHE A  21      -8.086 -14.963  -3.232  1.00 98.35           C  
ATOM    312  CD2 PHE A  21      -7.231 -17.232  -3.434  1.00 98.35           C  
ATOM    313  CE1 PHE A  21      -7.751 -14.729  -4.559  1.00 98.35           C  
ATOM    314  CE2 PHE A  21      -6.908 -16.978  -4.761  1.00 98.35           C  
ATOM    315  CZ  PHE A  21      -7.170 -15.734  -5.322  1.00 98.35           C  
ATOM    316  H   PHE A  21      -8.329 -16.424   1.316  1.00 98.35           H  
ATOM    317  HA  PHE A  21      -6.243 -17.175  -0.411  1.00 98.35           H  
ATOM    318  HB3 PHE A  21      -8.905 -15.793  -0.856  1.00 98.35           H  
ATOM    319  HB2 PHE A  21      -8.506 -17.471  -1.065  1.00 98.35           H  
ATOM    320  HD1 PHE A  21      -8.520 -14.168  -2.644  1.00 98.35           H  
ATOM    321  HD2 PHE A  21      -7.000 -18.196  -3.002  1.00 98.35           H  
ATOM    322  HE1 PHE A  21      -7.934 -13.757  -4.997  1.00 98.35           H  
ATOM    323  HE2 PHE A  21      -6.438 -17.748  -5.357  1.00 98.35           H  
ATOM    324  HZ  PHE A  21      -6.907 -15.543  -6.353  1.00 98.35           H  
ATOM    325  N   ILE A  22      -6.528 -13.883  -0.188  1.00 98.35           N  
ATOM    326  CA  ILE A  22      -5.843 -12.604  -0.366  1.00 98.35           C  
ATOM    327  C   ILE A  22      -4.567 -12.521   0.502  1.00 98.35           C  
ATOM    328  O   ILE A  22      -3.557 -12.016   0.018  1.00 98.35           O  
ATOM    329  CB  ILE A  22      -6.781 -11.388  -0.075  1.00 98.35           C  
ATOM    330  CG1 ILE A  22      -7.974 -11.346  -1.063  1.00 98.35           C  
ATOM    331  CG2 ILE A  22      -6.077 -10.013  -0.091  1.00 98.35           C  
ATOM    332  CD1 ILE A  22      -9.100 -10.390  -0.637  1.00 98.35           C  
ATOM    333  H   ILE A  22      -7.451 -13.838   0.245  1.00 98.35           H  
ATOM    334  HA  ILE A  22      -5.532 -12.548  -1.410  1.00 98.35           H  
ATOM    335  HB  ILE A  22      -7.185 -11.529   0.929  1.00 98.35           H  
ATOM    336 HG13 ILE A  22      -8.406 -12.337  -1.189  1.00 98.35           H  
ATOM    337 HG12 ILE A  22      -7.616 -11.062  -2.053  1.00 98.35           H  
ATOM    338 HG21 ILE A  22      -6.777  -9.202   0.106  1.00 98.35           H  
ATOM    339 HG22 ILE A  22      -5.304  -9.933   0.670  1.00 98.35           H  
ATOM    340 HG23 ILE A  22      -5.606  -9.823  -1.054  1.00 98.35           H  
ATOM    341 HD11 ILE A  22     -10.071 -10.753  -0.976  1.00 98.35           H  
ATOM    342 HD12 ILE A  22      -9.150 -10.286   0.448  1.00 98.35           H  
ATOM    343 HD13 ILE A  22      -8.955  -9.394  -1.057  1.00 98.35           H  
ATOM    344  N   GLY A  23      -4.604 -13.074   1.724  1.00 98.35           N  
ATOM    345  CA  GLY A  23      -3.475 -13.118   2.655  1.00 98.35           C  
ATOM    346  C   GLY A  23      -2.320 -13.949   2.090  1.00 98.35           C  
ATOM    347  O   GLY A  23      -1.180 -13.489   2.107  1.00 98.35           O  
ATOM    348  H   GLY A  23      -5.480 -13.449   2.072  1.00 98.35           H  
ATOM    349  HA3 GLY A  23      -3.802 -13.543   3.604  1.00 98.35           H  
ATOM    350  HA2 GLY A  23      -3.116 -12.110   2.855  1.00 98.35           H  
ATOM    351  N   LEU A  24      -2.612 -15.132   1.532  1.00 98.45           N  
ATOM    352  CA  LEU A  24      -1.628 -15.974   0.848  1.00 98.45           C  
ATOM    353  C   LEU A  24      -1.045 -15.285  -0.400  1.00 98.45           C  
ATOM    354  O   LEU A  24       0.170 -15.320  -0.591  1.00 98.45           O  
ATOM    355  CB  LEU A  24      -2.249 -17.342   0.489  1.00 98.45           C  
ATOM    356  CG  LEU A  24      -2.481 -18.271   1.702  1.00 98.45           C  
ATOM    357  CD1 LEU A  24      -3.371 -19.473   1.320  1.00 98.45           C  
ATOM    358  CD2 LEU A  24      -1.156 -18.706   2.366  1.00 98.45           C  
ATOM    359  H   LEU A  24      -3.570 -15.471   1.554  1.00 98.45           H  
ATOM    360  HA  LEU A  24      -0.794 -16.130   1.534  1.00 98.45           H  
ATOM    361  HB3 LEU A  24      -1.611 -17.862  -0.228  1.00 98.45           H  
ATOM    362  HB2 LEU A  24      -3.192 -17.167  -0.033  1.00 98.45           H  
ATOM    363  HG  LEU A  24      -3.038 -17.703   2.448  1.00 98.45           H  
ATOM    364 HD11 LEU A  24      -4.237 -19.535   1.979  1.00 98.45           H  
ATOM    365 HD12 LEU A  24      -3.755 -19.396   0.302  1.00 98.45           H  
ATOM    366 HD13 LEU A  24      -2.849 -20.428   1.384  1.00 98.45           H  
ATOM    367 HD21 LEU A  24      -1.111 -19.777   2.566  1.00 98.45           H  
ATOM    368 HD22 LEU A  24      -0.287 -18.462   1.753  1.00 98.45           H  
ATOM    369 HD23 LEU A  24      -1.024 -18.203   3.325  1.00 98.45           H  
ATOM    370  N   CYS A  25      -1.901 -14.632  -1.197  1.00 98.36           N  
ATOM    371  CA  CYS A  25      -1.491 -13.870  -2.380  1.00 98.36           C  
ATOM    372  C   CYS A  25      -0.609 -12.656  -2.017  1.00 98.36           C  
ATOM    373  O   CYS A  25       0.401 -12.427  -2.683  1.00 98.36           O  
ATOM    374  CB  CYS A  25      -2.689 -13.421  -3.234  1.00 98.36           C  
ATOM    375  SG  CYS A  25      -3.581 -14.861  -3.892  1.00 98.36           S  
ATOM    376  H   CYS A  25      -2.894 -14.661  -0.988  1.00 98.36           H  
ATOM    377  HA  CYS A  25      -0.876 -14.532  -2.994  1.00 98.36           H  
ATOM    378  HB3 CYS A  25      -2.348 -12.818  -4.075  1.00 98.36           H  
ATOM    379  HB2 CYS A  25      -3.375 -12.805  -2.652  1.00 98.36           H  
ATOM    380  HG  CYS A  25      -4.188 -15.177  -2.733  1.00 98.36           H  
ATOM    381  N   ALA A  26      -0.980 -11.925  -0.956  1.00 98.29           N  
ATOM    382  CA  ALA A  26      -0.233 -10.792  -0.412  1.00 98.29           C  
ATOM    383  C   ALA A  26       1.148 -11.193   0.133  1.00 98.29           C  
ATOM    384  O   ALA A  26       2.091 -10.425  -0.035  1.00 98.29           O  
ATOM    385  CB  ALA A  26      -1.062 -10.079   0.667  1.00 98.29           C  
ATOM    386  H   ALA A  26      -1.860 -12.142  -0.486  1.00 98.29           H  
ATOM    387  HA  ALA A  26      -0.067 -10.086  -1.228  1.00 98.29           H  
ATOM    388  HB1 ALA A  26      -0.505  -9.249   1.104  1.00 98.29           H  
ATOM    389  HB2 ALA A  26      -1.984  -9.673   0.251  1.00 98.29           H  
ATOM    390  HB3 ALA A  26      -1.330 -10.755   1.480  1.00 98.29           H  
ATOM    391  N   ILE A  27       1.267 -12.387   0.727  1.00 98.55           N  
ATOM    392  CA  ILE A  27       2.554 -12.970   1.099  1.00 98.55           C  
ATOM    393  C   ILE A  27       3.367 -13.339  -0.160  1.00 98.55           C  
ATOM    394  O   ILE A  27       4.415 -12.740  -0.399  1.00 98.55           O  
ATOM    395  CB  ILE A  27       2.401 -14.210   2.036  1.00 98.55           C  
ATOM    396  CG1 ILE A  27       1.834 -13.784   3.407  1.00 98.55           C  
ATOM    397  CG2 ILE A  27       3.698 -15.029   2.254  1.00 98.55           C  
ATOM    398  CD1 ILE A  27       1.277 -14.949   4.240  1.00 98.55           C  
ATOM    399  H   ILE A  27       0.438 -12.950   0.889  1.00 98.55           H  
ATOM    400  HA  ILE A  27       3.120 -12.211   1.643  1.00 98.55           H  
ATOM    401  HB  ILE A  27       1.672 -14.880   1.578  1.00 98.55           H  
ATOM    402 HG13 ILE A  27       1.042 -13.049   3.281  1.00 98.55           H  
ATOM    403 HG12 ILE A  27       2.612 -13.265   3.963  1.00 98.55           H  
ATOM    404 HG21 ILE A  27       3.540 -15.850   2.953  1.00 98.55           H  
ATOM    405 HG22 ILE A  27       4.065 -15.485   1.335  1.00 98.55           H  
ATOM    406 HG23 ILE A  27       4.496 -14.404   2.656  1.00 98.55           H  
ATOM    407 HD11 ILE A  27       0.553 -14.592   4.972  1.00 98.55           H  
ATOM    408 HD12 ILE A  27       0.769 -15.684   3.616  1.00 98.55           H  
ATOM    409 HD13 ILE A  27       2.068 -15.462   4.787  1.00 98.55           H  
ATOM    410  N   VAL A  28       2.864 -14.300  -0.948  1.00 97.87           N  
ATOM    411  CA  VAL A  28       3.584 -14.925  -2.058  1.00 97.87           C  
ATOM    412  C   VAL A  28       4.000 -13.930  -3.164  1.00 97.87           C  
ATOM    413  O   VAL A  28       5.119 -14.026  -3.669  1.00 97.87           O  
ATOM    414  CB  VAL A  28       2.761 -16.108  -2.658  1.00 97.87           C  
ATOM    415  CG1 VAL A  28       3.277 -16.676  -3.999  1.00 97.87           C  
ATOM    416  CG2 VAL A  28       2.647 -17.259  -1.639  1.00 97.87           C  
ATOM    417  H   VAL A  28       1.953 -14.697  -0.728  1.00 97.87           H  
ATOM    418  HA  VAL A  28       4.506 -15.334  -1.641  1.00 97.87           H  
ATOM    419  HB  VAL A  28       1.749 -15.743  -2.845  1.00 97.87           H  
ATOM    420 HG11 VAL A  28       2.709 -17.558  -4.297  1.00 97.87           H  
ATOM    421 HG12 VAL A  28       3.185 -15.959  -4.814  1.00 97.87           H  
ATOM    422 HG13 VAL A  28       4.325 -16.969  -3.927  1.00 97.87           H  
ATOM    423 HG21 VAL A  28       2.001 -18.054  -2.012  1.00 97.87           H  
ATOM    424 HG22 VAL A  28       3.623 -17.697  -1.428  1.00 97.87           H  
ATOM    425 HG23 VAL A  28       2.229 -16.927  -0.689  1.00 97.87           H  
ATOM    426  N   GLY A  29       3.128 -12.965  -3.484  1.00 97.66           N  
ATOM    427  CA  GLY A  29       3.392 -11.950  -4.501  1.00 97.66           C  
ATOM    428  C   GLY A  29       4.512 -10.998  -4.058  1.00 97.66           C  
ATOM    429  O   GLY A  29       5.361 -10.640  -4.869  1.00 97.66           O  
ATOM    430  H   GLY A  29       2.223 -12.926  -3.020  1.00 97.66           H  
ATOM    431  HA3 GLY A  29       2.482 -11.375  -4.677  1.00 97.66           H  
ATOM    432  HA2 GLY A  29       3.659 -12.426  -5.446  1.00 97.66           H  
ATOM    433  N   ASN A  30       4.550 -10.608  -2.779  1.00 98.26           N  
ATOM    434  CA  ASN A  30       5.549  -9.667  -2.256  1.00 98.26           C  
ATOM    435  C   ASN A  30       6.864 -10.374  -1.906  1.00 98.26           C  
ATOM    436  O   ASN A  30       7.921  -9.757  -2.034  1.00 98.26           O  
ATOM    437  CB  ASN A  30       4.965  -8.900  -1.061  1.00 98.26           C  
ATOM    438  CG  ASN A  30       3.971  -7.831  -1.506  1.00 98.26           C  
ATOM    439  ND2 ASN A  30       2.692  -8.070  -1.268  1.00 98.26           N  
ATOM    440  OD1 ASN A  30       4.353  -6.819  -2.086  1.00 98.26           O  
ATOM    441  H   ASN A  30       3.879 -10.983  -2.121  1.00 98.26           H  
ATOM    442  HA  ASN A  30       5.740  -8.944  -3.051  1.00 98.26           H  
ATOM    443  HB3 ASN A  30       5.761  -8.388  -0.522  1.00 98.26           H  
ATOM    444  HB2 ASN A  30       4.511  -9.595  -0.359  1.00 98.26           H  
ATOM    445 HD22 ASN A  30       1.955  -7.440  -1.581  1.00 98.26           H  
ATOM    446 HD21 ASN A  30       2.421  -8.925  -0.778  1.00 98.26           H  
ATOM    447  N   VAL A  31       6.814 -11.667  -1.558  1.00 98.02           N  
ATOM    448  CA  VAL A  31       7.991 -12.536  -1.530  1.00 98.02           C  
ATOM    449  C   VAL A  31       8.634 -12.636  -2.934  1.00 98.02           C  
ATOM    450  O   VAL A  31       9.855 -12.518  -3.044  1.00 98.02           O  
ATOM    451  CB  VAL A  31       7.650 -13.952  -0.969  1.00 98.02           C  
ATOM    452  CG1 VAL A  31       8.694 -15.056  -1.245  1.00 98.02           C  
ATOM    453  CG2 VAL A  31       7.383 -13.886   0.547  1.00 98.02           C  
ATOM    454  H   VAL A  31       5.915 -12.105  -1.376  1.00 98.02           H  
ATOM    455  HA  VAL A  31       8.725 -12.071  -0.868  1.00 98.02           H  
ATOM    456  HB  VAL A  31       6.722 -14.278  -1.440  1.00 98.02           H  
ATOM    457 HG11 VAL A  31       8.429 -15.984  -0.736  1.00 98.02           H  
ATOM    458 HG12 VAL A  31       8.768 -15.297  -2.306  1.00 98.02           H  
ATOM    459 HG13 VAL A  31       9.685 -14.761  -0.899  1.00 98.02           H  
ATOM    460 HG21 VAL A  31       7.030 -14.844   0.930  1.00 98.02           H  
ATOM    461 HG22 VAL A  31       8.287 -13.622   1.096  1.00 98.02           H  
ATOM    462 HG23 VAL A  31       6.627 -13.143   0.796  1.00 98.02           H  
ATOM    463  N   LEU A  32       7.807 -12.773  -3.983  1.00 96.31           N  
ATOM    464  CA  LEU A  32       8.239 -12.743  -5.380  1.00 96.31           C  
ATOM    465  C   LEU A  32       8.870 -11.391  -5.781  1.00 96.31           C  
ATOM    466  O   LEU A  32       9.913 -11.410  -6.431  1.00 96.31           O  
ATOM    467  CB  LEU A  32       7.081 -13.191  -6.304  1.00 96.31           C  
ATOM    468  CG  LEU A  32       7.406 -13.285  -7.813  1.00 96.31           C  
ATOM    469  CD1 LEU A  32       8.538 -14.290  -8.110  1.00 96.31           C  
ATOM    470  CD2 LEU A  32       6.130 -13.590  -8.622  1.00 96.31           C  
ATOM    471  H   LEU A  32       6.815 -12.906  -3.818  1.00 96.31           H  
ATOM    472  HA  LEU A  32       9.026 -13.493  -5.464  1.00 96.31           H  
ATOM    473  HB3 LEU A  32       6.248 -12.504  -6.181  1.00 96.31           H  
ATOM    474  HB2 LEU A  32       6.713 -14.161  -5.966  1.00 96.31           H  
ATOM    475  HG  LEU A  32       7.746 -12.303  -8.147  1.00 96.31           H  
ATOM    476 HD11 LEU A  32       9.476 -13.765  -8.286  1.00 96.31           H  
ATOM    477 HD12 LEU A  32       8.705 -14.981  -7.282  1.00 96.31           H  
ATOM    478 HD13 LEU A  32       8.345 -14.895  -8.995  1.00 96.31           H  
ATOM    479 HD21 LEU A  32       6.023 -12.894  -9.455  1.00 96.31           H  
ATOM    480 HD22 LEU A  32       6.129 -14.598  -9.037  1.00 96.31           H  
ATOM    481 HD23 LEU A  32       5.226 -13.503  -8.018  1.00 96.31           H  
ATOM    482  N   VAL A  33       8.296 -10.258  -5.336  1.00 96.84           N  
ATOM    483  CA  VAL A  33       8.885  -8.918  -5.492  1.00 96.84           C  
ATOM    484  C   VAL A  33      10.310  -8.838  -4.898  1.00 96.84           C  
ATOM    485  O   VAL A  33      11.235  -8.425  -5.598  1.00 96.84           O  
ATOM    486  CB  VAL A  33       8.001  -7.782  -4.872  1.00 96.84           C  
ATOM    487  CG1 VAL A  33       8.678  -6.400  -4.730  1.00 96.84           C  
ATOM    488  CG2 VAL A  33       6.677  -7.590  -5.628  1.00 96.84           C  
ATOM    489  H   VAL A  33       7.401 -10.316  -4.863  1.00 96.84           H  
ATOM    490  HA  VAL A  33       8.981  -8.742  -6.563  1.00 96.84           H  
ATOM    491  HB  VAL A  33       7.737  -8.086  -3.862  1.00 96.84           H  
ATOM    492 HG11 VAL A  33       7.962  -5.649  -4.395  1.00 96.84           H  
ATOM    493 HG12 VAL A  33       9.483  -6.405  -3.994  1.00 96.84           H  
ATOM    494 HG13 VAL A  33       9.093  -6.059  -5.679  1.00 96.84           H  
ATOM    495 HG21 VAL A  33       5.997  -6.948  -5.068  1.00 96.84           H  
ATOM    496 HG22 VAL A  33       6.837  -7.120  -6.595  1.00 96.84           H  
ATOM    497 HG23 VAL A  33       6.165  -8.529  -5.810  1.00 96.84           H  
ATOM    498  N   ILE A  34      10.471  -9.285  -3.645  1.00 97.16           N  
ATOM    499  CA  ILE A  34      11.763  -9.338  -2.960  1.00 97.16           C  
ATOM    500  C   ILE A  34      12.764 -10.281  -3.669  1.00 97.16           C  
ATOM    501  O   ILE A  34      13.928  -9.911  -3.824  1.00 97.16           O  
ATOM    502  CB  ILE A  34      11.598  -9.708  -1.452  1.00 97.16           C  
ATOM    503  CG1 ILE A  34      10.858  -8.571  -0.704  1.00 97.16           C  
ATOM    504  CG2 ILE A  34      12.913 -10.047  -0.712  1.00 97.16           C  
ATOM    505  CD1 ILE A  34      10.374  -8.949   0.703  1.00 97.16           C  
ATOM    506  H   ILE A  34       9.661  -9.605  -3.123  1.00 97.16           H  
ATOM    507  HA  ILE A  34      12.188  -8.334  -3.010  1.00 97.16           H  
ATOM    508  HB  ILE A  34      10.966 -10.596  -1.404  1.00 97.16           H  
ATOM    509 HG13 ILE A  34       9.994  -8.237  -1.278  1.00 97.16           H  
ATOM    510 HG12 ILE A  34      11.508  -7.700  -0.629  1.00 97.16           H  
ATOM    511 HG21 ILE A  34      12.738 -10.261   0.342  1.00 97.16           H  
ATOM    512 HG22 ILE A  34      13.402 -10.931  -1.123  1.00 97.16           H  
ATOM    513 HG23 ILE A  34      13.617  -9.217  -0.769  1.00 97.16           H  
ATOM    514 HD11 ILE A  34       9.523  -8.333   0.998  1.00 97.16           H  
ATOM    515 HD12 ILE A  34      10.061  -9.991   0.756  1.00 97.16           H  
ATOM    516 HD13 ILE A  34      11.160  -8.794   1.442  1.00 97.16           H  
ATOM    517  N   CYS A  35      12.292 -11.444  -4.144  1.00 96.01           N  
ATOM    518  CA  CYS A  35      13.075 -12.388  -4.948  1.00 96.01           C  
ATOM    519  C   CYS A  35      13.574 -11.755  -6.260  1.00 96.01           C  
ATOM    520  O   CYS A  35      14.768 -11.837  -6.536  1.00 96.01           O  
ATOM    521  CB  CYS A  35      12.325 -13.700  -5.251  1.00 96.01           C  
ATOM    522  SG  CYS A  35      12.021 -14.630  -3.719  1.00 96.01           S  
ATOM    523  H   CYS A  35      11.329 -11.701  -3.946  1.00 96.01           H  
ATOM    524  HA  CYS A  35      13.963 -12.641  -4.365  1.00 96.01           H  
ATOM    525  HB3 CYS A  35      12.913 -14.328  -5.922  1.00 96.01           H  
ATOM    526  HB2 CYS A  35      11.381 -13.507  -5.757  1.00 96.01           H  
ATOM    527  HG  CYS A  35      11.101 -13.771  -3.241  1.00 96.01           H  
ATOM    528  N   VAL A  36      12.683 -11.096  -7.014  1.00 96.06           N  
ATOM    529  CA  VAL A  36      13.007 -10.367  -8.242  1.00 96.06           C  
ATOM    530  C   VAL A  36      14.056  -9.252  -8.017  1.00 96.06           C  
ATOM    531  O   VAL A  36      15.038  -9.188  -8.760  1.00 96.06           O  
ATOM    532  CB  VAL A  36      11.716  -9.802  -8.915  1.00 96.06           C  
ATOM    533  CG1 VAL A  36      11.913  -8.642  -9.909  1.00 96.06           C  
ATOM    534  CG2 VAL A  36      10.909 -10.922  -9.599  1.00 96.06           C  
ATOM    535  H   VAL A  36      11.705 -11.073  -6.728  1.00 96.06           H  
ATOM    536  HA  VAL A  36      13.459 -11.091  -8.921  1.00 96.06           H  
ATOM    537  HB  VAL A  36      11.076  -9.408  -8.123  1.00 96.06           H  
ATOM    538 HG11 VAL A  36      10.988  -8.436 -10.441  1.00 96.06           H  
ATOM    539 HG12 VAL A  36      12.192  -7.719  -9.400  1.00 96.06           H  
ATOM    540 HG13 VAL A  36      12.682  -8.866 -10.648  1.00 96.06           H  
ATOM    541 HG21 VAL A  36       9.956 -10.549  -9.976  1.00 96.06           H  
ATOM    542 HG22 VAL A  36      11.452 -11.350 -10.440  1.00 96.06           H  
ATOM    543 HG23 VAL A  36      10.684 -11.731  -8.906  1.00 96.06           H  
ATOM    544  N   VAL A  37      13.862  -8.439  -6.968  1.00 95.25           N  
ATOM    545  CA  VAL A  37      14.786  -7.381  -6.556  1.00 95.25           C  
ATOM    546  C   VAL A  37      16.192  -7.913  -6.193  1.00 95.25           C  
ATOM    547  O   VAL A  37      17.185  -7.293  -6.571  1.00 95.25           O  
ATOM    548  CB  VAL A  37      14.184  -6.531  -5.393  1.00 95.25           C  
ATOM    549  CG1 VAL A  37      15.182  -5.668  -4.591  1.00 95.25           C  
ATOM    550  CG2 VAL A  37      13.050  -5.634  -5.924  1.00 95.25           C  
ATOM    551  H   VAL A  37      13.014  -8.541  -6.415  1.00 95.25           H  
ATOM    552  HA  VAL A  37      14.914  -6.727  -7.420  1.00 95.25           H  
ATOM    553  HB  VAL A  37      13.732  -7.218  -4.677  1.00 95.25           H  
ATOM    554 HG11 VAL A  37      14.669  -4.986  -3.915  1.00 95.25           H  
ATOM    555 HG12 VAL A  37      15.848  -6.278  -3.980  1.00 95.25           H  
ATOM    556 HG13 VAL A  37      15.798  -5.059  -5.251  1.00 95.25           H  
ATOM    557 HG21 VAL A  37      12.573  -5.071  -5.121  1.00 95.25           H  
ATOM    558 HG22 VAL A  37      13.432  -4.921  -6.654  1.00 95.25           H  
ATOM    559 HG23 VAL A  37      12.272  -6.213  -6.420  1.00 95.25           H  
ATOM    560  N   LYS A  38      16.261  -9.059  -5.503  1.00 94.30           N  
ATOM    561  CA  LYS A  38      17.516  -9.738  -5.191  1.00 94.30           C  
ATOM    562  C   LYS A  38      18.175 -10.377  -6.428  1.00 94.30           C  
ATOM    563  O   LYS A  38      19.362 -10.149  -6.662  1.00 94.30           O  
ATOM    564  CB  LYS A  38      17.292 -10.780  -4.074  1.00 94.30           C  
ATOM    565  CG  LYS A  38      17.087 -10.154  -2.683  1.00 94.30           C  
ATOM    566  CD  LYS A  38      16.838 -11.210  -1.593  1.00 94.30           C  
ATOM    567  CE  LYS A  38      16.744 -10.597  -0.180  1.00 94.30           C  
ATOM    568  NZ  LYS A  38      16.539 -11.612   0.869  1.00 94.30           N1+
ATOM    569  H   LYS A  38      15.404  -9.503  -5.187  1.00 94.30           H  
ATOM    570  HA  LYS A  38      18.213  -8.988  -4.811  1.00 94.30           H  
ATOM    571  HB3 LYS A  38      18.166 -11.431  -4.017  1.00 94.30           H  
ATOM    572  HB2 LYS A  38      16.454 -11.430  -4.330  1.00 94.30           H  
ATOM    573  HG3 LYS A  38      16.254  -9.450  -2.708  1.00 94.30           H  
ATOM    574  HG2 LYS A  38      17.969  -9.565  -2.424  1.00 94.30           H  
ATOM    575  HD3 LYS A  38      17.637 -11.952  -1.627  1.00 94.30           H  
ATOM    576  HD2 LYS A  38      15.914 -11.743  -1.829  1.00 94.30           H  
ATOM    577  HE3 LYS A  38      15.927  -9.875  -0.139  1.00 94.30           H  
ATOM    578  HE2 LYS A  38      17.658 -10.045   0.046  1.00 94.30           H  
ATOM    579  HZ1 LYS A  38      17.305 -12.262   0.892  1.00 94.30           H  
ATOM    580  HZ2 LYS A  38      16.487 -11.168   1.770  1.00 94.30           H  
ATOM    581  HZ3 LYS A  38      15.687 -12.122   0.723  1.00 94.30           H  
ATOM    582  N   LEU A  39      17.419 -11.189  -7.177  1.00 93.96           N  
ATOM    583  CA  LEU A  39      17.944 -12.050  -8.241  1.00 93.96           C  
ATOM    584  C   LEU A  39      18.389 -11.302  -9.510  1.00 93.96           C  
ATOM    585  O   LEU A  39      19.213 -11.844 -10.246  1.00 93.96           O  
ATOM    586  CB  LEU A  39      16.919 -13.157  -8.576  1.00 93.96           C  
ATOM    587  CG  LEU A  39      16.776 -14.232  -7.471  1.00 93.96           C  
ATOM    588  CD1 LEU A  39      15.529 -15.109  -7.701  1.00 93.96           C  
ATOM    589  CD2 LEU A  39      18.055 -15.079  -7.301  1.00 93.96           C  
ATOM    590  H   LEU A  39      16.439 -11.327  -6.932  1.00 93.96           H  
ATOM    591  HA  LEU A  39      18.846 -12.526  -7.854  1.00 93.96           H  
ATOM    592  HB3 LEU A  39      17.196 -13.657  -9.506  1.00 93.96           H  
ATOM    593  HB2 LEU A  39      15.956 -12.685  -8.780  1.00 93.96           H  
ATOM    594  HG  LEU A  39      16.609 -13.712  -6.527  1.00 93.96           H  
ATOM    595 HD11 LEU A  39      15.774 -16.097  -8.091  1.00 93.96           H  
ATOM    596 HD12 LEU A  39      14.980 -15.252  -6.771  1.00 93.96           H  
ATOM    597 HD13 LEU A  39      14.841 -14.651  -8.409  1.00 93.96           H  
ATOM    598 HD21 LEU A  39      17.851 -16.150  -7.269  1.00 93.96           H  
ATOM    599 HD22 LEU A  39      18.769 -14.916  -8.110  1.00 93.96           H  
ATOM    600 HD23 LEU A  39      18.561 -14.827  -6.368  1.00 93.96           H  
ATOM    601  N   ASN A  40      17.876 -10.090  -9.751  1.00 93.31           N  
ATOM    602  CA  ASN A  40      18.344  -9.214 -10.829  1.00 93.31           C  
ATOM    603  C   ASN A  40      19.282  -8.154 -10.212  1.00 93.31           C  
ATOM    604  O   ASN A  40      18.781  -7.296  -9.482  1.00 93.31           O  
ATOM    605  CB  ASN A  40      17.124  -8.549 -11.503  1.00 93.31           C  
ATOM    606  CG  ASN A  40      17.466  -7.828 -12.815  1.00 93.31           C  
ATOM    607  ND2 ASN A  40      16.671  -8.053 -13.852  1.00 93.31           N  
ATOM    608  OD1 ASN A  40      18.425  -7.058 -12.898  1.00 93.31           O  
ATOM    609  H   ASN A  40      17.194  -9.699  -9.110  1.00 93.31           H  
ATOM    610  HA  ASN A  40      18.857  -9.770 -11.613  1.00 93.31           H  
ATOM    611  HB3 ASN A  40      16.624  -7.861 -10.823  1.00 93.31           H  
ATOM    612  HB2 ASN A  40      16.393  -9.323 -11.731  1.00 93.31           H  
ATOM    613 HD22 ASN A  40      16.841  -7.617 -14.745  1.00 93.31           H  
ATOM    614 HD21 ASN A  40      15.874  -8.686 -13.757  1.00 93.31           H  
ATOM    615  N   PRO A  41      20.606  -8.193 -10.511  1.00 90.35           N  
ATOM    616  CA  PRO A  41      21.571  -7.197  -9.999  1.00 90.35           C  
ATOM    617  C   PRO A  41      21.226  -5.716 -10.243  1.00 90.35           C  
ATOM    618  O   PRO A  41      21.537  -4.886  -9.391  1.00 90.35           O  
ATOM    619  CB  PRO A  41      22.900  -7.574 -10.676  1.00 90.35           C  
ATOM    620  CG  PRO A  41      22.769  -9.057 -10.970  1.00 90.35           C  
ATOM    621  CD  PRO A  41      21.294  -9.206 -11.317  1.00 90.35           C  
ATOM    622  HA  PRO A  41      21.656  -7.365  -8.925  1.00 90.35           H  
ATOM    623  HB3 PRO A  41      23.765  -7.350 -10.050  1.00 90.35           H  
ATOM    624  HB2 PRO A  41      23.025  -7.030 -11.614  1.00 90.35           H  
ATOM    625  HG3 PRO A  41      22.989  -9.626 -10.065  1.00 90.35           H  
ATOM    626  HG2 PRO A  41      23.438  -9.407 -11.757  1.00 90.35           H  
ATOM    627  HD2 PRO A  41      21.118  -8.995 -12.373  1.00 90.35           H  
ATOM    628  HD3 PRO A  41      20.969 -10.225 -11.111  1.00 90.35           H  
ATOM    629  N   SER A  42      20.584  -5.395 -11.376  1.00 88.84           N  
ATOM    630  CA  SER A  42      20.216  -4.019 -11.716  1.00 88.84           C  
ATOM    631  C   SER A  42      19.012  -3.493 -10.903  1.00 88.84           C  
ATOM    632  O   SER A  42      18.845  -2.277 -10.786  1.00 88.84           O  
ATOM    633  CB  SER A  42      20.056  -3.901 -13.248  1.00 88.84           C  
ATOM    634  OG  SER A  42      18.846  -4.442 -13.766  1.00 88.84           O  
ATOM    635  H   SER A  42      20.310  -6.113 -12.034  1.00 88.84           H  
ATOM    636  HA  SER A  42      21.063  -3.382 -11.450  1.00 88.84           H  
ATOM    637  HB3 SER A  42      20.906  -4.362 -13.755  1.00 88.84           H  
ATOM    638  HB2 SER A  42      20.093  -2.843 -13.515  1.00 88.84           H  
ATOM    639  HG  SER A  42      18.784  -5.384 -13.511  1.00 88.84           H  
ATOM    640  N   LEU A  43      18.224  -4.404 -10.314  1.00 87.20           N  
ATOM    641  CA  LEU A  43      17.097  -4.078  -9.443  1.00 87.20           C  
ATOM    642  C   LEU A  43      17.528  -3.964  -7.966  1.00 87.20           C  
ATOM    643  O   LEU A  43      16.706  -3.583  -7.140  1.00 87.20           O  
ATOM    644  CB  LEU A  43      15.954  -5.102  -9.642  1.00 87.20           C  
ATOM    645  CG  LEU A  43      15.398  -5.194 -11.087  1.00 87.20           C  
ATOM    646  CD1 LEU A  43      14.315  -6.287 -11.197  1.00 87.20           C  
ATOM    647  CD2 LEU A  43      14.895  -3.843 -11.631  1.00 87.20           C  
ATOM    648  H   LEU A  43      18.447  -5.389 -10.395  1.00 87.20           H  
ATOM    649  HA  LEU A  43      16.709  -3.093  -9.707  1.00 87.20           H  
ATOM    650  HB3 LEU A  43      15.132  -4.843  -8.973  1.00 87.20           H  
ATOM    651  HB2 LEU A  43      16.301  -6.084  -9.315  1.00 87.20           H  
ATOM    652  HG  LEU A  43      16.219  -5.503 -11.733  1.00 87.20           H  
ATOM    653 HD11 LEU A  43      14.488  -6.926 -12.064  1.00 87.20           H  
ATOM    654 HD12 LEU A  43      14.309  -6.935 -10.321  1.00 87.20           H  
ATOM    655 HD13 LEU A  43      13.310  -5.876 -11.293  1.00 87.20           H  
ATOM    656 HD21 LEU A  43      13.972  -3.935 -12.204  1.00 87.20           H  
ATOM    657 HD22 LEU A  43      14.703  -3.135 -10.828  1.00 87.20           H  
ATOM    658 HD23 LEU A  43      15.637  -3.393 -12.291  1.00 87.20           H  
ATOM    659  N   GLN A  44      18.809  -4.199  -7.641  1.00 87.15           N  
ATOM    660  CA  GLN A  44      19.391  -3.952  -6.315  1.00 87.15           C  
ATOM    661  C   GLN A  44      19.758  -2.456  -6.123  1.00 87.15           C  
ATOM    662  O   GLN A  44      20.806  -2.154  -5.547  1.00 87.15           O  
ATOM    663  CB  GLN A  44      20.625  -4.861  -6.100  1.00 87.15           C  
ATOM    664  CG  GLN A  44      20.364  -6.380  -6.185  1.00 87.15           C  
ATOM    665  CD  GLN A  44      21.638  -7.205  -5.977  1.00 87.15           C  
ATOM    666  NE2 GLN A  44      21.567  -8.517  -6.159  1.00 87.15           N  
ATOM    667  OE1 GLN A  44      22.699  -6.678  -5.648  1.00 87.15           O  
ATOM    668  H   GLN A  44      19.453  -4.488  -8.365  1.00 87.15           H  
ATOM    669  HA  GLN A  44      18.654  -4.203  -5.549  1.00 87.15           H  
ATOM    670  HB3 GLN A  44      21.044  -4.652  -5.114  1.00 87.15           H  
ATOM    671  HB2 GLN A  44      21.403  -4.586  -6.813  1.00 87.15           H  
ATOM    672  HG3 GLN A  44      19.938  -6.636  -7.155  1.00 87.15           H  
ATOM    673  HG2 GLN A  44      19.629  -6.672  -5.434  1.00 87.15           H  
ATOM    674 HE22 GLN A  44      22.384  -9.094  -6.026  1.00 87.15           H  
ATOM    675 HE21 GLN A  44      20.694  -8.985  -6.409  1.00 87.15           H  
ATOM    676  N   THR A  45      18.927  -1.541  -6.627  1.00 86.70           N  
ATOM    677  CA  THR A  45      19.180  -0.105  -6.717  1.00 86.70           C  
ATOM    678  C   THR A  45      18.085   0.689  -5.964  1.00 86.70           C  
ATOM    679  O   THR A  45      17.064   0.124  -5.565  1.00 86.70           O  
ATOM    680  CB  THR A  45      19.212   0.311  -8.217  1.00 86.70           C  
ATOM    681  CG2 THR A  45      20.473  -0.205  -8.928  1.00 86.70           C  
ATOM    682  OG1 THR A  45      18.090  -0.184  -8.936  1.00 86.70           O  
ATOM    683  H   THR A  45      18.036  -1.833  -7.008  1.00 86.70           H  
ATOM    684  HA  THR A  45      20.137   0.147  -6.256  1.00 86.70           H  
ATOM    685  HB  THR A  45      19.201   1.400  -8.300  1.00 86.70           H  
ATOM    686 HG21 THR A  45      20.491   0.094  -9.977  1.00 86.70           H  
ATOM    687 HG22 THR A  45      21.372   0.201  -8.461  1.00 86.70           H  
ATOM    688 HG23 THR A  45      20.552  -1.292  -8.888  1.00 86.70           H  
ATOM    689  HG1 THR A  45      18.392  -0.891  -9.533  1.00 86.70           H  
ATOM    690  N   THR A  46      18.368   1.981  -5.743  1.00 87.44           N  
ATOM    691  CA  THR A  46      17.748   2.929  -4.816  1.00 87.44           C  
ATOM    692  C   THR A  46      16.222   2.827  -4.591  1.00 87.44           C  
ATOM    693  O   THR A  46      15.792   2.604  -3.459  1.00 87.44           O  
ATOM    694  CB  THR A  46      18.120   4.379  -5.227  1.00 87.44           C  
ATOM    695  CG2 THR A  46      17.985   5.408  -4.098  1.00 87.44           C  
ATOM    696  OG1 THR A  46      19.467   4.414  -5.688  1.00 87.44           O  
ATOM    697  H   THR A  46      19.210   2.385  -6.134  1.00 87.44           H  
ATOM    698  HA  THR A  46      18.213   2.741  -3.850  1.00 87.44           H  
ATOM    699  HB  THR A  46      17.485   4.697  -6.056  1.00 87.44           H  
ATOM    700 HG21 THR A  46      18.220   6.412  -4.450  1.00 87.44           H  
ATOM    701 HG22 THR A  46      16.968   5.440  -3.706  1.00 87.44           H  
ATOM    702 HG23 THR A  46      18.653   5.174  -3.271  1.00 87.44           H  
ATOM    703  HG1 THR A  46      19.692   5.340  -5.853  1.00 87.44           H  
ATOM    704  N   THR A  47      15.440   2.927  -5.672  1.00 91.30           N  
ATOM    705  CA  THR A  47      13.979   2.867  -5.675  1.00 91.30           C  
ATOM    706  C   THR A  47      13.411   1.573  -5.059  1.00 91.30           C  
ATOM    707  O   THR A  47      12.407   1.601  -4.343  1.00 91.30           O  
ATOM    708  CB  THR A  47      13.466   2.953  -7.137  1.00 91.30           C  
ATOM    709  CG2 THR A  47      11.946   3.134  -7.294  1.00 91.30           C  
ATOM    710  OG1 THR A  47      14.125   4.031  -7.772  1.00 91.30           O  
ATOM    711  H   THR A  47      15.835   3.135  -6.579  1.00 91.30           H  
ATOM    712  HA  THR A  47      13.603   3.719  -5.108  1.00 91.30           H  
ATOM    713  HB  THR A  47      13.751   2.047  -7.677  1.00 91.30           H  
ATOM    714 HG21 THR A  47      11.672   3.286  -8.339  1.00 91.30           H  
ATOM    715 HG22 THR A  47      11.402   2.257  -6.944  1.00 91.30           H  
ATOM    716 HG23 THR A  47      11.583   3.991  -6.728  1.00 91.30           H  
ATOM    717  HG1 THR A  47      13.850   4.851  -7.304  1.00 91.30           H  
ATOM    718  N   PHE A  48      14.101   0.460  -5.324  1.00 91.07           N  
ATOM    719  CA  PHE A  48      13.665  -0.875  -4.960  1.00 91.07           C  
ATOM    720  C   PHE A  48      13.859  -1.184  -3.470  1.00 91.07           C  
ATOM    721  O   PHE A  48      13.175  -2.065  -2.961  1.00 91.07           O  
ATOM    722  CB  PHE A  48      14.313  -1.917  -5.884  1.00 91.07           C  
ATOM    723  CG  PHE A  48      13.875  -1.783  -7.335  1.00 91.07           C  
ATOM    724  CD1 PHE A  48      12.642  -2.325  -7.757  1.00 91.07           C  
ATOM    725  CD2 PHE A  48      14.590  -0.945  -8.219  1.00 91.07           C  
ATOM    726  CE1 PHE A  48      12.171  -2.072  -9.038  1.00 91.07           C  
ATOM    727  CE2 PHE A  48      14.099  -0.699  -9.494  1.00 91.07           C  
ATOM    728  CZ  PHE A  48      12.895  -1.260  -9.902  1.00 91.07           C  
ATOM    729  H   PHE A  48      14.992   0.519  -5.805  1.00 91.07           H  
ATOM    730  HA  PHE A  48      12.595  -0.917  -5.149  1.00 91.07           H  
ATOM    731  HB3 PHE A  48      14.067  -2.920  -5.534  1.00 91.07           H  
ATOM    732  HB2 PHE A  48      15.397  -1.841  -5.822  1.00 91.07           H  
ATOM    733  HD1 PHE A  48      12.050  -2.926  -7.081  1.00 91.07           H  
ATOM    734  HD2 PHE A  48      15.517  -0.486  -7.905  1.00 91.07           H  
ATOM    735  HE1 PHE A  48      11.228  -2.493  -9.358  1.00 91.07           H  
ATOM    736  HE2 PHE A  48      14.654  -0.063 -10.169  1.00 91.07           H  
ATOM    737  HZ  PHE A  48      12.518  -1.063 -10.896  1.00 91.07           H  
ATOM    738  N   TYR A  49      14.712  -0.427  -2.765  1.00 94.71           N  
ATOM    739  CA  TYR A  49      14.859  -0.518  -1.309  1.00 94.71           C  
ATOM    740  C   TYR A  49      13.574  -0.068  -0.583  1.00 94.71           C  
ATOM    741  O   TYR A  49      13.165  -0.697   0.394  1.00 94.71           O  
ATOM    742  CB  TYR A  49      16.073   0.311  -0.835  1.00 94.71           C  
ATOM    743  CG  TYR A  49      17.414   0.055  -1.520  1.00 94.71           C  
ATOM    744  CD1 TYR A  49      17.776  -1.216  -2.021  1.00 94.71           C  
ATOM    745  CD2 TYR A  49      18.323   1.124  -1.648  1.00 94.71           C  
ATOM    746  CE1 TYR A  49      19.016  -1.399  -2.668  1.00 94.71           C  
ATOM    747  CE2 TYR A  49      19.564   0.941  -2.280  1.00 94.71           C  
ATOM    748  OH  TYR A  49      21.110  -0.472  -3.434  1.00 94.71           O  
ATOM    749  CZ  TYR A  49      19.910  -0.318  -2.802  1.00 94.71           C  
ATOM    750  H   TYR A  49      15.241   0.300  -3.233  1.00 94.71           H  
ATOM    751  HA  TYR A  49      15.030  -1.563  -1.045  1.00 94.71           H  
ATOM    752  HB3 TYR A  49      16.211   0.171   0.238  1.00 94.71           H  
ATOM    753  HB2 TYR A  49      15.838   1.370  -0.958  1.00 94.71           H  
ATOM    754  HD1 TYR A  49      17.106  -2.059  -1.929  1.00 94.71           H  
ATOM    755  HD2 TYR A  49      18.063   2.102  -1.276  1.00 94.71           H  
ATOM    756  HE1 TYR A  49      19.273  -2.374  -3.055  1.00 94.71           H  
ATOM    757  HE2 TYR A  49      20.242   1.778  -2.375  1.00 94.71           H  
ATOM    758  HH  TYR A  49      21.097  -1.199  -4.088  1.00 94.71           H  
ATOM    759  N   PHE A  50      12.917   0.972  -1.113  1.00 96.88           N  
ATOM    760  CA  PHE A  50      11.635   1.465  -0.612  1.00 96.88           C  
ATOM    761  C   PHE A  50      10.483   0.508  -0.986  1.00 96.88           C  
ATOM    762  O   PHE A  50       9.578   0.306  -0.176  1.00 96.88           O  
ATOM    763  CB  PHE A  50      11.372   2.890  -1.131  1.00 96.88           C  
ATOM    764  CG  PHE A  50      12.476   3.901  -0.867  1.00 96.88           C  
ATOM    765  CD1 PHE A  50      12.743   4.344   0.444  1.00 96.88           C  
ATOM    766  CD2 PHE A  50      13.308   4.339  -1.917  1.00 96.88           C  
ATOM    767  CE1 PHE A  50      13.772   5.245   0.681  1.00 96.88           C  
ATOM    768  CE2 PHE A  50      14.335   5.237  -1.661  1.00 96.88           C  
ATOM    769  CZ  PHE A  50      14.559   5.697  -0.370  1.00 96.88           C  
ATOM    770  H   PHE A  50      13.297   1.447  -1.921  1.00 96.88           H  
ATOM    771  HA  PHE A  50      11.688   1.510   0.476  1.00 96.88           H  
ATOM    772  HB3 PHE A  50      10.470   3.268  -0.650  1.00 96.88           H  
ATOM    773  HB2 PHE A  50      11.163   2.869  -2.201  1.00 96.88           H  
ATOM    774  HD1 PHE A  50      12.141   3.995   1.266  1.00 96.88           H  
ATOM    775  HD2 PHE A  50      13.146   3.989  -2.925  1.00 96.88           H  
ATOM    776  HE1 PHE A  50      13.962   5.591   1.687  1.00 96.88           H  
ATOM    777  HE2 PHE A  50      14.957   5.582  -2.476  1.00 96.88           H  
ATOM    778  HZ  PHE A  50      15.355   6.403  -0.183  1.00 96.88           H  
ATOM    779  N   ILE A  51      10.561  -0.118  -2.170  1.00 96.26           N  
ATOM    780  CA  ILE A  51       9.636  -1.171  -2.600  1.00 96.26           C  
ATOM    781  C   ILE A  51       9.786  -2.456  -1.750  1.00 96.26           C  
ATOM    782  O   ILE A  51       8.779  -3.085  -1.441  1.00 96.26           O  
ATOM    783  CB  ILE A  51       9.757  -1.485  -4.124  1.00 96.26           C  
ATOM    784  CG1 ILE A  51       9.318  -0.256  -4.959  1.00 96.26           C  
ATOM    785  CG2 ILE A  51       8.990  -2.740  -4.599  1.00 96.26           C  
ATOM    786  CD1 ILE A  51       9.677  -0.323  -6.450  1.00 96.26           C  
ATOM    787  H   ILE A  51      11.317   0.110  -2.802  1.00 96.26           H  
ATOM    788  HA  ILE A  51       8.626  -0.794  -2.430  1.00 96.26           H  
ATOM    789  HB  ILE A  51      10.805  -1.683  -4.327  1.00 96.26           H  
ATOM    790 HG13 ILE A  51       9.755   0.658  -4.554  1.00 96.26           H  
ATOM    791 HG12 ILE A  51       8.239  -0.132  -4.865  1.00 96.26           H  
ATOM    792 HG21 ILE A  51       9.080  -2.890  -5.675  1.00 96.26           H  
ATOM    793 HG22 ILE A  51       9.373  -3.650  -4.137  1.00 96.26           H  
ATOM    794 HG23 ILE A  51       7.929  -2.664  -4.363  1.00 96.26           H  
ATOM    795 HD11 ILE A  51       9.588   0.660  -6.911  1.00 96.26           H  
ATOM    796 HD12 ILE A  51      10.700  -0.664  -6.602  1.00 96.26           H  
ATOM    797 HD13 ILE A  51       9.009  -0.993  -6.993  1.00 96.26           H  
ATOM    798  N   VAL A  52      11.008  -2.798  -1.317  1.00 96.94           N  
ATOM    799  CA  VAL A  52      11.262  -3.867  -0.349  1.00 96.94           C  
ATOM    800  C   VAL A  52      10.613  -3.580   1.027  1.00 96.94           C  
ATOM    801  O   VAL A  52      10.048  -4.499   1.615  1.00 96.94           O  
ATOM    802  CB  VAL A  52      12.785  -4.185  -0.219  1.00 96.94           C  
ATOM    803  CG1 VAL A  52      13.232  -4.917   1.065  1.00 96.94           C  
ATOM    804  CG2 VAL A  52      13.266  -4.990  -1.439  1.00 96.94           C  
ATOM    805  H   VAL A  52      11.823  -2.321  -1.694  1.00 96.94           H  
ATOM    806  HA  VAL A  52      10.775  -4.762  -0.741  1.00 96.94           H  
ATOM    807  HB  VAL A  52      13.323  -3.238  -0.236  1.00 96.94           H  
ATOM    808 HG11 VAL A  52      14.289  -5.178   1.022  1.00 96.94           H  
ATOM    809 HG12 VAL A  52      13.100  -4.298   1.953  1.00 96.94           H  
ATOM    810 HG13 VAL A  52      12.670  -5.841   1.210  1.00 96.94           H  
ATOM    811 HG21 VAL A  52      14.353  -5.075  -1.453  1.00 96.94           H  
ATOM    812 HG22 VAL A  52      12.857  -6.000  -1.439  1.00 96.94           H  
ATOM    813 HG23 VAL A  52      12.960  -4.525  -2.375  1.00 96.94           H  
ATOM    814  N   SER A  53      10.631  -2.320   1.488  1.00 97.90           N  
ATOM    815  CA  SER A  53       9.895  -1.893   2.684  1.00 97.90           C  
ATOM    816  C   SER A  53       8.367  -2.043   2.506  1.00 97.90           C  
ATOM    817  O   SER A  53       7.715  -2.597   3.392  1.00 97.90           O  
ATOM    818  CB  SER A  53      10.332  -0.472   3.107  1.00 97.90           C  
ATOM    819  OG  SER A  53       9.656  -0.008   4.264  1.00 97.90           O  
ATOM    820  H   SER A  53      11.133  -1.610   0.970  1.00 97.90           H  
ATOM    821  HA  SER A  53      10.186  -2.569   3.492  1.00 97.90           H  
ATOM    822  HB3 SER A  53      10.149   0.241   2.305  1.00 97.90           H  
ATOM    823  HB2 SER A  53      11.404  -0.455   3.306  1.00 97.90           H  
ATOM    824  HG  SER A  53       8.825   0.421   3.964  1.00 97.90           H  
ATOM    825  N   LEU A  54       7.836  -1.620   1.347  1.00 97.95           N  
ATOM    826  CA  LEU A  54       6.437  -1.822   0.956  1.00 97.95           C  
ATOM    827  C   LEU A  54       6.064  -3.320   0.940  1.00 97.95           C  
ATOM    828  O   LEU A  54       5.064  -3.702   1.544  1.00 97.95           O  
ATOM    829  CB  LEU A  54       6.172  -1.118  -0.401  1.00 97.95           C  
ATOM    830  CG  LEU A  54       4.750  -1.279  -0.987  1.00 97.95           C  
ATOM    831  CD1 LEU A  54       3.689  -0.594  -0.106  1.00 97.95           C  
ATOM    832  CD2 LEU A  54       4.699  -0.811  -2.455  1.00 97.95           C  
ATOM    833  H   LEU A  54       8.439  -1.167   0.669  1.00 97.95           H  
ATOM    834  HA  LEU A  54       5.823  -1.341   1.719  1.00 97.95           H  
ATOM    835  HB3 LEU A  54       6.866  -1.522  -1.133  1.00 97.95           H  
ATOM    836  HB2 LEU A  54       6.412  -0.057  -0.321  1.00 97.95           H  
ATOM    837  HG  LEU A  54       4.496  -2.340  -1.015  1.00 97.95           H  
ATOM    838 HD11 LEU A  54       3.000   0.033  -0.672  1.00 97.95           H  
ATOM    839 HD12 LEU A  54       3.086  -1.346   0.405  1.00 97.95           H  
ATOM    840 HD13 LEU A  54       4.138   0.039   0.658  1.00 97.95           H  
ATOM    841 HD21 LEU A  54       3.813  -0.222  -2.686  1.00 97.95           H  
ATOM    842 HD22 LEU A  54       5.568  -0.213  -2.730  1.00 97.95           H  
ATOM    843 HD23 LEU A  54       4.679  -1.670  -3.127  1.00 97.95           H  
ATOM    844  N   ALA A  55       6.909  -4.141   0.302  1.00 98.29           N  
ATOM    845  CA  ALA A  55       6.773  -5.590   0.227  1.00 98.29           C  
ATOM    846  C   ALA A  55       6.775  -6.262   1.608  1.00 98.29           C  
ATOM    847  O   ALA A  55       5.861  -7.029   1.890  1.00 98.29           O  
ATOM    848  CB  ALA A  55       7.859  -6.179  -0.688  1.00 98.29           C  
ATOM    849  H   ALA A  55       7.689  -3.735  -0.213  1.00 98.29           H  
ATOM    850  HA  ALA A  55       5.802  -5.784  -0.228  1.00 98.29           H  
ATOM    851  HB1 ALA A  55       7.751  -7.260  -0.778  1.00 98.29           H  
ATOM    852  HB2 ALA A  55       7.800  -5.762  -1.693  1.00 98.29           H  
ATOM    853  HB3 ALA A  55       8.858  -5.989  -0.299  1.00 98.29           H  
ATOM    854  N   LEU A  56       7.755  -5.939   2.465  1.00 98.10           N  
ATOM    855  CA  LEU A  56       7.836  -6.434   3.842  1.00 98.10           C  
ATOM    856  C   LEU A  56       6.622  -6.035   4.700  1.00 98.10           C  
ATOM    857  O   LEU A  56       6.148  -6.858   5.484  1.00 98.10           O  
ATOM    858  CB  LEU A  56       9.151  -5.965   4.507  1.00 98.10           C  
ATOM    859  CG  LEU A  56      10.401  -6.756   4.064  1.00 98.10           C  
ATOM    860  CD1 LEU A  56      11.693  -6.058   4.538  1.00 98.10           C  
ATOM    861  CD2 LEU A  56      10.342  -8.234   4.509  1.00 98.10           C  
ATOM    862  H   LEU A  56       8.498  -5.312   2.160  1.00 98.10           H  
ATOM    863  HA  LEU A  56       7.832  -7.523   3.792  1.00 98.10           H  
ATOM    864  HB3 LEU A  56       9.069  -6.043   5.593  1.00 98.10           H  
ATOM    865  HB2 LEU A  56       9.281  -4.901   4.304  1.00 98.10           H  
ATOM    866  HG  LEU A  56      10.425  -6.745   2.973  1.00 98.10           H  
ATOM    867 HD11 LEU A  56      12.201  -6.605   5.333  1.00 98.10           H  
ATOM    868 HD12 LEU A  56      12.400  -5.955   3.715  1.00 98.10           H  
ATOM    869 HD13 LEU A  56      11.503  -5.054   4.920  1.00 98.10           H  
ATOM    870 HD21 LEU A  56      11.279  -8.584   4.942  1.00 98.10           H  
ATOM    871 HD22 LEU A  56       9.563  -8.409   5.252  1.00 98.10           H  
ATOM    872 HD23 LEU A  56      10.125  -8.885   3.662  1.00 98.10           H  
ATOM    873  N   ALA A  57       6.126  -4.803   4.529  1.00 98.04           N  
ATOM    874  CA  ALA A  57       4.911  -4.321   5.179  1.00 98.04           C  
ATOM    875  C   ALA A  57       3.664  -5.094   4.708  1.00 98.04           C  
ATOM    876  O   ALA A  57       2.935  -5.616   5.549  1.00 98.04           O  
ATOM    877  CB  ALA A  57       4.779  -2.805   4.981  1.00 98.04           C  
ATOM    878  H   ALA A  57       6.580  -4.165   3.882  1.00 98.04           H  
ATOM    879  HA  ALA A  57       5.018  -4.499   6.251  1.00 98.04           H  
ATOM    880  HB1 ALA A  57       3.869  -2.435   5.450  1.00 98.04           H  
ATOM    881  HB2 ALA A  57       5.618  -2.269   5.426  1.00 98.04           H  
ATOM    882  HB3 ALA A  57       4.732  -2.536   3.926  1.00 98.04           H  
ATOM    883  N   ASP A  58       3.483  -5.235   3.389  1.00 98.28           N  
ATOM    884  CA  ASP A  58       2.397  -6.010   2.775  1.00 98.28           C  
ATOM    885  C   ASP A  58       2.461  -7.517   3.104  1.00 98.28           C  
ATOM    886  O   ASP A  58       1.406  -8.126   3.299  1.00 98.28           O  
ATOM    887  CB  ASP A  58       2.247  -5.772   1.247  1.00 98.28           C  
ATOM    888  CG  ASP A  58       1.659  -4.420   0.800  1.00 98.28           C  
ATOM    889  OD1 ASP A  58       0.876  -3.808   1.561  1.00 98.28           O  
ATOM    890  OD2 ASP A  58       1.800  -4.098  -0.398  1.00 98.28           O1-
ATOM    891  H   ASP A  58       4.117  -4.756   2.750  1.00 98.28           H  
ATOM    892  HA  ASP A  58       1.481  -5.661   3.254  1.00 98.28           H  
ATOM    893  HB3 ASP A  58       1.634  -6.562   0.812  1.00 98.28           H  
ATOM    894  HB2 ASP A  58       3.231  -5.877   0.785  1.00 98.28           H  
ATOM    895  N   ILE A  59       3.667  -8.097   3.231  1.00 98.44           N  
ATOM    896  CA  ILE A  59       3.882  -9.442   3.782  1.00 98.44           C  
ATOM    897  C   ILE A  59       3.401  -9.527   5.242  1.00 98.44           C  
ATOM    898  O   ILE A  59       2.628 -10.428   5.553  1.00 98.44           O  
ATOM    899  CB  ILE A  59       5.366  -9.937   3.692  1.00 98.44           C  
ATOM    900  CG1 ILE A  59       5.761 -10.224   2.230  1.00 98.44           C  
ATOM    901  CG2 ILE A  59       5.716 -11.179   4.549  1.00 98.44           C  
ATOM    902  CD1 ILE A  59       7.276 -10.294   1.984  1.00 98.44           C  
ATOM    903  H   ILE A  59       4.499  -7.576   2.958  1.00 98.44           H  
ATOM    904  HA  ILE A  59       3.264 -10.125   3.195  1.00 98.44           H  
ATOM    905  HB  ILE A  59       5.995  -9.120   4.046  1.00 98.44           H  
ATOM    906 HG13 ILE A  59       5.353  -9.442   1.601  1.00 98.44           H  
ATOM    907 HG12 ILE A  59       5.291 -11.148   1.890  1.00 98.44           H  
ATOM    908 HG21 ILE A  59       6.747 -11.495   4.392  1.00 98.44           H  
ATOM    909 HG22 ILE A  59       5.621 -10.991   5.618  1.00 98.44           H  
ATOM    910 HG23 ILE A  59       5.073 -12.024   4.299  1.00 98.44           H  
ATOM    911 HD11 ILE A  59       7.513  -9.998   0.963  1.00 98.44           H  
ATOM    912 HD12 ILE A  59       7.828  -9.632   2.650  1.00 98.44           H  
ATOM    913 HD13 ILE A  59       7.656 -11.305   2.129  1.00 98.44           H  
ATOM    914  N   ALA A  60       3.824  -8.588   6.102  1.00 97.89           N  
ATOM    915  CA  ALA A  60       3.417  -8.529   7.509  1.00 97.89           C  
ATOM    916  C   ALA A  60       1.894  -8.387   7.694  1.00 97.89           C  
ATOM    917  O   ALA A  60       1.333  -9.039   8.576  1.00 97.89           O  
ATOM    918  CB  ALA A  60       4.180  -7.414   8.236  1.00 97.89           C  
ATOM    919  H   ALA A  60       4.466  -7.868   5.782  1.00 97.89           H  
ATOM    920  HA  ALA A  60       3.710  -9.478   7.963  1.00 97.89           H  
ATOM    921  HB1 ALA A  60       3.929  -7.408   9.297  1.00 97.89           H  
ATOM    922  HB2 ALA A  60       5.258  -7.553   8.157  1.00 97.89           H  
ATOM    923  HB3 ALA A  60       3.940  -6.429   7.837  1.00 97.89           H  
ATOM    924  N   VAL A  61       1.239  -7.612   6.818  1.00 97.79           N  
ATOM    925  CA  VAL A  61      -0.219  -7.543   6.733  1.00 97.79           C  
ATOM    926  C   VAL A  61      -0.843  -8.915   6.368  1.00 97.79           C  
ATOM    927  O   VAL A  61      -1.787  -9.347   7.028  1.00 97.79           O  
ATOM    928  CB  VAL A  61      -0.710  -6.428   5.755  1.00 97.79           C  
ATOM    929  CG1 VAL A  61      -2.228  -6.404   5.474  1.00 97.79           C  
ATOM    930  CG2 VAL A  61      -0.315  -5.030   6.259  1.00 97.79           C  
ATOM    931  H   VAL A  61       1.774  -7.057   6.156  1.00 97.79           H  
ATOM    932  HA  VAL A  61      -0.552  -7.281   7.733  1.00 97.79           H  
ATOM    933  HB  VAL A  61      -0.214  -6.587   4.798  1.00 97.79           H  
ATOM    934 HG11 VAL A  61      -2.475  -5.636   4.740  1.00 97.79           H  
ATOM    935 HG12 VAL A  61      -2.593  -7.345   5.076  1.00 97.79           H  
ATOM    936 HG13 VAL A  61      -2.801  -6.184   6.375  1.00 97.79           H  
ATOM    937 HG21 VAL A  61      -0.585  -4.258   5.538  1.00 97.79           H  
ATOM    938 HG22 VAL A  61      -0.809  -4.797   7.202  1.00 97.79           H  
ATOM    939 HG23 VAL A  61       0.753  -4.940   6.425  1.00 97.79           H  
ATOM    940  N   GLY A  62      -0.281  -9.613   5.373  1.00 97.95           N  
ATOM    941  CA  GLY A  62      -0.731 -10.945   4.964  1.00 97.95           C  
ATOM    942  C   GLY A  62      -0.495 -12.004   6.059  1.00 97.95           C  
ATOM    943  O   GLY A  62      -1.345 -12.873   6.250  1.00 97.95           O  
ATOM    944  H   GLY A  62       0.505  -9.210   4.871  1.00 97.95           H  
ATOM    945  HA3 GLY A  62      -0.197 -11.235   4.060  1.00 97.95           H  
ATOM    946  HA2 GLY A  62      -1.791 -10.909   4.707  1.00 97.95           H  
ATOM    947  N   VAL A  63       0.637 -11.936   6.777  1.00 97.90           N  
ATOM    948  CA  VAL A  63       1.018 -12.877   7.833  1.00 97.90           C  
ATOM    949  C   VAL A  63       0.231 -12.661   9.146  1.00 97.90           C  
ATOM    950  O   VAL A  63      -0.179 -13.650   9.753  1.00 97.90           O  
ATOM    951  CB  VAL A  63       2.555 -12.834   8.129  1.00 97.90           C  
ATOM    952  CG1 VAL A  63       3.024 -13.613   9.379  1.00 97.90           C  
ATOM    953  CG2 VAL A  63       3.373 -13.349   6.932  1.00 97.90           C  
ATOM    954  H   VAL A  63       1.333 -11.242   6.512  1.00 97.90           H  
ATOM    955  HA  VAL A  63       0.778 -13.882   7.479  1.00 97.90           H  
ATOM    956  HB  VAL A  63       2.831 -11.790   8.285  1.00 97.90           H  
ATOM    957 HG11 VAL A  63       4.110 -13.595   9.471  1.00 97.90           H  
ATOM    958 HG12 VAL A  63       2.632 -13.195  10.304  1.00 97.90           H  
ATOM    959 HG13 VAL A  63       2.715 -14.658   9.332  1.00 97.90           H  
ATOM    960 HG21 VAL A  63       4.444 -13.256   7.111  1.00 97.90           H  
ATOM    961 HG22 VAL A  63       3.161 -14.399   6.728  1.00 97.90           H  
ATOM    962 HG23 VAL A  63       3.157 -12.792   6.027  1.00 97.90           H  
ATOM    963  N   LEU A  64       0.065 -11.405   9.587  1.00 96.46           N  
ATOM    964  CA  LEU A  64      -0.505 -11.085  10.899  1.00 96.46           C  
ATOM    965  C   LEU A  64      -1.911 -10.488  10.771  1.00 96.46           C  
ATOM    966  O   LEU A  64      -2.851 -11.034  11.346  1.00 96.46           O  
ATOM    967  CB  LEU A  64       0.428 -10.121  11.673  1.00 96.46           C  
ATOM    968  CG  LEU A  64       1.799 -10.723  12.058  1.00 96.46           C  
ATOM    969  CD1 LEU A  64       2.745  -9.638  12.612  1.00 96.46           C  
ATOM    970  CD2 LEU A  64       1.662 -11.921  13.023  1.00 96.46           C  
ATOM    971  H   LEU A  64       0.449 -10.628   9.055  1.00 96.46           H  
ATOM    972  HA  LEU A  64      -0.616 -11.989  11.500  1.00 96.46           H  
ATOM    973  HB3 LEU A  64      -0.073  -9.786  12.584  1.00 96.46           H  
ATOM    974  HB2 LEU A  64       0.581  -9.218  11.081  1.00 96.46           H  
ATOM    975  HG  LEU A  64       2.265 -11.084  11.141  1.00 96.46           H  
ATOM    976 HD11 LEU A  64       3.682  -9.617  12.054  1.00 96.46           H  
ATOM    977 HD12 LEU A  64       2.309  -8.644  12.533  1.00 96.46           H  
ATOM    978 HD13 LEU A  64       2.996  -9.786  13.663  1.00 96.46           H  
ATOM    979 HD21 LEU A  64       2.408 -11.911  13.818  1.00 96.46           H  
ATOM    980 HD22 LEU A  64       0.684 -11.948  13.506  1.00 96.46           H  
ATOM    981 HD23 LEU A  64       1.783 -12.864  12.490  1.00 96.46           H  
ATOM    982  N   VAL A  65      -2.034  -9.369  10.049  1.00 97.08           N  
ATOM    983  CA  VAL A  65      -3.239  -8.540  10.026  1.00 97.08           C  
ATOM    984  C   VAL A  65      -4.474  -9.255   9.439  1.00 97.08           C  
ATOM    985  O   VAL A  65      -5.531  -9.213  10.065  1.00 97.08           O  
ATOM    986  CB  VAL A  65      -2.990  -7.187   9.300  1.00 97.08           C  
ATOM    987  CG1 VAL A  65      -4.237  -6.319   9.046  1.00 97.08           C  
ATOM    988  CG2 VAL A  65      -1.897  -6.374  10.023  1.00 97.08           C  
ATOM    989  H   VAL A  65      -1.237  -9.021   9.537  1.00 97.08           H  
ATOM    990  HA  VAL A  65      -3.475  -8.312  11.068  1.00 97.08           H  
ATOM    991  HB  VAL A  65      -2.623  -7.408   8.306  1.00 97.08           H  
ATOM    992 HG11 VAL A  65      -3.972  -5.325   8.684  1.00 97.08           H  
ATOM    993 HG12 VAL A  65      -4.894  -6.761   8.296  1.00 97.08           H  
ATOM    994 HG13 VAL A  65      -4.816  -6.202   9.956  1.00 97.08           H  
ATOM    995 HG21 VAL A  65      -1.768  -5.386   9.579  1.00 97.08           H  
ATOM    996 HG22 VAL A  65      -2.137  -6.236  11.077  1.00 97.08           H  
ATOM    997 HG23 VAL A  65      -0.929  -6.873   9.985  1.00 97.08           H  
ATOM    998  N   MET A  66      -4.335  -9.925   8.287  1.00 97.15           N  
ATOM    999  CA  MET A  66      -5.458 -10.640   7.664  1.00 97.15           C  
ATOM   1000  C   MET A  66      -5.983 -11.853   8.483  1.00 97.15           C  
ATOM   1001  O   MET A  66      -7.199 -11.966   8.642  1.00 97.15           O  
ATOM   1002  CB  MET A  66      -5.193 -10.946   6.172  1.00 97.15           C  
ATOM   1003  CG  MET A  66      -4.850  -9.700   5.335  1.00 97.15           C  
ATOM   1004  SD  MET A  66      -4.818 -10.007   3.551  1.00 97.15           S  
ATOM   1005  CE  MET A  66      -3.807  -8.625   2.960  1.00 97.15           C  
ATOM   1006  H   MET A  66      -3.437  -9.912   7.810  1.00 97.15           H  
ATOM   1007  HA  MET A  66      -6.290  -9.932   7.656  1.00 97.15           H  
ATOM   1008  HB3 MET A  66      -6.076 -11.428   5.747  1.00 97.15           H  
ATOM   1009  HB2 MET A  66      -4.382 -11.661   6.057  1.00 97.15           H  
ATOM   1010  HG3 MET A  66      -3.880  -9.309   5.630  1.00 97.15           H  
ATOM   1011  HG2 MET A  66      -5.573  -8.908   5.528  1.00 97.15           H  
ATOM   1012  HE1 MET A  66      -3.798  -8.602   1.871  1.00 97.15           H  
ATOM   1013  HE2 MET A  66      -4.203  -7.674   3.317  1.00 97.15           H  
ATOM   1014  HE3 MET A  66      -2.777  -8.735   3.300  1.00 97.15           H  
ATOM   1015  N   PRO A  67      -5.100 -12.671   9.106  1.00 97.34           N  
ATOM   1016  CA  PRO A  67      -5.508 -13.594  10.184  1.00 97.34           C  
ATOM   1017  C   PRO A  67      -6.143 -12.950  11.431  1.00 97.34           C  
ATOM   1018  O   PRO A  67      -7.133 -13.486  11.927  1.00 97.34           O  
ATOM   1019  CB  PRO A  67      -4.227 -14.373  10.510  1.00 97.34           C  
ATOM   1020  CG  PRO A  67      -3.488 -14.398   9.186  1.00 97.34           C  
ATOM   1021  CD  PRO A  67      -3.761 -13.009   8.620  1.00 97.34           C  
ATOM   1022  HA  PRO A  67      -6.234 -14.283   9.748  1.00 97.34           H  
ATOM   1023  HB3 PRO A  67      -4.430 -15.373  10.896  1.00 97.34           H  
ATOM   1024  HB2 PRO A  67      -3.630 -13.843  11.255  1.00 97.34           H  
ATOM   1025  HG3 PRO A  67      -3.938 -15.150   8.535  1.00 97.34           H  
ATOM   1026  HG2 PRO A  67      -2.431 -14.638   9.278  1.00 97.34           H  
ATOM   1027  HD2 PRO A  67      -3.035 -12.288   8.987  1.00 97.34           H  
ATOM   1028  HD3 PRO A  67      -3.691 -13.035   7.536  1.00 97.34           H  
ATOM   1029  N   LEU A  68      -5.605 -11.828  11.929  1.00 96.66           N  
ATOM   1030  CA  LEU A  68      -6.203 -11.098  13.055  1.00 96.66           C  
ATOM   1031  C   LEU A  68      -7.594 -10.523  12.718  1.00 96.66           C  
ATOM   1032  O   LEU A  68      -8.475 -10.561  13.574  1.00 96.66           O  
ATOM   1033  CB  LEU A  68      -5.247 -10.004  13.580  1.00 96.66           C  
ATOM   1034  CG  LEU A  68      -4.059 -10.529  14.416  1.00 96.66           C  
ATOM   1035  CD1 LEU A  68      -3.053  -9.394  14.710  1.00 96.66           C  
ATOM   1036  CD2 LEU A  68      -4.519 -11.244  15.704  1.00 96.66           C  
ATOM   1037  H   LEU A  68      -4.745 -11.448  11.543  1.00 96.66           H  
ATOM   1038  HA  LEU A  68      -6.365 -11.821  13.856  1.00 96.66           H  
ATOM   1039  HB3 LEU A  68      -5.805  -9.294  14.193  1.00 96.66           H  
ATOM   1040  HB2 LEU A  68      -4.874  -9.435  12.729  1.00 96.66           H  
ATOM   1041  HG  LEU A  68      -3.531 -11.269  13.815  1.00 96.66           H  
ATOM   1042 HD11 LEU A  68      -2.054  -9.664  14.367  1.00 96.66           H  
ATOM   1043 HD12 LEU A  68      -3.321  -8.464  14.207  1.00 96.66           H  
ATOM   1044 HD13 LEU A  68      -2.979  -9.160  15.772  1.00 96.66           H  
ATOM   1045 HD21 LEU A  68      -3.861 -11.050  16.550  1.00 96.66           H  
ATOM   1046 HD22 LEU A  68      -5.526 -10.949  16.002  1.00 96.66           H  
ATOM   1047 HD23 LEU A  68      -4.527 -12.326  15.561  1.00 96.66           H  
ATOM   1048  N   ALA A  69      -7.802 -10.071  11.475  1.00 95.98           N  
ATOM   1049  CA  ALA A  69      -9.101  -9.651  10.948  1.00 95.98           C  
ATOM   1050  C   ALA A  69     -10.154 -10.777  10.991  1.00 95.98           C  
ATOM   1051  O   ALA A  69     -11.290 -10.526  11.396  1.00 95.98           O  
ATOM   1052  CB  ALA A  69      -8.927  -9.115   9.522  1.00 95.98           C  
ATOM   1053  H   ALA A  69      -7.006  -9.992  10.845  1.00 95.98           H  
ATOM   1054  HA  ALA A  69      -9.456  -8.831  11.576  1.00 95.98           H  
ATOM   1055  HB1 ALA A  69      -9.854  -8.665   9.165  1.00 95.98           H  
ATOM   1056  HB2 ALA A  69      -8.147  -8.356   9.468  1.00 95.98           H  
ATOM   1057  HB3 ALA A  69      -8.672  -9.903   8.816  1.00 95.98           H  
ATOM   1058  N   ILE A  70      -9.743 -12.010  10.655  1.00 96.20           N  
ATOM   1059  CA  ILE A  70     -10.557 -13.219  10.801  1.00 96.20           C  
ATOM   1060  C   ILE A  70     -10.932 -13.478  12.278  1.00 96.20           C  
ATOM   1061  O   ILE A  70     -12.111 -13.686  12.564  1.00 96.20           O  
ATOM   1062  CB  ILE A  70      -9.880 -14.481  10.173  1.00 96.20           C  
ATOM   1063  CG1 ILE A  70      -9.784 -14.347   8.635  1.00 96.20           C  
ATOM   1064  CG2 ILE A  70     -10.522 -15.838  10.551  1.00 96.20           C  
ATOM   1065  CD1 ILE A  70      -8.801 -15.335   7.988  1.00 96.20           C  
ATOM   1066  H   ILE A  70      -8.797 -12.134  10.316  1.00 96.20           H  
ATOM   1067  HA  ILE A  70     -11.486 -13.038  10.256  1.00 96.20           H  
ATOM   1068  HB  ILE A  70      -8.859 -14.520  10.544  1.00 96.20           H  
ATOM   1069 HG13 ILE A  70      -9.481 -13.337   8.358  1.00 96.20           H  
ATOM   1070 HG12 ILE A  70     -10.773 -14.479   8.196  1.00 96.20           H  
ATOM   1071 HG21 ILE A  70     -10.046 -16.668  10.030  1.00 96.20           H  
ATOM   1072 HG22 ILE A  70     -10.424 -16.055  11.614  1.00 96.20           H  
ATOM   1073 HG23 ILE A  70     -11.583 -15.861  10.306  1.00 96.20           H  
ATOM   1074 HD11 ILE A  70      -9.291 -16.281   7.763  1.00 96.20           H  
ATOM   1075 HD12 ILE A  70      -8.407 -14.940   7.052  1.00 96.20           H  
ATOM   1076 HD13 ILE A  70      -7.950 -15.548   8.635  1.00 96.20           H  
ATOM   1077  N   VAL A  71      -9.959 -13.396  13.197  1.00 95.21           N  
ATOM   1078  CA  VAL A  71     -10.176 -13.531  14.643  1.00 95.21           C  
ATOM   1079  C   VAL A  71     -11.150 -12.465  15.208  1.00 95.21           C  
ATOM   1080  O   VAL A  71     -12.037 -12.807  15.993  1.00 95.21           O  
ATOM   1081  CB  VAL A  71      -8.824 -13.510  15.422  1.00 95.21           C  
ATOM   1082  CG1 VAL A  71      -8.941 -13.378  16.954  1.00 95.21           C  
ATOM   1083  CG2 VAL A  71      -7.983 -14.757  15.090  1.00 95.21           C  
ATOM   1084  H   VAL A  71      -9.008 -13.222  12.891  1.00 95.21           H  
ATOM   1085  HA  VAL A  71     -10.646 -14.503  14.804  1.00 95.21           H  
ATOM   1086  HB  VAL A  71      -8.254 -12.646  15.084  1.00 95.21           H  
ATOM   1087 HG11 VAL A  71      -7.971 -13.487  17.439  1.00 95.21           H  
ATOM   1088 HG12 VAL A  71      -9.333 -12.406  17.257  1.00 95.21           H  
ATOM   1089 HG13 VAL A  71      -9.602 -14.145  17.354  1.00 95.21           H  
ATOM   1090 HG21 VAL A  71      -7.005 -14.713  15.568  1.00 95.21           H  
ATOM   1091 HG22 VAL A  71      -8.478 -15.668  15.427  1.00 95.21           H  
ATOM   1092 HG23 VAL A  71      -7.811 -14.859  14.019  1.00 95.21           H  
ATOM   1093  N   VAL A  72     -11.019 -11.213  14.753  1.00 95.26           N  
ATOM   1094  CA  VAL A  72     -11.934 -10.119  15.082  1.00 95.26           C  
ATOM   1095  C   VAL A  72     -13.360 -10.351  14.513  1.00 95.26           C  
ATOM   1096  O   VAL A  72     -14.339 -10.007  15.175  1.00 95.26           O  
ATOM   1097  CB  VAL A  72     -11.351  -8.744  14.628  1.00 95.26           C  
ATOM   1098  CG1 VAL A  72     -12.327  -7.553  14.683  1.00 95.26           C  
ATOM   1099  CG2 VAL A  72     -10.109  -8.374  15.463  1.00 95.26           C  
ATOM   1100  H   VAL A  72     -10.230 -10.985  14.152  1.00 95.26           H  
ATOM   1101  HA  VAL A  72     -12.025 -10.102  16.169  1.00 95.26           H  
ATOM   1102  HB  VAL A  72     -11.031  -8.845  13.590  1.00 95.26           H  
ATOM   1103 HG11 VAL A  72     -11.829  -6.630  14.388  1.00 95.26           H  
ATOM   1104 HG12 VAL A  72     -13.180  -7.680  14.018  1.00 95.26           H  
ATOM   1105 HG13 VAL A  72     -12.697  -7.416  15.697  1.00 95.26           H  
ATOM   1106 HG21 VAL A  72      -9.620  -7.483  15.068  1.00 95.26           H  
ATOM   1107 HG22 VAL A  72     -10.380  -8.171  16.501  1.00 95.26           H  
ATOM   1108 HG23 VAL A  72      -9.366  -9.169  15.479  1.00 95.26           H  
ATOM   1109  N   SER A  73     -13.476 -10.985  13.336  1.00 91.88           N  
ATOM   1110  CA  SER A  73     -14.762 -11.355  12.736  1.00 91.88           C  
ATOM   1111  C   SER A  73     -15.511 -12.450  13.525  1.00 91.88           C  
ATOM   1112  O   SER A  73     -16.742 -12.430  13.568  1.00 91.88           O  
ATOM   1113  CB  SER A  73     -14.564 -11.687  11.239  1.00 91.88           C  
ATOM   1114  OG  SER A  73     -14.179 -13.021  10.963  1.00 91.88           O  
ATOM   1115  H   SER A  73     -12.639 -11.194  12.800  1.00 91.88           H  
ATOM   1116  HA  SER A  73     -15.384 -10.459  12.778  1.00 91.88           H  
ATOM   1117  HB3 SER A  73     -13.830 -11.009  10.807  1.00 91.88           H  
ATOM   1118  HB2 SER A  73     -15.501 -11.508  10.709  1.00 91.88           H  
ATOM   1119  HG  SER A  73     -13.412 -13.248  11.521  1.00 91.88           H  
ATOM   1120  N   LEU A  74     -14.761 -13.358  14.170  1.00 92.96           N  
ATOM   1121  CA  LEU A  74     -15.296 -14.389  15.062  1.00 92.96           C  
ATOM   1122  C   LEU A  74     -15.818 -13.789  16.383  1.00 92.96           C  
ATOM   1123  O   LEU A  74     -16.707 -14.378  16.998  1.00 92.96           O  
ATOM   1124  CB  LEU A  74     -14.221 -15.467  15.331  1.00 92.96           C  
ATOM   1125  CG  LEU A  74     -13.819 -16.305  14.095  1.00 92.96           C  
ATOM   1126  CD1 LEU A  74     -12.517 -17.094  14.357  1.00 92.96           C  
ATOM   1127  CD2 LEU A  74     -14.971 -17.203  13.594  1.00 92.96           C  
ATOM   1128  H   LEU A  74     -13.754 -13.327  14.064  1.00 92.96           H  
ATOM   1129  HA  LEU A  74     -16.149 -14.857  14.568  1.00 92.96           H  
ATOM   1130  HB3 LEU A  74     -14.567 -16.145  16.114  1.00 92.96           H  
ATOM   1131  HB2 LEU A  74     -13.338 -14.980  15.743  1.00 92.96           H  
ATOM   1132  HG  LEU A  74     -13.594 -15.613  13.284  1.00 92.96           H  
ATOM   1133 HD11 LEU A  74     -11.743 -16.801  13.647  1.00 92.96           H  
ATOM   1134 HD12 LEU A  74     -12.116 -16.910  15.354  1.00 92.96           H  
ATOM   1135 HD13 LEU A  74     -12.644 -18.172  14.265  1.00 92.96           H  
ATOM   1136 HD21 LEU A  74     -14.671 -18.240  13.445  1.00 92.96           H  
ATOM   1137 HD22 LEU A  74     -15.814 -17.216  14.285  1.00 92.96           H  
ATOM   1138 HD23 LEU A  74     -15.347 -16.844  12.635  1.00 92.96           H  
ATOM   1139  N   GLY A  75     -15.292 -12.619  16.779  1.00 92.94           N  
ATOM   1140  CA  GLY A  75     -15.766 -11.838  17.920  1.00 92.94           C  
ATOM   1141  C   GLY A  75     -15.461 -12.538  19.251  1.00 92.94           C  
ATOM   1142  O   GLY A  75     -16.279 -12.471  20.171  1.00 92.94           O  
ATOM   1143  H   GLY A  75     -14.569 -12.200  16.207  1.00 92.94           H  
ATOM   1144  HA3 GLY A  75     -16.839 -11.662  17.830  1.00 92.94           H  
ATOM   1145  HA2 GLY A  75     -15.285 -10.861  17.909  1.00 92.94           H  
ATOM   1146  N   ILE A  76     -14.329 -13.250  19.342  1.00 94.43           N  
ATOM   1147  CA  ILE A  76     -13.937 -14.054  20.502  1.00 94.43           C  
ATOM   1148  C   ILE A  76     -13.826 -13.235  21.810  1.00 94.43           C  
ATOM   1149  O   ILE A  76     -13.441 -12.063  21.775  1.00 94.43           O  
ATOM   1150  CB  ILE A  76     -12.599 -14.807  20.248  1.00 94.43           C  
ATOM   1151  CG1 ILE A  76     -11.369 -13.901  19.978  1.00 94.43           C  
ATOM   1152  CG2 ILE A  76     -12.767 -15.854  19.128  1.00 94.43           C  
ATOM   1153  CD1 ILE A  76     -10.029 -14.639  20.124  1.00 94.43           C  
ATOM   1154  H   ILE A  76     -13.696 -13.262  18.556  1.00 94.43           H  
ATOM   1155  HA  ILE A  76     -14.728 -14.794  20.646  1.00 94.43           H  
ATOM   1156  HB  ILE A  76     -12.384 -15.366  21.161  1.00 94.43           H  
ATOM   1157 HG13 ILE A  76     -11.344 -13.054  20.661  1.00 94.43           H  
ATOM   1158 HG12 ILE A  76     -11.439 -13.466  18.980  1.00 94.43           H  
ATOM   1159 HG21 ILE A  76     -11.894 -16.500  19.046  1.00 94.43           H  
ATOM   1160 HG22 ILE A  76     -13.624 -16.501  19.317  1.00 94.43           H  
ATOM   1161 HG23 ILE A  76     -12.918 -15.382  18.157  1.00 94.43           H  
ATOM   1162 HD11 ILE A  76      -9.197 -13.935  20.101  1.00 94.43           H  
ATOM   1163 HD12 ILE A  76      -9.973 -15.182  21.067  1.00 94.43           H  
ATOM   1164 HD13 ILE A  76      -9.873 -15.357  19.321  1.00 94.43           H  
ATOM   1165  N   THR A  77     -14.205 -13.857  22.931  1.00 95.79           N  
ATOM   1166  CA  THR A  77     -14.157 -13.255  24.258  1.00 95.79           C  
ATOM   1167  C   THR A  77     -12.711 -13.244  24.799  1.00 95.79           C  
ATOM   1168  O   THR A  77     -12.202 -14.301  25.179  1.00 95.79           O  
ATOM   1169  CB  THR A  77     -15.080 -14.014  25.252  1.00 95.79           C  
ATOM   1170  CG2 THR A  77     -15.260 -13.300  26.604  1.00 95.79           C  
ATOM   1171  OG1 THR A  77     -16.367 -14.196  24.673  1.00 95.79           O  
ATOM   1172  H   THR A  77     -14.551 -14.805  22.901  1.00 95.79           H  
ATOM   1173  HA  THR A  77     -14.521 -12.234  24.182  1.00 95.79           H  
ATOM   1174  HB  THR A  77     -14.678 -15.011  25.443  1.00 95.79           H  
ATOM   1175 HG21 THR A  77     -15.957 -13.840  27.246  1.00 95.79           H  
ATOM   1176 HG22 THR A  77     -14.318 -13.230  27.148  1.00 95.79           H  
ATOM   1177 HG23 THR A  77     -15.641 -12.285  26.479  1.00 95.79           H  
ATOM   1178  HG1 THR A  77     -16.794 -13.333  24.592  1.00 95.79           H  
ATOM   1179  N   ILE A  78     -12.065 -12.074  24.789  1.00 95.95           N  
ATOM   1180  CA  ILE A  78     -10.685 -11.890  25.234  1.00 95.95           C  
ATOM   1181  C   ILE A  78     -10.518 -10.529  25.940  1.00 95.95           C  
ATOM   1182  O   ILE A  78     -11.417  -9.688  25.910  1.00 95.95           O  
ATOM   1183  CB  ILE A  78      -9.655 -12.004  24.063  1.00 95.95           C  
ATOM   1184  CG1 ILE A  78      -9.906 -11.021  22.899  1.00 95.95           C  
ATOM   1185  CG2 ILE A  78      -9.525 -13.449  23.546  1.00 95.95           C  
ATOM   1186  CD1 ILE A  78      -8.709 -10.877  21.948  1.00 95.95           C  
ATOM   1187  H   ILE A  78     -12.544 -11.224  24.496  1.00 95.95           H  
ATOM   1188  HA  ILE A  78     -10.450 -12.647  25.985  1.00 95.95           H  
ATOM   1189  HB  ILE A  78      -8.674 -11.758  24.472  1.00 95.95           H  
ATOM   1190 HG13 ILE A  78     -10.161 -10.034  23.282  1.00 95.95           H  
ATOM   1191 HG12 ILE A  78     -10.777 -11.354  22.334  1.00 95.95           H  
ATOM   1192 HG21 ILE A  78      -8.697 -13.551  22.844  1.00 95.95           H  
ATOM   1193 HG22 ILE A  78      -9.342 -14.146  24.363  1.00 95.95           H  
ATOM   1194 HG23 ILE A  78     -10.431 -13.771  23.033  1.00 95.95           H  
ATOM   1195 HD11 ILE A  78      -8.807  -9.988  21.327  1.00 95.95           H  
ATOM   1196 HD12 ILE A  78      -7.767 -10.789  22.491  1.00 95.95           H  
ATOM   1197 HD13 ILE A  78      -8.631 -11.730  21.275  1.00 95.95           H  
ATOM   1198  N   HIS A  79      -9.368 -10.373  26.601  1.00 95.67           N  
ATOM   1199  CA  HIS A  79      -8.925  -9.200  27.354  1.00 95.67           C  
ATOM   1200  C   HIS A  79      -8.892  -7.909  26.509  1.00 95.67           C  
ATOM   1201  O   HIS A  79      -8.439  -7.952  25.361  1.00 95.67           O  
ATOM   1202  CB  HIS A  79      -7.537  -9.554  27.915  1.00 95.67           C  
ATOM   1203  CG  HIS A  79      -6.823  -8.486  28.694  1.00 95.67           C  
ATOM   1204  CD2 HIS A  79      -7.118  -7.994  29.946  1.00 95.67           C  
ATOM   1205  ND1 HIS A  79      -5.650  -7.880  28.226  1.00 95.67           N  
ATOM   1206  CE1 HIS A  79      -5.244  -7.120  29.239  1.00 95.67           C  
ATOM   1207  NE2 HIS A  79      -6.088  -7.128  30.269  1.00 95.67           N  
ATOM   1208  H   HIS A  79      -8.695 -11.123  26.553  1.00 95.67           H  
ATOM   1209  HA  HIS A  79      -9.610  -9.053  28.189  1.00 95.67           H  
ATOM   1210  HB3 HIS A  79      -6.881  -9.873  27.107  1.00 95.67           H  
ATOM   1211  HB2 HIS A  79      -7.623 -10.419  28.571  1.00 95.67           H  
ATOM   1212  HD2 HIS A  79      -7.927  -8.220  30.628  1.00 95.67           H  
ATOM   1213  HE1 HIS A  79      -4.321  -6.558  29.236  1.00 95.67           H  
ATOM   1214  HE2 HIS A  79      -5.963  -6.629  31.141  1.00 95.67           H  
ATOM   1215  N   PHE A  80      -9.347  -6.795  27.101  1.00 94.78           N  
ATOM   1216  CA  PHE A  80      -9.471  -5.473  26.475  1.00 94.78           C  
ATOM   1217  C   PHE A  80      -8.174  -4.998  25.793  1.00 94.78           C  
ATOM   1218  O   PHE A  80      -8.182  -4.763  24.585  1.00 94.78           O  
ATOM   1219  CB  PHE A  80     -10.012  -4.434  27.494  1.00 94.78           C  
ATOM   1220  CG  PHE A  80     -10.264  -3.039  26.932  1.00 94.78           C  
ATOM   1221  CD1 PHE A  80      -9.204  -2.118  26.773  1.00 94.78           C  
ATOM   1222  CD2 PHE A  80     -11.523  -2.723  26.378  1.00 94.78           C  
ATOM   1223  CE1 PHE A  80      -9.404  -0.937  26.073  1.00 94.78           C  
ATOM   1224  CE2 PHE A  80     -11.714  -1.519  25.713  1.00 94.78           C  
ATOM   1225  CZ  PHE A  80     -10.651  -0.642  25.539  1.00 94.78           C  
ATOM   1226  H   PHE A  80      -9.769  -6.881  28.024  1.00 94.78           H  
ATOM   1227  HA  PHE A  80     -10.222  -5.576  25.689  1.00 94.78           H  
ATOM   1228  HB3 PHE A  80      -9.326  -4.351  28.339  1.00 94.78           H  
ATOM   1229  HB2 PHE A  80     -10.954  -4.794  27.909  1.00 94.78           H  
ATOM   1230  HD1 PHE A  80      -8.220  -2.342  27.162  1.00 94.78           H  
ATOM   1231  HD2 PHE A  80     -12.341  -3.424  26.450  1.00 94.78           H  
ATOM   1232  HE1 PHE A  80      -8.583  -0.246  25.941  1.00 94.78           H  
ATOM   1233  HE2 PHE A  80     -12.684  -1.286  25.296  1.00 94.78           H  
ATOM   1234  HZ  PHE A  80     -10.795   0.278  24.992  1.00 94.78           H  
ATOM   1235  N   TYR A  81      -7.072  -4.900  26.556  1.00 95.45           N  
ATOM   1236  CA  TYR A  81      -5.793  -4.410  26.028  1.00 95.45           C  
ATOM   1237  C   TYR A  81      -5.158  -5.377  25.016  1.00 95.45           C  
ATOM   1238  O   TYR A  81      -4.449  -4.917  24.125  1.00 95.45           O  
ATOM   1239  CB  TYR A  81      -4.787  -4.086  27.147  1.00 95.45           C  
ATOM   1240  CG  TYR A  81      -5.216  -3.034  28.156  1.00 95.45           C  
ATOM   1241  CD1 TYR A  81      -5.490  -1.714  27.737  1.00 95.45           C  
ATOM   1242  CD2 TYR A  81      -5.288  -3.357  29.526  1.00 95.45           C  
ATOM   1243  CE1 TYR A  81      -5.839  -0.728  28.680  1.00 95.45           C  
ATOM   1244  CE2 TYR A  81      -5.626  -2.370  30.470  1.00 95.45           C  
ATOM   1245  OH  TYR A  81      -6.231  -0.110  30.976  1.00 95.45           O  
ATOM   1246  CZ  TYR A  81      -5.901  -1.055  30.049  1.00 95.45           C  
ATOM   1247  H   TYR A  81      -7.108  -5.137  27.537  1.00 95.45           H  
ATOM   1248  HA  TYR A  81      -5.999  -3.480  25.500  1.00 95.45           H  
ATOM   1249  HB3 TYR A  81      -3.861  -3.726  26.696  1.00 95.45           H  
ATOM   1250  HB2 TYR A  81      -4.510  -5.000  27.665  1.00 95.45           H  
ATOM   1251  HD1 TYR A  81      -5.427  -1.448  26.691  1.00 95.45           H  
ATOM   1252  HD2 TYR A  81      -5.063  -4.354  29.871  1.00 95.45           H  
ATOM   1253  HE1 TYR A  81      -6.050   0.276  28.340  1.00 95.45           H  
ATOM   1254  HE2 TYR A  81      -5.654  -2.629  31.518  1.00 95.45           H  
ATOM   1255  HH  TYR A  81      -6.203   0.786  30.610  1.00 95.45           H  
ATOM   1256  N   SER A  82      -5.440  -6.682  25.135  1.00 96.11           N  
ATOM   1257  CA  SER A  82      -5.024  -7.683  24.153  1.00 96.11           C  
ATOM   1258  C   SER A  82      -5.762  -7.485  22.811  1.00 96.11           C  
ATOM   1259  O   SER A  82      -5.109  -7.419  21.771  1.00 96.11           O  
ATOM   1260  CB  SER A  82      -5.224  -9.099  24.724  1.00 96.11           C  
ATOM   1261  OG  SER A  82      -4.418  -9.293  25.880  1.00 96.11           O  
ATOM   1262  H   SER A  82      -6.035  -6.993  25.890  1.00 96.11           H  
ATOM   1263  HA  SER A  82      -3.957  -7.548  23.957  1.00 96.11           H  
ATOM   1264  HB3 SER A  82      -4.942  -9.842  23.976  1.00 96.11           H  
ATOM   1265  HB2 SER A  82      -6.271  -9.287  24.959  1.00 96.11           H  
ATOM   1266  HG  SER A  82      -4.797  -8.776  26.614  1.00 96.11           H  
ATOM   1267  N   CYS A  83      -7.091  -7.306  22.864  1.00 96.86           N  
ATOM   1268  CA  CYS A  83      -7.932  -6.963  21.712  1.00 96.86           C  
ATOM   1269  C   CYS A  83      -7.532  -5.614  21.078  1.00 96.86           C  
ATOM   1270  O   CYS A  83      -7.404  -5.520  19.854  1.00 96.86           O  
ATOM   1271  CB  CYS A  83      -9.415  -6.976  22.136  1.00 96.86           C  
ATOM   1272  SG  CYS A  83     -10.618  -6.610  20.824  1.00 96.86           S  
ATOM   1273  H   CYS A  83      -7.562  -7.365  23.764  1.00 96.86           H  
ATOM   1274  HA  CYS A  83      -7.785  -7.738  20.957  1.00 96.86           H  
ATOM   1275  HB3 CYS A  83      -9.574  -6.254  22.936  1.00 96.86           H  
ATOM   1276  HB2 CYS A  83      -9.672  -7.942  22.564  1.00 96.86           H  
ATOM   1277  N   LEU A  84      -7.288  -4.604  21.924  1.00 96.83           N  
ATOM   1278  CA  LEU A  84      -6.797  -3.290  21.516  1.00 96.83           C  
ATOM   1279  C   LEU A  84      -5.420  -3.386  20.838  1.00 96.83           C  
ATOM   1280  O   LEU A  84      -5.240  -2.795  19.782  1.00 96.83           O  
ATOM   1281  CB  LEU A  84      -6.816  -2.316  22.713  1.00 96.83           C  
ATOM   1282  CG  LEU A  84      -6.491  -0.838  22.390  1.00 96.83           C  
ATOM   1283  CD1 LEU A  84      -7.436  -0.203  21.346  1.00 96.83           C  
ATOM   1284  CD2 LEU A  84      -6.426  -0.010  23.686  1.00 96.83           C  
ATOM   1285  H   LEU A  84      -7.473  -4.730  22.918  1.00 96.83           H  
ATOM   1286  HA  LEU A  84      -7.500  -2.918  20.774  1.00 96.83           H  
ATOM   1287  HB3 LEU A  84      -6.094  -2.673  23.445  1.00 96.83           H  
ATOM   1288  HB2 LEU A  84      -7.792  -2.359  23.199  1.00 96.83           H  
ATOM   1289  HG  LEU A  84      -5.489  -0.812  21.960  1.00 96.83           H  
ATOM   1290 HD11 LEU A  84      -7.871   0.738  21.683  1.00 96.83           H  
ATOM   1291 HD12 LEU A  84      -6.896   0.010  20.422  1.00 96.83           H  
ATOM   1292 HD13 LEU A  84      -8.266  -0.851  21.075  1.00 96.83           H  
ATOM   1293 HD21 LEU A  84      -5.581   0.678  23.664  1.00 96.83           H  
ATOM   1294 HD22 LEU A  84      -7.327   0.579  23.841  1.00 96.83           H  
ATOM   1295 HD23 LEU A  84      -6.307  -0.636  24.570  1.00 96.83           H  
ATOM   1296  N   PHE A  85      -4.494  -4.179  21.394  1.00 97.50           N  
ATOM   1297  CA  PHE A  85      -3.179  -4.430  20.806  1.00 97.50           C  
ATOM   1298  C   PHE A  85      -3.250  -5.110  19.421  1.00 97.50           C  
ATOM   1299  O   PHE A  85      -2.595  -4.641  18.492  1.00 97.50           O  
ATOM   1300  CB  PHE A  85      -2.270  -5.160  21.819  1.00 97.50           C  
ATOM   1301  CG  PHE A  85      -0.875  -5.502  21.324  1.00 97.50           C  
ATOM   1302  CD1 PHE A  85      -0.584  -6.791  20.829  1.00 97.50           C  
ATOM   1303  CD2 PHE A  85       0.096  -4.485  21.206  1.00 97.50           C  
ATOM   1304  CE1 PHE A  85       0.667  -7.059  20.288  1.00 97.50           C  
ATOM   1305  CE2 PHE A  85       1.337  -4.771  20.654  1.00 97.50           C  
ATOM   1306  CZ  PHE A  85       1.623  -6.054  20.202  1.00 97.50           C  
ATOM   1307  H   PHE A  85      -4.675  -4.606  22.298  1.00 97.50           H  
ATOM   1308  HA  PHE A  85      -2.728  -3.449  20.641  1.00 97.50           H  
ATOM   1309  HB3 PHE A  85      -2.755  -6.069  22.176  1.00 97.50           H  
ATOM   1310  HB2 PHE A  85      -2.149  -4.521  22.694  1.00 97.50           H  
ATOM   1311  HD1 PHE A  85      -1.331  -7.573  20.863  1.00 97.50           H  
ATOM   1312  HD2 PHE A  85      -0.125  -3.479  21.535  1.00 97.50           H  
ATOM   1313  HE1 PHE A  85       0.892  -8.048  19.915  1.00 97.50           H  
ATOM   1314  HE2 PHE A  85       2.080  -3.991  20.565  1.00 97.50           H  
ATOM   1315  HZ  PHE A  85       2.589  -6.268  19.767  1.00 97.50           H  
ATOM   1316  N   MET A  86      -4.096  -6.142  19.269  1.00 96.84           N  
ATOM   1317  CA  MET A  86      -4.352  -6.805  17.982  1.00 96.84           C  
ATOM   1318  C   MET A  86      -4.895  -5.836  16.913  1.00 96.84           C  
ATOM   1319  O   MET A  86      -4.405  -5.832  15.786  1.00 96.84           O  
ATOM   1320  CB  MET A  86      -5.323  -7.990  18.158  1.00 96.84           C  
ATOM   1321  CG  MET A  86      -4.760  -9.163  18.969  1.00 96.84           C  
ATOM   1322  SD  MET A  86      -6.022 -10.401  19.373  1.00 96.84           S  
ATOM   1323  CE  MET A  86      -5.113 -11.390  20.588  1.00 96.84           C  
ATOM   1324  H   MET A  86      -4.610  -6.483  20.077  1.00 96.84           H  
ATOM   1325  HA  MET A  86      -3.399  -7.191  17.612  1.00 96.84           H  
ATOM   1326  HB3 MET A  86      -5.602  -8.371  17.173  1.00 96.84           H  
ATOM   1327  HB2 MET A  86      -6.253  -7.645  18.611  1.00 96.84           H  
ATOM   1328  HG3 MET A  86      -4.308  -8.811  19.893  1.00 96.84           H  
ATOM   1329  HG2 MET A  86      -3.956  -9.647  18.414  1.00 96.84           H  
ATOM   1330  HE1 MET A  86      -5.735 -12.210  20.949  1.00 96.84           H  
ATOM   1331  HE2 MET A  86      -4.211 -11.811  20.143  1.00 96.84           H  
ATOM   1332  HE3 MET A  86      -4.827 -10.776  21.442  1.00 96.84           H  
ATOM   1333  N   THR A  87      -5.868  -5.004  17.293  1.00 96.75           N  
ATOM   1334  CA  THR A  87      -6.450  -3.996  16.407  1.00 96.75           C  
ATOM   1335  C   THR A  87      -5.537  -2.754  16.217  1.00 96.75           C  
ATOM   1336  O   THR A  87      -5.722  -2.029  15.241  1.00 96.75           O  
ATOM   1337  CB  THR A  87      -7.869  -3.590  16.885  1.00 96.75           C  
ATOM   1338  CG2 THR A  87      -8.873  -4.750  16.785  1.00 96.75           C  
ATOM   1339  OG1 THR A  87      -7.878  -3.178  18.235  1.00 96.75           O  
ATOM   1340  H   THR A  87      -6.225  -5.040  18.241  1.00 96.75           H  
ATOM   1341  HA  THR A  87      -6.560  -4.446  15.420  1.00 96.75           H  
ATOM   1342  HB  THR A  87      -8.232  -2.757  16.280  1.00 96.75           H  
ATOM   1343 HG21 THR A  87      -9.863  -4.443  17.119  1.00 96.75           H  
ATOM   1344 HG22 THR A  87      -8.969  -5.095  15.756  1.00 96.75           H  
ATOM   1345 HG23 THR A  87      -8.575  -5.610  17.387  1.00 96.75           H  
ATOM   1346  HG1 THR A  87      -7.791  -3.963  18.798  1.00 96.75           H  
ATOM   1347  N   CYS A  88      -4.513  -2.564  17.064  1.00 97.80           N  
ATOM   1348  CA  CYS A  88      -3.414  -1.627  16.827  1.00 97.80           C  
ATOM   1349  C   CYS A  88      -2.488  -2.166  15.719  1.00 97.80           C  
ATOM   1350  O   CYS A  88      -2.159  -1.409  14.807  1.00 97.80           O  
ATOM   1351  CB  CYS A  88      -2.587  -1.295  18.089  1.00 97.80           C  
ATOM   1352  SG  CYS A  88      -3.560  -0.360  19.308  1.00 97.80           S  
ATOM   1353  H   CYS A  88      -4.469  -3.115  17.915  1.00 97.80           H  
ATOM   1354  HA  CYS A  88      -3.842  -0.689  16.465  1.00 97.80           H  
ATOM   1355  HB3 CYS A  88      -1.724  -0.689  17.813  1.00 97.80           H  
ATOM   1356  HB2 CYS A  88      -2.187  -2.191  18.558  1.00 97.80           H  
ATOM   1357  HG  CYS A  88      -4.427  -1.363  19.558  1.00 97.80           H  
ATOM   1358  N   LEU A  89      -2.116  -3.460  15.768  1.00 96.66           N  
ATOM   1359  CA  LEU A  89      -1.266  -4.122  14.761  1.00 96.66           C  
ATOM   1360  C   LEU A  89      -1.846  -4.047  13.334  1.00 96.66           C  
ATOM   1361  O   LEU A  89      -1.086  -3.862  12.383  1.00 96.66           O  
ATOM   1362  CB  LEU A  89      -0.993  -5.599  15.135  1.00 96.66           C  
ATOM   1363  CG  LEU A  89      -0.137  -5.833  16.400  1.00 96.66           C  
ATOM   1364  CD1 LEU A  89      -0.242  -7.301  16.865  1.00 96.66           C  
ATOM   1365  CD2 LEU A  89       1.327  -5.377  16.219  1.00 96.66           C  
ATOM   1366  H   LEU A  89      -2.412  -4.028  16.556  1.00 96.66           H  
ATOM   1367  HA  LEU A  89      -0.319  -3.582  14.746  1.00 96.66           H  
ATOM   1368  HB3 LEU A  89      -0.504  -6.101  14.297  1.00 96.66           H  
ATOM   1369  HB2 LEU A  89      -1.949  -6.107  15.248  1.00 96.66           H  
ATOM   1370  HG  LEU A  89      -0.549  -5.222  17.201  1.00 96.66           H  
ATOM   1371 HD11 LEU A  89       0.724  -7.745  17.103  1.00 96.66           H  
ATOM   1372 HD12 LEU A  89      -0.850  -7.370  17.767  1.00 96.66           H  
ATOM   1373 HD13 LEU A  89      -0.710  -7.939  16.115  1.00 96.66           H  
ATOM   1374 HD21 LEU A  89       2.040  -6.198  16.283  1.00 96.66           H  
ATOM   1375 HD22 LEU A  89       1.495  -4.896  15.256  1.00 96.66           H  
ATOM   1376 HD23 LEU A  89       1.601  -4.656  16.990  1.00 96.66           H  
ATOM   1377  N   LEU A  90      -3.182  -4.126  13.225  1.00 95.51           N  
ATOM   1378  CA  LEU A  90      -3.975  -3.891  12.009  1.00 95.51           C  
ATOM   1379  C   LEU A  90      -3.624  -2.550  11.327  1.00 95.51           C  
ATOM   1380  O   LEU A  90      -3.537  -2.493  10.100  1.00 95.51           O  
ATOM   1381  CB  LEU A  90      -5.487  -3.945  12.364  1.00 95.51           C  
ATOM   1382  CG  LEU A  90      -6.232  -5.303  12.273  1.00 95.51           C  
ATOM   1383  CD1 LEU A  90      -5.453  -6.542  12.759  1.00 95.51           C  
ATOM   1384  CD2 LEU A  90      -7.626  -5.221  12.927  1.00 95.51           C  
ATOM   1385  H   LEU A  90      -3.708  -4.330  14.066  1.00 95.51           H  
ATOM   1386  HA  LEU A  90      -3.747  -4.675  11.292  1.00 95.51           H  
ATOM   1387  HB3 LEU A  90      -6.038  -3.249  11.727  1.00 95.51           H  
ATOM   1388  HB2 LEU A  90      -5.610  -3.547  13.365  1.00 95.51           H  
ATOM   1389  HG  LEU A  90      -6.416  -5.457  11.210  1.00 95.51           H  
ATOM   1390 HD11 LEU A  90      -5.597  -7.362  12.057  1.00 95.51           H  
ATOM   1391 HD12 LEU A  90      -4.380  -6.390  12.842  1.00 95.51           H  
ATOM   1392 HD13 LEU A  90      -5.792  -6.895  13.732  1.00 95.51           H  
ATOM   1393 HD21 LEU A  90      -7.746  -5.905  13.766  1.00 95.51           H  
ATOM   1394 HD22 LEU A  90      -7.852  -4.222  13.295  1.00 95.51           H  
ATOM   1395 HD23 LEU A  90      -8.405  -5.472  12.210  1.00 95.51           H  
ATOM   1396  N   LEU A  91      -3.401  -1.508  12.134  1.00 95.96           N  
ATOM   1397  CA  LEU A  91      -3.015  -0.182  11.670  1.00 95.96           C  
ATOM   1398  C   LEU A  91      -1.502  -0.091  11.420  1.00 95.96           C  
ATOM   1399  O   LEU A  91      -1.115   0.421  10.375  1.00 95.96           O  
ATOM   1400  CB  LEU A  91      -3.497   0.889  12.671  1.00 95.96           C  
ATOM   1401  CG  LEU A  91      -5.033   0.973  12.809  1.00 95.96           C  
ATOM   1402  CD1 LEU A  91      -5.427   1.939  13.940  1.00 95.96           C  
ATOM   1403  CD2 LEU A  91      -5.728   1.321  11.474  1.00 95.96           C  
ATOM   1404  H   LEU A  91      -3.404  -1.644  13.138  1.00 95.96           H  
ATOM   1405  HA  LEU A  91      -3.501   0.007  10.713  1.00 95.96           H  
ATOM   1406  HB3 LEU A  91      -3.121   1.865  12.361  1.00 95.96           H  
ATOM   1407  HB2 LEU A  91      -3.048   0.703  13.646  1.00 95.96           H  
ATOM   1408  HG  LEU A  91      -5.390  -0.011  13.118  1.00 95.96           H  
ATOM   1409 HD11 LEU A  91      -6.248   1.532  14.530  1.00 95.96           H  
ATOM   1410 HD12 LEU A  91      -4.602   2.123  14.630  1.00 95.96           H  
ATOM   1411 HD13 LEU A  91      -5.740   2.913  13.562  1.00 95.96           H  
ATOM   1412 HD21 LEU A  91      -6.491   2.088  11.585  1.00 95.96           H  
ATOM   1413 HD22 LEU A  91      -5.026   1.695  10.729  1.00 95.96           H  
ATOM   1414 HD23 LEU A  91      -6.217   0.442  11.053  1.00 95.96           H  
ATOM   1415  N   ILE A  92      -0.669  -0.612  12.337  1.00 97.85           N  
ATOM   1416  CA  ILE A  92       0.798  -0.515  12.278  1.00 97.85           C  
ATOM   1417  C   ILE A  92       1.391  -0.954  10.921  1.00 97.85           C  
ATOM   1418  O   ILE A  92       2.125  -0.183  10.300  1.00 97.85           O  
ATOM   1419  CB  ILE A  92       1.510  -1.305  13.427  1.00 97.85           C  
ATOM   1420  CG1 ILE A  92       1.164  -0.708  14.809  1.00 97.85           C  
ATOM   1421  CG2 ILE A  92       3.051  -1.420  13.277  1.00 97.85           C  
ATOM   1422  CD1 ILE A  92       1.596  -1.581  15.997  1.00 97.85           C  
ATOM   1423  H   ILE A  92      -1.069  -1.038  13.167  1.00 97.85           H  
ATOM   1424  HA  ILE A  92       1.035   0.544  12.399  1.00 97.85           H  
ATOM   1425  HB  ILE A  92       1.118  -2.323  13.407  1.00 97.85           H  
ATOM   1426 HG13 ILE A  92       0.095  -0.544  14.891  1.00 97.85           H  
ATOM   1427 HG12 ILE A  92       1.594   0.287  14.902  1.00 97.85           H  
ATOM   1428 HG21 ILE A  92       3.521  -1.860  14.155  1.00 97.85           H  
ATOM   1429 HG22 ILE A  92       3.332  -2.060  12.439  1.00 97.85           H  
ATOM   1430 HG23 ILE A  92       3.506  -0.444  13.112  1.00 97.85           H  
ATOM   1431 HD11 ILE A  92       0.780  -1.700  16.709  1.00 97.85           H  
ATOM   1432 HD12 ILE A  92       1.896  -2.580  15.685  1.00 97.85           H  
ATOM   1433 HD13 ILE A  92       2.440  -1.135  16.523  1.00 97.85           H  
ATOM   1434  N   PHE A  93       1.048  -2.168  10.475  1.00 96.89           N  
ATOM   1435  CA  PHE A  93       1.620  -2.727   9.251  1.00 96.89           C  
ATOM   1436  C   PHE A  93       1.001  -2.139   7.971  1.00 96.89           C  
ATOM   1437  O   PHE A  93       1.694  -2.081   6.959  1.00 96.89           O  
ATOM   1438  CB  PHE A  93       1.577  -4.266   9.282  1.00 96.89           C  
ATOM   1439  CG  PHE A  93       2.361  -4.875  10.434  1.00 96.89           C  
ATOM   1440  CD1 PHE A  93       3.768  -4.764  10.476  1.00 96.89           C  
ATOM   1441  CD2 PHE A  93       1.686  -5.450  11.531  1.00 96.89           C  
ATOM   1442  CE1 PHE A  93       4.469  -5.243  11.575  1.00 96.89           C  
ATOM   1443  CE2 PHE A  93       2.405  -5.919  12.620  1.00 96.89           C  
ATOM   1444  CZ  PHE A  93       3.790  -5.819  12.642  1.00 96.89           C  
ATOM   1445  H   PHE A  93       0.443  -2.762  11.030  1.00 96.89           H  
ATOM   1446  HA  PHE A  93       2.676  -2.450   9.222  1.00 96.89           H  
ATOM   1447  HB3 PHE A  93       2.000  -4.654   8.354  1.00 96.89           H  
ATOM   1448  HB2 PHE A  93       0.546  -4.618   9.316  1.00 96.89           H  
ATOM   1449  HD1 PHE A  93       4.306  -4.303   9.659  1.00 96.89           H  
ATOM   1450  HD2 PHE A  93       0.609  -5.530  11.531  1.00 96.89           H  
ATOM   1451  HE1 PHE A  93       5.545  -5.161  11.607  1.00 96.89           H  
ATOM   1452  HE2 PHE A  93       1.885  -6.369  13.454  1.00 96.89           H  
ATOM   1453  HZ  PHE A  93       4.342  -6.189  13.495  1.00 96.89           H  
ATOM   1454  N   THR A  94      -0.254  -1.671   8.021  1.00 93.83           N  
ATOM   1455  CA  THR A  94      -0.888  -1.017   6.875  1.00 93.83           C  
ATOM   1456  C   THR A  94      -0.419   0.453   6.732  1.00 93.83           C  
ATOM   1457  O   THR A  94      -0.183   0.887   5.603  1.00 93.83           O  
ATOM   1458  CB  THR A  94      -2.437  -1.103   6.932  1.00 93.83           C  
ATOM   1459  CG2 THR A  94      -2.949  -2.547   6.807  1.00 93.83           C  
ATOM   1460  OG1 THR A  94      -2.977  -0.570   8.127  1.00 93.83           O  
ATOM   1461  H   THR A  94      -0.766  -1.645   8.891  1.00 93.83           H  
ATOM   1462  HA  THR A  94      -0.578  -1.537   5.966  1.00 93.83           H  
ATOM   1463  HB  THR A  94      -2.846  -0.523   6.103  1.00 93.83           H  
ATOM   1464 HG21 THR A  94      -4.037  -2.594   6.847  1.00 93.83           H  
ATOM   1465 HG22 THR A  94      -2.646  -2.985   5.855  1.00 93.83           H  
ATOM   1466 HG23 THR A  94      -2.564  -3.188   7.600  1.00 93.83           H  
ATOM   1467  HG1 THR A  94      -3.124  -1.295   8.761  1.00 93.83           H  
ATOM   1468  N   HIS A  95      -0.179   1.173   7.842  1.00 96.29           N  
ATOM   1469  CA  HIS A  95       0.480   2.486   7.829  1.00 96.29           C  
ATOM   1470  C   HIS A  95       1.938   2.400   7.339  1.00 96.29           C  
ATOM   1471  O   HIS A  95       2.384   3.310   6.639  1.00 96.29           O  
ATOM   1472  CB  HIS A  95       0.399   3.199   9.201  1.00 96.29           C  
ATOM   1473  CG  HIS A  95      -0.924   3.857   9.521  1.00 96.29           C  
ATOM   1474  CD2 HIS A  95      -1.604   4.830   8.815  1.00 96.29           C  
ATOM   1475  ND1 HIS A  95      -1.651   3.573  10.681  1.00 96.29           N  
ATOM   1476  CE1 HIS A  95      -2.740   4.331  10.614  1.00 96.29           C  
ATOM   1477  NE2 HIS A  95      -2.763   5.099   9.526  1.00 96.29           N  
ATOM   1478  H   HIS A  95      -0.460   0.809   8.753  1.00 96.29           H  
ATOM   1479  HA  HIS A  95      -0.043   3.110   7.102  1.00 96.29           H  
ATOM   1480  HB3 HIS A  95       1.152   3.988   9.250  1.00 96.29           H  
ATOM   1481  HB2 HIS A  95       0.653   2.501  10.000  1.00 96.29           H  
ATOM   1482  HD2 HIS A  95      -1.369   5.338   7.890  1.00 96.29           H  
ATOM   1483  HE1 HIS A  95      -3.516   4.331  11.366  1.00 96.29           H  
ATOM   1484  HE2 HIS A  95      -3.496   5.754   9.277  1.00 96.29           H  
ATOM   1485  N   ALA A  96       2.642   1.298   7.648  1.00 97.97           N  
ATOM   1486  CA  ALA A  96       4.003   1.044   7.167  1.00 97.97           C  
ATOM   1487  C   ALA A  96       4.092   0.953   5.631  1.00 97.97           C  
ATOM   1488  O   ALA A  96       5.066   1.450   5.060  1.00 97.97           O  
ATOM   1489  CB  ALA A  96       4.590  -0.202   7.845  1.00 97.97           C  
ATOM   1490  H   ALA A  96       2.236   0.612   8.273  1.00 97.97           H  
ATOM   1491  HA  ALA A  96       4.613   1.898   7.469  1.00 97.97           H  
ATOM   1492  HB1 ALA A  96       5.623  -0.362   7.530  1.00 97.97           H  
ATOM   1493  HB2 ALA A  96       4.595  -0.099   8.930  1.00 97.97           H  
ATOM   1494  HB3 ALA A  96       4.033  -1.102   7.593  1.00 97.97           H  
ATOM   1495  N   SER A  97       3.060   0.396   4.980  1.00 96.07           N  
ATOM   1496  CA  SER A  97       2.912   0.418   3.525  1.00 96.07           C  
ATOM   1497  C   SER A  97       2.752   1.860   2.996  1.00 96.07           C  
ATOM   1498  O   SER A  97       3.474   2.239   2.078  1.00 96.07           O  
ATOM   1499  CB  SER A  97       1.744  -0.490   3.076  1.00 96.07           C  
ATOM   1500  OG  SER A  97       2.005  -1.844   3.403  1.00 96.07           O  
ATOM   1501  H   SER A  97       2.312  -0.048   5.496  1.00 96.07           H  
ATOM   1502  HA  SER A  97       3.832   0.015   3.097  1.00 96.07           H  
ATOM   1503  HB3 SER A  97       1.604  -0.418   1.997  1.00 96.07           H  
ATOM   1504  HB2 SER A  97       0.801  -0.183   3.525  1.00 96.07           H  
ATOM   1505  HG  SER A  97       1.566  -2.431   2.750  1.00 96.07           H  
ATOM   1506  N   ILE A  98       1.881   2.668   3.620  1.00 96.01           N  
ATOM   1507  CA  ILE A  98       1.633   4.070   3.253  1.00 96.01           C  
ATOM   1508  C   ILE A  98       2.895   4.950   3.389  1.00 96.01           C  
ATOM   1509  O   ILE A  98       3.202   5.725   2.483  1.00 96.01           O  
ATOM   1510  CB  ILE A  98       0.469   4.695   4.085  1.00 96.01           C  
ATOM   1511  CG1 ILE A  98      -0.843   3.925   3.827  1.00 96.01           C  
ATOM   1512  CG2 ILE A  98       0.243   6.211   3.854  1.00 96.01           C  
ATOM   1513  CD1 ILE A  98      -1.981   4.285   4.790  1.00 96.01           C  
ATOM   1514  H   ILE A  98       1.353   2.313   4.408  1.00 96.01           H  
ATOM   1515  HA  ILE A  98       1.344   4.079   2.199  1.00 96.01           H  
ATOM   1516  HB  ILE A  98       0.715   4.575   5.140  1.00 96.01           H  
ATOM   1517 HG13 ILE A  98      -0.686   2.849   3.888  1.00 96.01           H  
ATOM   1518 HG12 ILE A  98      -1.157   4.113   2.802  1.00 96.01           H  
ATOM   1519 HG21 ILE A  98      -0.587   6.591   4.449  1.00 96.01           H  
ATOM   1520 HG22 ILE A  98       1.107   6.812   4.136  1.00 96.01           H  
ATOM   1521 HG23 ILE A  98       0.019   6.420   2.808  1.00 96.01           H  
ATOM   1522 HD11 ILE A  98      -2.732   3.495   4.819  1.00 96.01           H  
ATOM   1523 HD12 ILE A  98      -1.619   4.430   5.806  1.00 96.01           H  
ATOM   1524 HD13 ILE A  98      -2.477   5.203   4.478  1.00 96.01           H  
ATOM   1525  N   MET A  99       3.639   4.787   4.491  1.00 97.22           N  
ATOM   1526  CA  MET A  99       4.909   5.483   4.697  1.00 97.22           C  
ATOM   1527  C   MET A  99       6.005   5.017   3.714  1.00 97.22           C  
ATOM   1528  O   MET A  99       6.830   5.834   3.307  1.00 97.22           O  
ATOM   1529  CB  MET A  99       5.359   5.366   6.166  1.00 97.22           C  
ATOM   1530  CG  MET A  99       4.438   6.067   7.181  1.00 97.22           C  
ATOM   1531  SD  MET A  99       4.362   7.878   7.066  1.00 97.22           S  
ATOM   1532  CE  MET A  99       6.023   8.318   7.649  1.00 97.22           C  
ATOM   1533  H   MET A  99       3.310   4.166   5.228  1.00 97.22           H  
ATOM   1534  HA  MET A  99       4.740   6.541   4.489  1.00 97.22           H  
ATOM   1535  HB3 MET A  99       6.348   5.809   6.254  1.00 97.22           H  
ATOM   1536  HB2 MET A  99       5.470   4.315   6.439  1.00 97.22           H  
ATOM   1537  HG3 MET A  99       4.764   5.819   8.191  1.00 97.22           H  
ATOM   1538  HG2 MET A  99       3.422   5.682   7.095  1.00 97.22           H  
ATOM   1539  HE1 MET A  99       6.111   9.400   7.747  1.00 97.22           H  
ATOM   1540  HE2 MET A  99       6.220   7.870   8.623  1.00 97.22           H  
ATOM   1541  HE3 MET A  99       6.786   7.979   6.949  1.00 97.22           H  
ATOM   1542  N   SER A 100       5.971   3.745   3.293  1.00 97.72           N  
ATOM   1543  CA  SER A 100       6.843   3.231   2.235  1.00 97.72           C  
ATOM   1544  C   SER A 100       6.481   3.815   0.850  1.00 97.72           C  
ATOM   1545  O   SER A 100       7.391   4.172   0.105  1.00 97.72           O  
ATOM   1546  CB  SER A 100       6.842   1.691   2.233  1.00 97.72           C  
ATOM   1547  OG  SER A 100       7.305   1.188   3.478  1.00 97.72           O  
ATOM   1548  H   SER A 100       5.272   3.110   3.658  1.00 97.72           H  
ATOM   1549  HA  SER A 100       7.863   3.554   2.458  1.00 97.72           H  
ATOM   1550  HB3 SER A 100       7.499   1.324   1.443  1.00 97.72           H  
ATOM   1551  HB2 SER A 100       5.851   1.290   2.025  1.00 97.72           H  
ATOM   1552  HG  SER A 100       6.574   1.288   4.118  1.00 97.72           H  
ATOM   1553  N   LEU A 101       5.181   3.981   0.546  1.00 97.55           N  
ATOM   1554  CA  LEU A 101       4.695   4.679  -0.653  1.00 97.55           C  
ATOM   1555  C   LEU A 101       5.129   6.156  -0.684  1.00 97.55           C  
ATOM   1556  O   LEU A 101       5.525   6.647  -1.741  1.00 97.55           O  
ATOM   1557  CB  LEU A 101       3.156   4.578  -0.782  1.00 97.55           C  
ATOM   1558  CG  LEU A 101       2.610   3.168  -1.079  1.00 97.55           C  
ATOM   1559  CD1 LEU A 101       1.070   3.136  -0.978  1.00 97.55           C  
ATOM   1560  CD2 LEU A 101       3.108   2.629  -2.429  1.00 97.55           C  
ATOM   1561  H   LEU A 101       4.473   3.621   1.181  1.00 97.55           H  
ATOM   1562  HA  LEU A 101       5.151   4.200  -1.519  1.00 97.55           H  
ATOM   1563  HB3 LEU A 101       2.818   5.245  -1.577  1.00 97.55           H  
ATOM   1564  HB2 LEU A 101       2.696   4.964   0.127  1.00 97.55           H  
ATOM   1565  HG  LEU A 101       2.986   2.489  -0.318  1.00 97.55           H  
ATOM   1566 HD11 LEU A 101       0.592   2.883  -1.926  1.00 97.55           H  
ATOM   1567 HD12 LEU A 101       0.745   2.395  -0.246  1.00 97.55           H  
ATOM   1568 HD13 LEU A 101       0.654   4.095  -0.665  1.00 97.55           H  
ATOM   1569 HD21 LEU A 101       2.414   1.903  -2.850  1.00 97.55           H  
ATOM   1570 HD22 LEU A 101       3.256   3.422  -3.163  1.00 97.55           H  
ATOM   1571 HD23 LEU A 101       4.059   2.112  -2.305  1.00 97.55           H  
ATOM   1572  N   LEU A 102       5.091   6.826   0.476  1.00 98.18           N  
ATOM   1573  CA  LEU A 102       5.582   8.193   0.648  1.00 98.18           C  
ATOM   1574  C   LEU A 102       7.096   8.291   0.370  1.00 98.18           C  
ATOM   1575  O   LEU A 102       7.525   9.210  -0.326  1.00 98.18           O  
ATOM   1576  CB  LEU A 102       5.171   8.713   2.047  1.00 98.18           C  
ATOM   1577  CG  LEU A 102       5.624  10.147   2.412  1.00 98.18           C  
ATOM   1578  CD1 LEU A 102       5.110  11.207   1.415  1.00 98.18           C  
ATOM   1579  CD2 LEU A 102       5.237  10.484   3.869  1.00 98.18           C  
ATOM   1580  H   LEU A 102       4.671   6.377   1.284  1.00 98.18           H  
ATOM   1581  HA  LEU A 102       5.080   8.805  -0.103  1.00 98.18           H  
ATOM   1582  HB3 LEU A 102       5.573   8.034   2.797  1.00 98.18           H  
ATOM   1583  HB2 LEU A 102       4.086   8.651   2.140  1.00 98.18           H  
ATOM   1584  HG  LEU A 102       6.714  10.174   2.376  1.00 98.18           H  
ATOM   1585 HD11 LEU A 102       5.899  11.498   0.720  1.00 98.18           H  
ATOM   1586 HD12 LEU A 102       4.276  10.837   0.822  1.00 98.18           H  
ATOM   1587 HD13 LEU A 102       4.771  12.119   1.906  1.00 98.18           H  
ATOM   1588 HD21 LEU A 102       6.108  10.816   4.435  1.00 98.18           H  
ATOM   1589 HD22 LEU A 102       4.487  11.272   3.936  1.00 98.18           H  
ATOM   1590 HD23 LEU A 102       4.829   9.621   4.396  1.00 98.18           H  
ATOM   1591  N   ALA A 103       7.872   7.315   0.861  1.00 97.97           N  
ATOM   1592  CA  ALA A 103       9.304   7.197   0.587  1.00 97.97           C  
ATOM   1593  C   ALA A 103       9.615   6.955  -0.907  1.00 97.97           C  
ATOM   1594  O   ALA A 103      10.533   7.583  -1.434  1.00 97.97           O  
ATOM   1595  CB  ALA A 103       9.912   6.116   1.491  1.00 97.97           C  
ATOM   1596  H   ALA A 103       7.455   6.604   1.451  1.00 97.97           H  
ATOM   1597  HA  ALA A 103       9.758   8.150   0.868  1.00 97.97           H  
ATOM   1598  HB1 ALA A 103      10.999   6.178   1.469  1.00 97.97           H  
ATOM   1599  HB2 ALA A 103       9.605   6.241   2.530  1.00 97.97           H  
ATOM   1600  HB3 ALA A 103       9.630   5.111   1.176  1.00 97.97           H  
ATOM   1601  N   ILE A 104       8.813   6.113  -1.580  1.00 97.43           N  
ATOM   1602  CA  ILE A 104       8.855   5.910  -3.033  1.00 97.43           C  
ATOM   1603  C   ILE A 104       8.556   7.216  -3.810  1.00 97.43           C  
ATOM   1604  O   ILE A 104       9.285   7.544  -4.746  1.00 97.43           O  
ATOM   1605  CB  ILE A 104       7.892   4.766  -3.501  1.00 97.43           C  
ATOM   1606  CG1 ILE A 104       8.376   3.387  -3.000  1.00 97.43           C  
ATOM   1607  CG2 ILE A 104       7.651   4.689  -5.026  1.00 97.43           C  
ATOM   1608  CD1 ILE A 104       7.317   2.277  -3.064  1.00 97.43           C  
ATOM   1609  H   ILE A 104       8.105   5.597  -1.066  1.00 97.43           H  
ATOM   1610  HA  ILE A 104       9.877   5.613  -3.282  1.00 97.43           H  
ATOM   1611  HB  ILE A 104       6.922   4.952  -3.043  1.00 97.43           H  
ATOM   1612 HG13 ILE A 104       8.702   3.464  -1.967  1.00 97.43           H  
ATOM   1613 HG12 ILE A 104       9.254   3.080  -3.569  1.00 97.43           H  
ATOM   1614 HG21 ILE A 104       7.004   3.853  -5.291  1.00 97.43           H  
ATOM   1615 HG22 ILE A 104       7.165   5.580  -5.420  1.00 97.43           H  
ATOM   1616 HG23 ILE A 104       8.593   4.561  -5.557  1.00 97.43           H  
ATOM   1617 HD11 ILE A 104       7.562   1.469  -2.374  1.00 97.43           H  
ATOM   1618 HD12 ILE A 104       6.329   2.647  -2.796  1.00 97.43           H  
ATOM   1619 HD13 ILE A 104       7.250   1.848  -4.063  1.00 97.43           H  
ATOM   1620  N   ALA A 105       7.523   7.962  -3.393  1.00 98.09           N  
ATOM   1621  CA  ALA A 105       7.156   9.254  -3.979  1.00 98.09           C  
ATOM   1622  C   ALA A 105       8.275  10.309  -3.840  1.00 98.09           C  
ATOM   1623  O   ALA A 105       8.547  11.039  -4.794  1.00 98.09           O  
ATOM   1624  CB  ALA A 105       5.832   9.736  -3.362  1.00 98.09           C  
ATOM   1625  H   ALA A 105       6.938   7.614  -2.637  1.00 98.09           H  
ATOM   1626  HA  ALA A 105       6.989   9.086  -5.045  1.00 98.09           H  
ATOM   1627  HB1 ALA A 105       5.429  10.581  -3.919  1.00 98.09           H  
ATOM   1628  HB2 ALA A 105       5.074   8.953  -3.383  1.00 98.09           H  
ATOM   1629  HB3 ALA A 105       5.957  10.052  -2.326  1.00 98.09           H  
ATOM   1630  N   VAL A 106       8.942  10.340  -2.679  1.00 97.80           N  
ATOM   1631  CA  VAL A 106      10.120  11.170  -2.422  1.00 97.80           C  
ATOM   1632  C   VAL A 106      11.338  10.777  -3.297  1.00 97.80           C  
ATOM   1633  O   VAL A 106      12.015  11.676  -3.799  1.00 97.80           O  
ATOM   1634  CB  VAL A 106      10.482  11.181  -0.904  1.00 97.80           C  
ATOM   1635  CG1 VAL A 106      11.887  11.711  -0.545  1.00 97.80           C  
ATOM   1636  CG2 VAL A 106       9.432  11.979  -0.106  1.00 97.80           C  
ATOM   1637  H   VAL A 106       8.628   9.744  -1.918  1.00 97.80           H  
ATOM   1638  HA  VAL A 106       9.851  12.190  -2.705  1.00 97.80           H  
ATOM   1639  HB  VAL A 106      10.439  10.152  -0.547  1.00 97.80           H  
ATOM   1640 HG11 VAL A 106      12.022  11.772   0.535  1.00 97.80           H  
ATOM   1641 HG12 VAL A 106      12.677  11.061  -0.921  1.00 97.80           H  
ATOM   1642 HG13 VAL A 106      12.048  12.709  -0.955  1.00 97.80           H  
ATOM   1643 HG21 VAL A 106       9.605  11.900   0.967  1.00 97.80           H  
ATOM   1644 HG22 VAL A 106       9.454  13.036  -0.370  1.00 97.80           H  
ATOM   1645 HG23 VAL A 106       8.420  11.623  -0.294  1.00 97.80           H  
ATOM   1646  N   ASP A 107      11.565   9.469  -3.515  1.00 96.78           N  
ATOM   1647  CA  ASP A 107      12.576   8.929  -4.444  1.00 96.78           C  
ATOM   1648  C   ASP A 107      12.388   9.476  -5.874  1.00 96.78           C  
ATOM   1649  O   ASP A 107      13.326  10.052  -6.432  1.00 96.78           O  
ATOM   1650  CB  ASP A 107      12.681   7.378  -4.397  1.00 96.78           C  
ATOM   1651  CG  ASP A 107      13.586   6.724  -5.455  1.00 96.78           C  
ATOM   1652  OD1 ASP A 107      14.815   6.704  -5.245  1.00 96.78           O  
ATOM   1653  OD2 ASP A 107      13.083   6.359  -6.539  1.00 96.78           O1-
ATOM   1654  H   ASP A 107      10.979   8.789  -3.042  1.00 96.78           H  
ATOM   1655  HA  ASP A 107      13.538   9.309  -4.096  1.00 96.78           H  
ATOM   1656  HB3 ASP A 107      11.691   6.933  -4.471  1.00 96.78           H  
ATOM   1657  HB2 ASP A 107      13.033   7.085  -3.407  1.00 96.78           H  
ATOM   1658  N   ARG A 108      11.152   9.364  -6.388  1.00 96.17           N  
ATOM   1659  CA  ARG A 108      10.737   9.940  -7.669  1.00 96.17           C  
ATOM   1660  C   ARG A 108      10.971  11.460  -7.724  1.00 96.17           C  
ATOM   1661  O   ARG A 108      11.561  11.933  -8.694  1.00 96.17           O  
ATOM   1662  CB  ARG A 108       9.253   9.621  -7.979  1.00 96.17           C  
ATOM   1663  CG  ARG A 108       8.827   8.144  -8.125  1.00 96.17           C  
ATOM   1664  CD  ARG A 108       9.401   7.418  -9.354  1.00 96.17           C  
ATOM   1665  NE  ARG A 108      10.797   6.996  -9.164  1.00 96.17           N  
ATOM   1666  NH1 ARG A 108      11.586   7.115 -11.368  1.00 96.17           N  
ATOM   1667  NH2 ARG A 108      12.950   6.444  -9.643  1.00 96.17           N1+
ATOM   1668  CZ  ARG A 108      11.767   6.854 -10.073  1.00 96.17           C  
ATOM   1669  H   ARG A 108      10.448   8.872  -5.847  1.00 96.17           H  
ATOM   1670  HA  ARG A 108      11.372   9.508  -8.442  1.00 96.17           H  
ATOM   1671  HB3 ARG A 108       8.987  10.119  -8.912  1.00 96.17           H  
ATOM   1672  HB2 ARG A 108       8.621  10.077  -7.218  1.00 96.17           H  
ATOM   1673  HG3 ARG A 108       7.743   8.046  -8.118  1.00 96.17           H  
ATOM   1674  HG2 ARG A 108       9.155   7.623  -7.227  1.00 96.17           H  
ATOM   1675  HD3 ARG A 108       9.416   8.142 -10.167  1.00 96.17           H  
ATOM   1676  HD2 ARG A 108       8.760   6.607  -9.695  1.00 96.17           H  
ATOM   1677  HE  ARG A 108      11.048   6.784  -8.201  1.00 96.17           H  
ATOM   1678 HH12 ARG A 108      10.716   7.465 -11.728  1.00 96.17           H  
ATOM   1679 HH11 ARG A 108      12.366   7.036 -12.040  1.00 96.17           H  
ATOM   1680 HH22 ARG A 108      13.723   6.258 -10.267  1.00 96.17           H  
ATOM   1681 HH21 ARG A 108      13.132   6.318  -8.644  1.00 96.17           H  
ATOM   1682  N   TYR A 109      10.540  12.185  -6.680  1.00 97.87           N  
ATOM   1683  CA  TYR A 109      10.653  13.641  -6.581  1.00 97.87           C  
ATOM   1684  C   TYR A 109      12.108  14.126  -6.679  1.00 97.87           C  
ATOM   1685  O   TYR A 109      12.415  14.970  -7.524  1.00 97.87           O  
ATOM   1686  CB  TYR A 109       9.974  14.157  -5.291  1.00 97.87           C  
ATOM   1687  CG  TYR A 109       9.672  15.646  -5.309  1.00 97.87           C  
ATOM   1688  CD1 TYR A 109      10.570  16.585  -4.756  1.00 97.87           C  
ATOM   1689  CD2 TYR A 109       8.489  16.099  -5.923  1.00 97.87           C  
ATOM   1690  CE1 TYR A 109      10.289  17.965  -4.841  1.00 97.87           C  
ATOM   1691  CE2 TYR A 109       8.212  17.472  -6.013  1.00 97.87           C  
ATOM   1692  OH  TYR A 109       8.853  19.747  -5.608  1.00 97.87           O  
ATOM   1693  CZ  TYR A 109       9.114  18.411  -5.482  1.00 97.87           C  
ATOM   1694  H   TYR A 109      10.045  11.713  -5.928  1.00 97.87           H  
ATOM   1695  HA  TYR A 109      10.120  14.059  -7.436  1.00 97.87           H  
ATOM   1696  HB3 TYR A 109      10.571  13.913  -4.411  1.00 97.87           H  
ATOM   1697  HB2 TYR A 109       9.025  13.643  -5.146  1.00 97.87           H  
ATOM   1698  HD1 TYR A 109      11.484  16.254  -4.282  1.00 97.87           H  
ATOM   1699  HD2 TYR A 109       7.789  15.399  -6.347  1.00 97.87           H  
ATOM   1700  HE1 TYR A 109      10.987  18.676  -4.425  1.00 97.87           H  
ATOM   1701  HE2 TYR A 109       7.306  17.789  -6.504  1.00 97.87           H  
ATOM   1702  HH  TYR A 109       8.006  19.912  -6.088  1.00 97.87           H  
ATOM   1703  N   LEU A 110      12.983  13.555  -5.839  1.00 97.30           N  
ATOM   1704  CA  LEU A 110      14.398  13.904  -5.796  1.00 97.30           C  
ATOM   1705  C   LEU A 110      15.136  13.539  -7.093  1.00 97.30           C  
ATOM   1706  O   LEU A 110      15.903  14.374  -7.569  1.00 97.30           O  
ATOM   1707  CB  LEU A 110      15.085  13.278  -4.564  1.00 97.30           C  
ATOM   1708  CG  LEU A 110      14.664  13.877  -3.203  1.00 97.30           C  
ATOM   1709  CD1 LEU A 110      15.291  13.076  -2.042  1.00 97.30           C  
ATOM   1710  CD2 LEU A 110      14.980  15.386  -3.100  1.00 97.30           C  
ATOM   1711  H   LEU A 110      12.664  12.837  -5.191  1.00 97.30           H  
ATOM   1712  HA  LEU A 110      14.455  14.991  -5.711  1.00 97.30           H  
ATOM   1713  HB3 LEU A 110      16.165  13.400  -4.660  1.00 97.30           H  
ATOM   1714  HB2 LEU A 110      14.897  12.203  -4.569  1.00 97.30           H  
ATOM   1715  HG  LEU A 110      13.582  13.764  -3.113  1.00 97.30           H  
ATOM   1716 HD11 LEU A 110      14.527  12.761  -1.331  1.00 97.30           H  
ATOM   1717 HD12 LEU A 110      15.794  12.172  -2.388  1.00 97.30           H  
ATOM   1718 HD13 LEU A 110      16.030  13.650  -1.485  1.00 97.30           H  
ATOM   1719 HD21 LEU A 110      15.386  15.667  -2.128  1.00 97.30           H  
ATOM   1720 HD22 LEU A 110      15.702  15.709  -3.850  1.00 97.30           H  
ATOM   1721 HD23 LEU A 110      14.075  15.978  -3.244  1.00 97.30           H  
ATOM   1722  N   ARG A 111      14.883  12.348  -7.664  1.00 95.47           N  
ATOM   1723  CA  ARG A 111      15.515  11.927  -8.918  1.00 95.47           C  
ATOM   1724  C   ARG A 111      15.129  12.837 -10.097  1.00 95.47           C  
ATOM   1725  O   ARG A 111      16.013  13.264 -10.837  1.00 95.47           O  
ATOM   1726  CB  ARG A 111      15.231  10.441  -9.242  1.00 95.47           C  
ATOM   1727  CG  ARG A 111      16.011   9.942 -10.485  1.00 95.47           C  
ATOM   1728  CD  ARG A 111      15.686   8.514 -10.941  1.00 95.47           C  
ATOM   1729  NE  ARG A 111      16.200   7.480 -10.026  1.00 95.47           N  
ATOM   1730  NH1 ARG A 111      15.941   5.617 -11.423  1.00 95.47           N  
ATOM   1731  NH2 ARG A 111      16.843   5.399  -9.318  1.00 95.47           N1+
ATOM   1732  CZ  ARG A 111      16.327   6.168 -10.270  1.00 95.47           C  
ATOM   1733  H   ARG A 111      14.238  11.694  -7.227  1.00 95.47           H  
ATOM   1734  HA  ARG A 111      16.592  12.027  -8.771  1.00 95.47           H  
ATOM   1735  HB3 ARG A 111      14.161  10.302  -9.408  1.00 95.47           H  
ATOM   1736  HB2 ARG A 111      15.482   9.823  -8.382  1.00 95.47           H  
ATOM   1737  HG3 ARG A 111      17.069   9.989 -10.219  1.00 95.47           H  
ATOM   1738  HG2 ARG A 111      15.910  10.597 -11.349  1.00 95.47           H  
ATOM   1739  HD3 ARG A 111      16.000   8.359 -11.973  1.00 95.47           H  
ATOM   1740  HD2 ARG A 111      14.603   8.397 -10.928  1.00 95.47           H  
ATOM   1741  HE  ARG A 111      16.411   7.804  -9.085  1.00 95.47           H  
ATOM   1742 HH12 ARG A 111      16.051   4.636 -11.619  1.00 95.47           H  
ATOM   1743 HH11 ARG A 111      15.482   6.165 -12.160  1.00 95.47           H  
ATOM   1744 HH22 ARG A 111      16.899   4.397  -9.400  1.00 95.47           H  
ATOM   1745 HH21 ARG A 111      17.039   5.801  -8.403  1.00 95.47           H  
ATOM   1746  N   VAL A 112      13.826  13.102 -10.258  1.00 95.86           N  
ATOM   1747  CA  VAL A 112      13.286  13.913 -11.346  1.00 95.86           C  
ATOM   1748  C   VAL A 112      13.761  15.378 -11.278  1.00 95.86           C  
ATOM   1749  O   VAL A 112      14.219  15.913 -12.291  1.00 95.86           O  
ATOM   1750  CB  VAL A 112      11.728  13.830 -11.371  1.00 95.86           C  
ATOM   1751  CG1 VAL A 112      10.981  14.961 -12.107  1.00 95.86           C  
ATOM   1752  CG2 VAL A 112      11.281  12.463 -11.923  1.00 95.86           C  
ATOM   1753  H   VAL A 112      13.147  12.710  -9.611  1.00 95.86           H  
ATOM   1754  HA  VAL A 112      13.668  13.495 -12.280  1.00 95.86           H  
ATOM   1755  HB  VAL A 112      11.382  13.886 -10.338  1.00 95.86           H  
ATOM   1756 HG11 VAL A 112       9.907  14.778 -12.112  1.00 95.86           H  
ATOM   1757 HG12 VAL A 112      11.114  15.922 -11.612  1.00 95.86           H  
ATOM   1758 HG13 VAL A 112      11.312  15.061 -13.141  1.00 95.86           H  
ATOM   1759 HG21 VAL A 112      10.208  12.320 -11.809  1.00 95.86           H  
ATOM   1760 HG22 VAL A 112      11.521  12.363 -12.983  1.00 95.86           H  
ATOM   1761 HG23 VAL A 112      11.766  11.639 -11.398  1.00 95.86           H  
ATOM   1762  N   LYS A 113      13.640  15.998 -10.098  1.00 95.80           N  
ATOM   1763  CA  LYS A 113      13.889  17.422  -9.919  1.00 95.80           C  
ATOM   1764  C   LYS A 113      15.391  17.736  -9.794  1.00 95.80           C  
ATOM   1765  O   LYS A 113      15.881  18.622 -10.499  1.00 95.80           O  
ATOM   1766  CB  LYS A 113      13.078  17.913  -8.700  1.00 95.80           C  
ATOM   1767  CG  LYS A 113      12.978  19.443  -8.555  1.00 95.80           C  
ATOM   1768  CD  LYS A 113      12.157  19.835  -7.316  1.00 95.80           C  
ATOM   1769  CE  LYS A 113      11.823  21.338  -7.253  1.00 95.80           C  
ATOM   1770  NZ  LYS A 113      11.069  21.692  -6.037  1.00 95.80           N1+
ATOM   1771  H   LYS A 113      13.267  15.493  -9.298  1.00 95.80           H  
ATOM   1772  HA  LYS A 113      13.514  17.950 -10.797  1.00 95.80           H  
ATOM   1773  HB3 LYS A 113      13.480  17.477  -7.784  1.00 95.80           H  
ATOM   1774  HB2 LYS A 113      12.060  17.528  -8.788  1.00 95.80           H  
ATOM   1775  HG3 LYS A 113      12.517  19.858  -9.452  1.00 95.80           H  
ATOM   1776  HG2 LYS A 113      13.971  19.889  -8.492  1.00 95.80           H  
ATOM   1777  HD3 LYS A 113      12.711  19.538  -6.424  1.00 95.80           H  
ATOM   1778  HD2 LYS A 113      11.233  19.255  -7.310  1.00 95.80           H  
ATOM   1779  HE3 LYS A 113      11.226  21.616  -8.124  1.00 95.80           H  
ATOM   1780  HE2 LYS A 113      12.735  21.935  -7.291  1.00 95.80           H  
ATOM   1781  HZ1 LYS A 113      10.240  21.114  -5.948  1.00 95.80           H  
ATOM   1782  HZ2 LYS A 113      11.632  21.565  -5.215  1.00 95.80           H  
ATOM   1783  HZ3 LYS A 113      10.782  22.655  -6.073  1.00 95.80           H  
ATOM   1784  N   LEU A 114      16.083  17.018  -8.900  1.00 94.69           N  
ATOM   1785  CA  LEU A 114      17.406  17.365  -8.385  1.00 94.69           C  
ATOM   1786  C   LEU A 114      18.382  16.202  -8.639  1.00 94.69           C  
ATOM   1787  O   LEU A 114      18.934  15.635  -7.693  1.00 94.69           O  
ATOM   1788  CB  LEU A 114      17.284  17.701  -6.875  1.00 94.69           C  
ATOM   1789  CG  LEU A 114      16.382  18.906  -6.521  1.00 94.69           C  
ATOM   1790  CD1 LEU A 114      16.148  18.994  -4.997  1.00 94.69           C  
ATOM   1791  CD2 LEU A 114      16.916  20.228  -7.114  1.00 94.69           C  
ATOM   1792  H   LEU A 114      15.658  16.207  -8.462  1.00 94.69           H  
ATOM   1793  HA  LEU A 114      17.812  18.234  -8.906  1.00 94.69           H  
ATOM   1794  HB3 LEU A 114      18.278  17.899  -6.480  1.00 94.69           H  
ATOM   1795  HB2 LEU A 114      16.921  16.815  -6.350  1.00 94.69           H  
ATOM   1796  HG  LEU A 114      15.401  18.726  -6.958  1.00 94.69           H  
ATOM   1797 HD11 LEU A 114      15.084  18.921  -4.766  1.00 94.69           H  
ATOM   1798 HD12 LEU A 114      16.644  18.187  -4.456  1.00 94.69           H  
ATOM   1799 HD13 LEU A 114      16.505  19.927  -4.564  1.00 94.69           H  
ATOM   1800 HD21 LEU A 114      16.885  21.056  -6.406  1.00 94.69           H  
ATOM   1801 HD22 LEU A 114      17.950  20.141  -7.448  1.00 94.69           H  
ATOM   1802 HD23 LEU A 114      16.323  20.530  -7.978  1.00 94.69           H  
ATOM   1803  N   THR A 115      18.584  15.878  -9.921  1.00 91.09           N  
ATOM   1804  CA  THR A 115      19.392  14.767 -10.438  1.00 91.09           C  
ATOM   1805  C   THR A 115      20.821  14.680  -9.842  1.00 91.09           C  
ATOM   1806  O   THR A 115      21.280  13.580  -9.530  1.00 91.09           O  
ATOM   1807  CB  THR A 115      19.525  14.905 -11.983  1.00 91.09           C  
ATOM   1808  CG2 THR A 115      18.209  14.654 -12.732  1.00 91.09           C  
ATOM   1809  OG1 THR A 115      19.949  16.217 -12.341  1.00 91.09           O  
ATOM   1810  H   THR A 115      18.133  16.424 -10.640  1.00 91.09           H  
ATOM   1811  HA  THR A 115      18.869  13.838 -10.199  1.00 91.09           H  
ATOM   1812  HB  THR A 115      20.268  14.196 -12.354  1.00 91.09           H  
ATOM   1813 HG21 THR A 115      18.316  14.813 -13.806  1.00 91.09           H  
ATOM   1814 HG22 THR A 115      17.886  13.622 -12.600  1.00 91.09           H  
ATOM   1815 HG23 THR A 115      17.403  15.298 -12.380  1.00 91.09           H  
ATOM   1816  HG1 THR A 115      20.036  16.252 -13.303  1.00 91.09           H  
ATOM   1817  N   VAL A 116      21.483  15.831  -9.664  1.00 90.58           N  
ATOM   1818  CA  VAL A 116      22.833  15.937  -9.111  1.00 90.58           C  
ATOM   1819  C   VAL A 116      22.847  15.707  -7.583  1.00 90.58           C  
ATOM   1820  O   VAL A 116      23.722  15.001  -7.080  1.00 90.58           O  
ATOM   1821  CB  VAL A 116      23.452  17.333  -9.430  1.00 90.58           C  
ATOM   1822  CG1 VAL A 116      24.841  17.586  -8.804  1.00 90.58           C  
ATOM   1823  CG2 VAL A 116      23.533  17.571 -10.951  1.00 90.58           C  
ATOM   1824  H   VAL A 116      21.053  16.681  -9.999  1.00 90.58           H  
ATOM   1825  HA  VAL A 116      23.457  15.167  -9.570  1.00 90.58           H  
ATOM   1826  HB  VAL A 116      22.786  18.098  -9.026  1.00 90.58           H  
ATOM   1827 HG11 VAL A 116      25.254  18.540  -9.134  1.00 90.58           H  
ATOM   1828 HG12 VAL A 116      24.804  17.626  -7.715  1.00 90.58           H  
ATOM   1829 HG13 VAL A 116      25.550  16.806  -9.085  1.00 90.58           H  
ATOM   1830 HG21 VAL A 116      23.963  18.547 -11.178  1.00 90.58           H  
ATOM   1831 HG22 VAL A 116      24.152  16.817 -11.438  1.00 90.58           H  
ATOM   1832 HG23 VAL A 116      22.549  17.543 -11.421  1.00 90.58           H  
ATOM   1833  N   ARG A 117      21.871  16.295  -6.875  1.00 94.53           N  
ATOM   1834  CA  ARG A 117      21.758  16.219  -5.415  1.00 94.53           C  
ATOM   1835  C   ARG A 117      21.341  14.819  -4.943  1.00 94.53           C  
ATOM   1836  O   ARG A 117      21.872  14.335  -3.945  1.00 94.53           O  
ATOM   1837  CB  ARG A 117      20.779  17.281  -4.872  1.00 94.53           C  
ATOM   1838  CG  ARG A 117      21.034  18.713  -5.377  1.00 94.53           C  
ATOM   1839  CD  ARG A 117      20.115  19.745  -4.699  1.00 94.53           C  
ATOM   1840  NE  ARG A 117      20.207  21.077  -5.327  1.00 94.53           N  
ATOM   1841  NH1 ARG A 117      18.638  22.198  -4.001  1.00 94.53           N  
ATOM   1842  NH2 ARG A 117      19.728  23.301  -5.702  1.00 94.53           N1+
ATOM   1843  CZ  ARG A 117      19.521  22.186  -5.004  1.00 94.53           C  
ATOM   1844  H   ARG A 117      21.134  16.775  -7.370  1.00 94.53           H  
ATOM   1845  HA  ARG A 117      22.745  16.429  -4.997  1.00 94.53           H  
ATOM   1846  HB3 ARG A 117      20.825  17.272  -3.781  1.00 94.53           H  
ATOM   1847  HB2 ARG A 117      19.759  16.989  -5.119  1.00 94.53           H  
ATOM   1848  HG3 ARG A 117      20.987  18.791  -6.464  1.00 94.53           H  
ATOM   1849  HG2 ARG A 117      22.063  18.946  -5.100  1.00 94.53           H  
ATOM   1850  HD3 ARG A 117      20.483  19.898  -3.683  1.00 94.53           H  
ATOM   1851  HD2 ARG A 117      19.090  19.385  -4.605  1.00 94.53           H  
ATOM   1852  HE  ARG A 117      20.885  21.136  -6.077  1.00 94.53           H  
ATOM   1853 HH12 ARG A 117      18.118  23.026  -3.747  1.00 94.53           H  
ATOM   1854 HH11 ARG A 117      18.468  21.380  -3.438  1.00 94.53           H  
ATOM   1855 HH22 ARG A 117      19.242  24.163  -5.498  1.00 94.53           H  
ATOM   1856 HH21 ARG A 117      20.384  23.349  -6.468  1.00 94.53           H  
ATOM   1857  N   TYR A 118      20.433  14.184  -5.698  1.00 94.71           N  
ATOM   1858  CA  TYR A 118      19.899  12.838  -5.482  1.00 94.71           C  
ATOM   1859  C   TYR A 118      20.986  11.781  -5.206  1.00 94.71           C  
ATOM   1860  O   TYR A 118      20.879  11.032  -4.232  1.00 94.71           O  
ATOM   1861  CB  TYR A 118      19.018  12.472  -6.697  1.00 94.71           C  
ATOM   1862  CG  TYR A 118      18.483  11.051  -6.744  1.00 94.71           C  
ATOM   1863  CD1 TYR A 118      19.022  10.112  -7.649  1.00 94.71           C  
ATOM   1864  CD2 TYR A 118      17.435  10.669  -5.885  1.00 94.71           C  
ATOM   1865  CE1 TYR A 118      18.507   8.802  -7.695  1.00 94.71           C  
ATOM   1866  CE2 TYR A 118      16.907   9.368  -5.946  1.00 94.71           C  
ATOM   1867  OH  TYR A 118      16.921   7.176  -6.927  1.00 94.71           O  
ATOM   1868  CZ  TYR A 118      17.443   8.432  -6.849  1.00 94.71           C  
ATOM   1869  H   TYR A 118      20.032  14.692  -6.484  1.00 94.71           H  
ATOM   1870  HA  TYR A 118      19.259  12.887  -4.599  1.00 94.71           H  
ATOM   1871  HB3 TYR A 118      19.581  12.643  -7.615  1.00 94.71           H  
ATOM   1872  HB2 TYR A 118      18.170  13.153  -6.746  1.00 94.71           H  
ATOM   1873  HD1 TYR A 118      19.831  10.388  -8.311  1.00 94.71           H  
ATOM   1874  HD2 TYR A 118      17.024  11.372  -5.178  1.00 94.71           H  
ATOM   1875  HE1 TYR A 118      18.923   8.087  -8.391  1.00 94.71           H  
ATOM   1876  HE2 TYR A 118      16.087   9.096  -5.297  1.00 94.71           H  
ATOM   1877  HH  TYR A 118      16.159   7.036  -6.307  1.00 94.71           H  
ATOM   1878  N   LYS A 119      22.044  11.794  -6.027  1.00 91.43           N  
ATOM   1879  CA  LYS A 119      23.188  10.885  -5.941  1.00 91.43           C  
ATOM   1880  C   LYS A 119      24.028  11.068  -4.660  1.00 91.43           C  
ATOM   1881  O   LYS A 119      24.630  10.102  -4.193  1.00 91.43           O  
ATOM   1882  CB  LYS A 119      24.071  11.071  -7.192  1.00 91.43           C  
ATOM   1883  CG  LYS A 119      23.363  10.717  -8.513  1.00 91.43           C  
ATOM   1884  CD  LYS A 119      24.278  10.900  -9.735  1.00 91.43           C  
ATOM   1885  CE  LYS A 119      23.569  10.568 -11.064  1.00 91.43           C  
ATOM   1886  NZ  LYS A 119      24.459  10.705 -12.231  1.00 91.43           N1+
ATOM   1887  H   LYS A 119      22.070  12.475  -6.773  1.00 91.43           H  
ATOM   1888  HA  LYS A 119      22.801   9.863  -5.933  1.00 91.43           H  
ATOM   1889  HB3 LYS A 119      24.959  10.442  -7.096  1.00 91.43           H  
ATOM   1890  HB2 LYS A 119      24.436  12.099  -7.233  1.00 91.43           H  
ATOM   1891  HG3 LYS A 119      22.473  11.334  -8.637  1.00 91.43           H  
ATOM   1892  HG2 LYS A 119      23.011   9.685  -8.469  1.00 91.43           H  
ATOM   1893  HD3 LYS A 119      25.160  10.268  -9.614  1.00 91.43           H  
ATOM   1894  HD2 LYS A 119      24.639  11.930  -9.754  1.00 91.43           H  
ATOM   1895  HE3 LYS A 119      22.706  11.223 -11.199  1.00 91.43           H  
ATOM   1896  HE2 LYS A 119      23.186   9.547 -11.037  1.00 91.43           H  
ATOM   1897  HZ1 LYS A 119      25.243  10.080 -12.159  1.00 91.43           H  
ATOM   1898  HZ2 LYS A 119      23.959  10.478 -13.073  1.00 91.43           H  
ATOM   1899  HZ3 LYS A 119      24.802  11.645 -12.316  1.00 91.43           H  
ATOM   1900  N   ARG A 120      24.060  12.294  -4.120  1.00 94.72           N  
ATOM   1901  CA  ARG A 120      24.757  12.629  -2.879  1.00 94.72           C  
ATOM   1902  C   ARG A 120      23.890  12.302  -1.649  1.00 94.72           C  
ATOM   1903  O   ARG A 120      24.423  11.835  -0.642  1.00 94.72           O  
ATOM   1904  CB  ARG A 120      25.189  14.113  -2.929  1.00 94.72           C  
ATOM   1905  CG  ARG A 120      26.001  14.597  -1.712  1.00 94.72           C  
ATOM   1906  CD  ARG A 120      26.528  16.031  -1.894  1.00 94.72           C  
ATOM   1907  NE  ARG A 120      27.158  16.558  -0.667  1.00 94.72           N  
ATOM   1908  NH1 ARG A 120      27.788  18.663  -1.473  1.00 94.72           N  
ATOM   1909  NH2 ARG A 120      28.252  18.060   0.700  1.00 94.72           N1+
ATOM   1910  CZ  ARG A 120      27.730  17.761  -0.489  1.00 94.72           C  
ATOM   1911  H   ARG A 120      23.490  13.023  -4.530  1.00 94.72           H  
ATOM   1912  HA  ARG A 120      25.663  12.024  -2.811  1.00 94.72           H  
ATOM   1913  HB3 ARG A 120      24.308  14.748  -3.027  1.00 94.72           H  
ATOM   1914  HB2 ARG A 120      25.780  14.278  -3.832  1.00 94.72           H  
ATOM   1915  HG3 ARG A 120      26.861  13.929  -1.643  1.00 94.72           H  
ATOM   1916  HG2 ARG A 120      25.456  14.489  -0.773  1.00 94.72           H  
ATOM   1917  HD3 ARG A 120      25.768  16.697  -2.304  1.00 94.72           H  
ATOM   1918  HD2 ARG A 120      27.337  15.996  -2.626  1.00 94.72           H  
ATOM   1919  HE  ARG A 120      27.149  15.911   0.113  1.00 94.72           H  
ATOM   1920 HH12 ARG A 120      28.216  19.570  -1.353  1.00 94.72           H  
ATOM   1921 HH11 ARG A 120      27.408  18.473  -2.388  1.00 94.72           H  
ATOM   1922 HH22 ARG A 120      28.694  18.949   0.887  1.00 94.72           H  
ATOM   1923 HH21 ARG A 120      28.236  17.416   1.478  1.00 94.72           H  
ATOM   1924  N   VAL A 121      22.580  12.562  -1.748  1.00 94.06           N  
ATOM   1925  CA  VAL A 121      21.601  12.352  -0.685  1.00 94.06           C  
ATOM   1926  C   VAL A 121      21.346  10.857  -0.394  1.00 94.06           C  
ATOM   1927  O   VAL A 121      21.398  10.453   0.770  1.00 94.06           O  
ATOM   1928  CB  VAL A 121      20.259  13.082  -1.011  1.00 94.06           C  
ATOM   1929  CG1 VAL A 121      19.041  12.672  -0.154  1.00 94.06           C  
ATOM   1930  CG2 VAL A 121      20.437  14.610  -0.923  1.00 94.06           C  
ATOM   1931  H   VAL A 121      22.235  13.001  -2.597  1.00 94.06           H  
ATOM   1932  HA  VAL A 121      22.009  12.793   0.228  1.00 94.06           H  
ATOM   1933  HB  VAL A 121      20.002  12.853  -2.047  1.00 94.06           H  
ATOM   1934 HG11 VAL A 121      18.182  13.309  -0.363  1.00 94.06           H  
ATOM   1935 HG12 VAL A 121      18.721  11.648  -0.353  1.00 94.06           H  
ATOM   1936 HG13 VAL A 121      19.259  12.755   0.912  1.00 94.06           H  
ATOM   1937 HG21 VAL A 121      19.542  15.133  -1.262  1.00 94.06           H  
ATOM   1938 HG22 VAL A 121      20.637  14.924   0.102  1.00 94.06           H  
ATOM   1939 HG23 VAL A 121      21.267  14.963  -1.534  1.00 94.06           H  
ATOM   1940  N   THR A 122      21.072  10.063  -1.435  1.00 94.31           N  
ATOM   1941  CA  THR A 122      20.593   8.684  -1.306  1.00 94.31           C  
ATOM   1942  C   THR A 122      21.734   7.663  -1.059  1.00 94.31           C  
ATOM   1943  O   THR A 122      21.945   6.723  -1.828  1.00 94.31           O  
ATOM   1944  CB  THR A 122      19.710   8.293  -2.525  1.00 94.31           C  
ATOM   1945  CG2 THR A 122      18.436   9.148  -2.611  1.00 94.31           C  
ATOM   1946  OG1 THR A 122      20.387   8.399  -3.770  1.00 94.31           O  
ATOM   1947  H   THR A 122      21.091  10.446  -2.374  1.00 94.31           H  
ATOM   1948  HA  THR A 122      19.949   8.626  -0.424  1.00 94.31           H  
ATOM   1949  HB  THR A 122      19.402   7.255  -2.403  1.00 94.31           H  
ATOM   1950 HG21 THR A 122      17.780   8.787  -3.402  1.00 94.31           H  
ATOM   1951 HG22 THR A 122      17.869   9.097  -1.681  1.00 94.31           H  
ATOM   1952 HG23 THR A 122      18.651  10.199  -2.807  1.00 94.31           H  
ATOM   1953  HG1 THR A 122      20.495   9.343  -3.983  1.00 94.31           H  
ATOM   1954  N   THR A 123      22.435   7.834   0.066  1.00 94.62           N  
ATOM   1955  CA  THR A 123      23.305   6.820   0.647  1.00 94.62           C  
ATOM   1956  C   THR A 123      22.445   5.864   1.506  1.00 94.62           C  
ATOM   1957  O   THR A 123      21.445   6.287   2.099  1.00 94.62           O  
ATOM   1958  CB  THR A 123      24.382   7.501   1.537  1.00 94.62           C  
ATOM   1959  CG2 THR A 123      25.298   8.446   0.746  1.00 94.62           C  
ATOM   1960  OG1 THR A 123      23.816   8.236   2.611  1.00 94.62           O  
ATOM   1961  H   THR A 123      22.212   8.610   0.680  1.00 94.62           H  
ATOM   1962  HA  THR A 123      23.803   6.250  -0.141  1.00 94.62           H  
ATOM   1963  HB  THR A 123      25.007   6.720   1.974  1.00 94.62           H  
ATOM   1964 HG21 THR A 123      26.081   8.868   1.376  1.00 94.62           H  
ATOM   1965 HG22 THR A 123      25.791   7.915  -0.069  1.00 94.62           H  
ATOM   1966 HG23 THR A 123      24.744   9.275   0.304  1.00 94.62           H  
ATOM   1967  HG1 THR A 123      24.488   8.843   2.949  1.00 94.62           H  
ATOM   1968  N   HIS A 124      22.845   4.586   1.571  1.00 92.78           N  
ATOM   1969  CA  HIS A 124      22.142   3.516   2.292  1.00 92.78           C  
ATOM   1970  C   HIS A 124      21.920   3.816   3.785  1.00 92.78           C  
ATOM   1971  O   HIS A 124      20.880   3.454   4.334  1.00 92.78           O  
ATOM   1972  CB  HIS A 124      22.893   2.182   2.123  1.00 92.78           C  
ATOM   1973  CG  HIS A 124      23.023   1.723   0.694  1.00 92.78           C  
ATOM   1974  CD2 HIS A 124      22.202   0.875  -0.014  1.00 92.78           C  
ATOM   1975  ND1 HIS A 124      24.052   2.163  -0.149  1.00 92.78           N  
ATOM   1976  CE1 HIS A 124      23.814   1.574  -1.317  1.00 92.78           C  
ATOM   1977  NE2 HIS A 124      22.729   0.801  -1.293  1.00 92.78           N  
ATOM   1978  H   HIS A 124      23.634   4.278   1.015  1.00 92.78           H  
ATOM   1979  HA  HIS A 124      21.162   3.404   1.830  1.00 92.78           H  
ATOM   1980  HB3 HIS A 124      22.379   1.397   2.679  1.00 92.78           H  
ATOM   1981  HB2 HIS A 124      23.891   2.251   2.557  1.00 92.78           H  
ATOM   1982  HD2 HIS A 124      21.298   0.350   0.267  1.00 92.78           H  
ATOM   1983  HE1 HIS A 124      24.425   1.714  -2.198  1.00 92.78           H  
ATOM   1984  HE2 HIS A 124      22.333   0.290  -2.082  1.00 92.78           H  
ATOM   1985  N   ARG A 125      22.881   4.526   4.392  1.00 96.23           N  
ATOM   1986  CA  ARG A 125      22.835   4.992   5.777  1.00 96.23           C  
ATOM   1987  C   ARG A 125      21.650   5.936   6.058  1.00 96.23           C  
ATOM   1988  O   ARG A 125      21.076   5.853   7.142  1.00 96.23           O  
ATOM   1989  CB  ARG A 125      24.170   5.667   6.158  1.00 96.23           C  
ATOM   1990  CG  ARG A 125      25.404   4.759   5.994  1.00 96.23           C  
ATOM   1991  CD  ARG A 125      26.706   5.447   6.442  1.00 96.23           C  
ATOM   1992  NE  ARG A 125      27.855   4.521   6.446  1.00 96.23           N  
ATOM   1993  NH1 ARG A 125      29.501   6.005   7.197  1.00 96.23           N  
ATOM   1994  NH2 ARG A 125      30.032   3.813   6.734  1.00 96.23           N1+
ATOM   1995  CZ  ARG A 125      29.126   4.788   6.794  1.00 96.23           C  
ATOM   1996  H   ARG A 125      23.677   4.809   3.842  1.00 96.23           H  
ATOM   1997  HA  ARG A 125      22.703   4.112   6.410  1.00 96.23           H  
ATOM   1998  HB3 ARG A 125      24.112   5.986   7.200  1.00 96.23           H  
ATOM   1999  HB2 ARG A 125      24.306   6.578   5.574  1.00 96.23           H  
ATOM   2000  HG3 ARG A 125      25.497   4.545   4.928  1.00 96.23           H  
ATOM   2001  HG2 ARG A 125      25.267   3.795   6.486  1.00 96.23           H  
ATOM   2002  HD3 ARG A 125      26.583   5.974   7.389  1.00 96.23           H  
ATOM   2003  HD2 ARG A 125      26.958   6.203   5.696  1.00 96.23           H  
ATOM   2004  HE  ARG A 125      27.628   3.579   6.147  1.00 96.23           H  
ATOM   2005 HH12 ARG A 125      30.452   6.219   7.463  1.00 96.23           H  
ATOM   2006 HH11 ARG A 125      28.845   6.768   7.257  1.00 96.23           H  
ATOM   2007 HH22 ARG A 125      31.000   3.958   6.985  1.00 96.23           H  
ATOM   2008 HH21 ARG A 125      29.802   2.874   6.439  1.00 96.23           H  
ATOM   2009  N   ARG A 126      21.286   6.787   5.087  1.00 96.78           N  
ATOM   2010  CA  ARG A 126      20.111   7.654   5.188  1.00 96.78           C  
ATOM   2011  C   ARG A 126      18.823   6.915   4.791  1.00 96.78           C  
ATOM   2012  O   ARG A 126      17.798   7.137   5.432  1.00 96.78           O  
ATOM   2013  CB  ARG A 126      20.297   8.942   4.362  1.00 96.78           C  
ATOM   2014  CG  ARG A 126      21.503   9.787   4.808  1.00 96.78           C  
ATOM   2015  CD  ARG A 126      21.477  11.210   4.225  1.00 96.78           C  
ATOM   2016  NE  ARG A 126      22.745  11.932   4.447  1.00 96.78           N  
ATOM   2017  NH1 ARG A 126      23.739  11.537   2.372  1.00 96.78           N  
ATOM   2018  NH2 ARG A 126      24.841  12.774   3.969  1.00 96.78           N1+
ATOM   2019  CZ  ARG A 126      23.771  12.078   3.592  1.00 96.78           C  
ATOM   2020  H   ARG A 126      21.761   6.767   4.192  1.00 96.78           H  
ATOM   2021  HA  ARG A 126      19.989   7.961   6.229  1.00 96.78           H  
ATOM   2022  HB3 ARG A 126      19.393   9.547   4.450  1.00 96.78           H  
ATOM   2023  HB2 ARG A 126      20.395   8.700   3.302  1.00 96.78           H  
ATOM   2024  HG3 ARG A 126      22.457   9.286   4.639  1.00 96.78           H  
ATOM   2025  HG2 ARG A 126      21.410   9.882   5.891  1.00 96.78           H  
ATOM   2026  HD3 ARG A 126      20.759  11.785   4.811  1.00 96.78           H  
ATOM   2027  HD2 ARG A 126      21.101  11.251   3.204  1.00 96.78           H  
ATOM   2028  HE  ARG A 126      22.819  12.355   5.366  1.00 96.78           H  
ATOM   2029 HH12 ARG A 126      24.450  11.697   1.670  1.00 96.78           H  
ATOM   2030 HH11 ARG A 126      22.933  11.004   2.061  1.00 96.78           H  
ATOM   2031 HH22 ARG A 126      25.641  12.902   3.367  1.00 96.78           H  
ATOM   2032 HH21 ARG A 126      24.912  13.206   4.879  1.00 96.78           H  
ATOM   2033  N   ILE A 127      18.888   6.043   3.774  1.00 96.14           N  
ATOM   2034  CA  ILE A 127      17.749   5.258   3.283  1.00 96.14           C  
ATOM   2035  C   ILE A 127      17.160   4.332   4.367  1.00 96.14           C  
ATOM   2036  O   ILE A 127      15.967   4.423   4.661  1.00 96.14           O  
ATOM   2037  CB  ILE A 127      18.115   4.424   2.015  1.00 96.14           C  
ATOM   2038  CG1 ILE A 127      18.429   5.357   0.822  1.00 96.14           C  
ATOM   2039  CG2 ILE A 127      17.064   3.367   1.595  1.00 96.14           C  
ATOM   2040  CD1 ILE A 127      19.109   4.651  -0.360  1.00 96.14           C  
ATOM   2041  H   ILE A 127      19.767   5.931   3.279  1.00 96.14           H  
ATOM   2042  HA  ILE A 127      16.965   5.967   3.006  1.00 96.14           H  
ATOM   2043  HB  ILE A 127      19.025   3.875   2.251  1.00 96.14           H  
ATOM   2044 HG13 ILE A 127      19.063   6.186   1.135  1.00 96.14           H  
ATOM   2045 HG12 ILE A 127      17.506   5.821   0.476  1.00 96.14           H  
ATOM   2046 HG21 ILE A 127      17.349   2.860   0.677  1.00 96.14           H  
ATOM   2047 HG22 ILE A 127      16.938   2.581   2.340  1.00 96.14           H  
ATOM   2048 HG23 ILE A 127      16.090   3.824   1.425  1.00 96.14           H  
ATOM   2049 HD11 ILE A 127      19.835   5.303  -0.843  1.00 96.14           H  
ATOM   2050 HD12 ILE A 127      19.637   3.747  -0.054  1.00 96.14           H  
ATOM   2051 HD13 ILE A 127      18.371   4.368  -1.110  1.00 96.14           H  
ATOM   2052  N   TRP A 128      18.006   3.488   4.975  1.00 96.95           N  
ATOM   2053  CA  TRP A 128      17.567   2.542   6.003  1.00 96.95           C  
ATOM   2054  C   TRP A 128      17.214   3.229   7.335  1.00 96.95           C  
ATOM   2055  O   TRP A 128      16.383   2.702   8.074  1.00 96.95           O  
ATOM   2056  CB  TRP A 128      18.584   1.398   6.182  1.00 96.95           C  
ATOM   2057  CG  TRP A 128      18.861   0.565   4.959  1.00 96.95           C  
ATOM   2058  CD1 TRP A 128      20.076   0.388   4.392  1.00 96.95           C  
ATOM   2059  CD2 TRP A 128      17.927  -0.214   4.143  1.00 96.95           C  
ATOM   2060  CE2 TRP A 128      18.655  -0.819   3.072  1.00 96.95           C  
ATOM   2061  CE3 TRP A 128      16.535  -0.471   4.191  1.00 96.95           C  
ATOM   2062  NE1 TRP A 128      19.959  -0.425   3.282  1.00 96.95           N  
ATOM   2063  CH2 TRP A 128      16.649  -1.850   2.174  1.00 96.95           C  
ATOM   2064  CZ2 TRP A 128      18.036  -1.622   2.097  1.00 96.95           C  
ATOM   2065  CZ3 TRP A 128      15.902  -1.275   3.219  1.00 96.95           C  
ATOM   2066  H   TRP A 128      18.987   3.464   4.705  1.00 96.95           H  
ATOM   2067  HA  TRP A 128      16.640   2.088   5.650  1.00 96.95           H  
ATOM   2068  HB3 TRP A 128      18.233   0.720   6.961  1.00 96.95           H  
ATOM   2069  HB2 TRP A 128      19.528   1.806   6.544  1.00 96.95           H  
ATOM   2070  HD1 TRP A 128      20.991   0.827   4.766  1.00 96.95           H  
ATOM   2071  HE3 TRP A 128      15.943  -0.042   4.985  1.00 96.95           H  
ATOM   2072  HE1 TRP A 128      20.754  -0.696   2.710  1.00 96.95           H  
ATOM   2073  HH2 TRP A 128      16.159  -2.463   1.430  1.00 96.95           H  
ATOM   2074  HZ2 TRP A 128      18.614  -2.058   1.295  1.00 96.95           H  
ATOM   2075  HZ3 TRP A 128      14.836  -1.448   3.274  1.00 96.95           H  
ATOM   2076  N   LEU A 129      17.788   4.412   7.599  1.00 97.95           N  
ATOM   2077  CA  LEU A 129      17.385   5.290   8.700  1.00 97.95           C  
ATOM   2078  C   LEU A 129      15.973   5.858   8.466  1.00 97.95           C  
ATOM   2079  O   LEU A 129      15.126   5.739   9.350  1.00 97.95           O  
ATOM   2080  CB  LEU A 129      18.454   6.388   8.917  1.00 97.95           C  
ATOM   2081  CG  LEU A 129      18.133   7.479   9.968  1.00 97.95           C  
ATOM   2082  CD1 LEU A 129      17.845   6.893  11.366  1.00 97.95           C  
ATOM   2083  CD2 LEU A 129      19.245   8.549   9.999  1.00 97.95           C  
ATOM   2084  H   LEU A 129      18.454   4.785   6.938  1.00 97.95           H  
ATOM   2085  HA  LEU A 129      17.342   4.681   9.604  1.00 97.95           H  
ATOM   2086  HB3 LEU A 129      18.636   6.884   7.964  1.00 97.95           H  
ATOM   2087  HB2 LEU A 129      19.394   5.907   9.190  1.00 97.95           H  
ATOM   2088  HG  LEU A 129      17.231   8.000   9.643  1.00 97.95           H  
ATOM   2089 HD11 LEU A 129      18.316   7.462  12.168  1.00 97.95           H  
ATOM   2090 HD12 LEU A 129      16.774   6.894  11.570  1.00 97.95           H  
ATOM   2091 HD13 LEU A 129      18.192   5.864  11.462  1.00 97.95           H  
ATOM   2092 HD21 LEU A 129      18.828   9.547   9.858  1.00 97.95           H  
ATOM   2093 HD22 LEU A 129      19.796   8.559  10.940  1.00 97.95           H  
ATOM   2094 HD23 LEU A 129      19.982   8.399   9.209  1.00 97.95           H  
ATOM   2095  N   ALA A 130      15.727   6.417   7.271  1.00 97.79           N  
ATOM   2096  CA  ALA A 130      14.431   6.957   6.859  1.00 97.79           C  
ATOM   2097  C   ALA A 130      13.315   5.900   6.864  1.00 97.79           C  
ATOM   2098  O   ALA A 130      12.228   6.174   7.372  1.00 97.79           O  
ATOM   2099  CB  ALA A 130      14.551   7.618   5.478  1.00 97.79           C  
ATOM   2100  H   ALA A 130      16.480   6.496   6.591  1.00 97.79           H  
ATOM   2101  HA  ALA A 130      14.155   7.729   7.581  1.00 97.79           H  
ATOM   2102  HB1 ALA A 130      13.594   8.032   5.158  1.00 97.79           H  
ATOM   2103  HB2 ALA A 130      15.271   8.437   5.496  1.00 97.79           H  
ATOM   2104  HB3 ALA A 130      14.873   6.908   4.716  1.00 97.79           H  
ATOM   2105  N   LEU A 131      13.608   4.696   6.355  1.00 97.95           N  
ATOM   2106  CA  LEU A 131      12.689   3.558   6.412  1.00 97.95           C  
ATOM   2107  C   LEU A 131      12.484   3.035   7.847  1.00 97.95           C  
ATOM   2108  O   LEU A 131      11.366   2.661   8.194  1.00 97.95           O  
ATOM   2109  CB  LEU A 131      13.142   2.450   5.439  1.00 97.95           C  
ATOM   2110  CG  LEU A 131      12.906   2.810   3.954  1.00 97.95           C  
ATOM   2111  CD1 LEU A 131      13.613   1.813   3.014  1.00 97.95           C  
ATOM   2112  CD2 LEU A 131      11.402   2.964   3.626  1.00 97.95           C  
ATOM   2113  H   LEU A 131      14.502   4.556   5.891  1.00 97.95           H  
ATOM   2114  HA  LEU A 131      11.715   3.920   6.084  1.00 97.95           H  
ATOM   2115  HB3 LEU A 131      12.607   1.523   5.660  1.00 97.95           H  
ATOM   2116  HB2 LEU A 131      14.196   2.233   5.618  1.00 97.95           H  
ATOM   2117  HG  LEU A 131      13.377   3.778   3.775  1.00 97.95           H  
ATOM   2118 HD11 LEU A 131      12.918   1.195   2.449  1.00 97.95           H  
ATOM   2119 HD12 LEU A 131      14.238   2.337   2.290  1.00 97.95           H  
ATOM   2120 HD13 LEU A 131      14.263   1.132   3.558  1.00 97.95           H  
ATOM   2121 HD21 LEU A 131      11.111   2.455   2.709  1.00 97.95           H  
ATOM   2122 HD22 LEU A 131      10.765   2.568   4.418  1.00 97.95           H  
ATOM   2123 HD23 LEU A 131      11.140   4.015   3.502  1.00 97.95           H  
ATOM   2124  N   GLY A 132      13.524   3.089   8.691  1.00 97.99           N  
ATOM   2125  CA  GLY A 132      13.432   2.792  10.123  1.00 97.99           C  
ATOM   2126  C   GLY A 132      12.468   3.769  10.818  1.00 97.99           C  
ATOM   2127  O   GLY A 132      11.587   3.338  11.563  1.00 97.99           O  
ATOM   2128  H   GLY A 132      14.431   3.376   8.344  1.00 97.99           H  
ATOM   2129  HA3 GLY A 132      14.421   2.880  10.574  1.00 97.99           H  
ATOM   2130  HA2 GLY A 132      13.096   1.764  10.271  1.00 97.99           H  
ATOM   2131  N   LEU A 133      12.585   5.070  10.513  1.00 98.25           N  
ATOM   2132  CA  LEU A 133      11.679   6.122  10.976  1.00 98.25           C  
ATOM   2133  C   LEU A 133      10.239   5.938  10.459  1.00 98.25           C  
ATOM   2134  O   LEU A 133       9.308   6.126  11.237  1.00 98.25           O  
ATOM   2135  CB  LEU A 133      12.234   7.518  10.615  1.00 98.25           C  
ATOM   2136  CG  LEU A 133      13.488   7.932  11.419  1.00 98.25           C  
ATOM   2137  CD1 LEU A 133      14.167   9.170  10.795  1.00 98.25           C  
ATOM   2138  CD2 LEU A 133      13.186   8.119  12.923  1.00 98.25           C  
ATOM   2139  H   LEU A 133      13.360   5.361   9.921  1.00 98.25           H  
ATOM   2140  HA  LEU A 133      11.634   6.046  12.062  1.00 98.25           H  
ATOM   2141  HB3 LEU A 133      11.460   8.273  10.767  1.00 98.25           H  
ATOM   2142  HB2 LEU A 133      12.455   7.540   9.548  1.00 98.25           H  
ATOM   2143  HG  LEU A 133      14.210   7.119  11.342  1.00 98.25           H  
ATOM   2144 HD11 LEU A 133      14.140  10.044  11.445  1.00 98.25           H  
ATOM   2145 HD12 LEU A 133      15.215   8.965  10.576  1.00 98.25           H  
ATOM   2146 HD13 LEU A 133      13.701   9.467   9.855  1.00 98.25           H  
ATOM   2147 HD21 LEU A 133      13.583   9.052  13.324  1.00 98.25           H  
ATOM   2148 HD22 LEU A 133      12.116   8.116  13.133  1.00 98.25           H  
ATOM   2149 HD23 LEU A 133      13.630   7.312  13.506  1.00 98.25           H  
ATOM   2150  N   CYS A 134      10.068   5.528   9.193  1.00 98.29           N  
ATOM   2151  CA  CYS A 134       8.770   5.219   8.578  1.00 98.29           C  
ATOM   2152  C   CYS A 134       7.987   4.143   9.356  1.00 98.29           C  
ATOM   2153  O   CYS A 134       6.812   4.352   9.672  1.00 98.29           O  
ATOM   2154  CB  CYS A 134       8.901   4.794   7.101  1.00 98.29           C  
ATOM   2155  SG  CYS A 134       9.386   6.209   6.071  1.00 98.29           S  
ATOM   2156  H   CYS A 134      10.886   5.460   8.595  1.00 98.29           H  
ATOM   2157  HA  CYS A 134       8.169   6.130   8.618  1.00 98.29           H  
ATOM   2158  HB3 CYS A 134       7.963   4.389   6.724  1.00 98.29           H  
ATOM   2159  HB2 CYS A 134       9.623   3.991   6.982  1.00 98.29           H  
ATOM   2160  HG  CYS A 134      10.625   6.325   6.583  1.00 98.29           H  
ATOM   2161  N   TRP A 135       8.655   3.030   9.687  1.00 98.46           N  
ATOM   2162  CA  TRP A 135       8.072   1.959  10.498  1.00 98.46           C  
ATOM   2163  C   TRP A 135       7.875   2.378  11.967  1.00 98.46           C  
ATOM   2164  O   TRP A 135       6.844   2.032  12.542  1.00 98.46           O  
ATOM   2165  CB  TRP A 135       8.885   0.655  10.378  1.00 98.46           C  
ATOM   2166  CG  TRP A 135       8.761  -0.109   9.087  1.00 98.46           C  
ATOM   2167  CD1 TRP A 135       9.080   0.350   7.855  1.00 98.46           C  
ATOM   2168  CD2 TRP A 135       8.303  -1.484   8.882  1.00 98.46           C  
ATOM   2169  CE2 TRP A 135       8.407  -1.798   7.491  1.00 98.46           C  
ATOM   2170  CE3 TRP A 135       7.816  -2.508   9.732  1.00 98.46           C  
ATOM   2171  NE1 TRP A 135       8.894  -0.644   6.918  1.00 98.46           N  
ATOM   2172  CH2 TRP A 135       7.574  -4.049   7.848  1.00 98.46           C  
ATOM   2173  CZ2 TRP A 135       8.055  -3.057   6.974  1.00 98.46           C  
ATOM   2174  CZ3 TRP A 135       7.453  -3.773   9.223  1.00 98.46           C  
ATOM   2175  H   TRP A 135       9.623   2.922   9.402  1.00 98.46           H  
ATOM   2176  HA  TRP A 135       7.073   1.744  10.112  1.00 98.46           H  
ATOM   2177  HB3 TRP A 135       8.572  -0.029  11.169  1.00 98.46           H  
ATOM   2178  HB2 TRP A 135       9.942   0.853  10.565  1.00 98.46           H  
ATOM   2179  HD1 TRP A 135       9.439   1.343   7.639  1.00 98.46           H  
ATOM   2180  HE3 TRP A 135       7.719  -2.316  10.790  1.00 98.46           H  
ATOM   2181  HE1 TRP A 135       9.132  -0.505   5.924  1.00 98.46           H  
ATOM   2182  HH2 TRP A 135       7.295  -5.020   7.465  1.00 98.46           H  
ATOM   2183  HZ2 TRP A 135       8.148  -3.258   5.917  1.00 98.46           H  
ATOM   2184  HZ3 TRP A 135       7.084  -4.536   9.892  1.00 98.46           H  
ATOM   2185  N   LEU A 136       8.819   3.139  12.542  1.00 98.35           N  
ATOM   2186  CA  LEU A 136       8.733   3.674  13.907  1.00 98.35           C  
ATOM   2187  C   LEU A 136       7.536   4.627  14.096  1.00 98.35           C  
ATOM   2188  O   LEU A 136       6.798   4.484  15.071  1.00 98.35           O  
ATOM   2189  CB  LEU A 136      10.079   4.328  14.299  1.00 98.35           C  
ATOM   2190  CG  LEU A 136      10.163   4.935  15.720  1.00 98.35           C  
ATOM   2191  CD1 LEU A 136       9.870   3.898  16.826  1.00 98.35           C  
ATOM   2192  CD2 LEU A 136      11.516   5.648  15.929  1.00 98.35           C  
ATOM   2193  H   LEU A 136       9.666   3.355  12.025  1.00 98.35           H  
ATOM   2194  HA  LEU A 136       8.571   2.819  14.565  1.00 98.35           H  
ATOM   2195  HB3 LEU A 136      10.290   5.118  13.581  1.00 98.35           H  
ATOM   2196  HB2 LEU A 136      10.877   3.593  14.183  1.00 98.35           H  
ATOM   2197  HG  LEU A 136       9.403   5.713  15.797  1.00 98.35           H  
ATOM   2198 HD11 LEU A 136      10.538   3.994  17.682  1.00 98.35           H  
ATOM   2199 HD12 LEU A 136       8.855   4.018  17.206  1.00 98.35           H  
ATOM   2200 HD13 LEU A 136       9.961   2.873  16.465  1.00 98.35           H  
ATOM   2201 HD21 LEU A 136      11.365   6.680  16.250  1.00 98.35           H  
ATOM   2202 HD22 LEU A 136      12.138   5.163  16.681  1.00 98.35           H  
ATOM   2203 HD23 LEU A 136      12.107   5.685  15.012  1.00 98.35           H  
ATOM   2204  N   VAL A 137       7.325   5.542  13.139  1.00 98.12           N  
ATOM   2205  CA  VAL A 137       6.153   6.416  13.082  1.00 98.12           C  
ATOM   2206  C   VAL A 137       4.848   5.598  12.997  1.00 98.12           C  
ATOM   2207  O   VAL A 137       3.954   5.821  13.808  1.00 98.12           O  
ATOM   2208  CB  VAL A 137       6.251   7.438  11.906  1.00 98.12           C  
ATOM   2209  CG1 VAL A 137       4.930   8.123  11.488  1.00 98.12           C  
ATOM   2210  CG2 VAL A 137       7.295   8.525  12.224  1.00 98.12           C  
ATOM   2211  H   VAL A 137       8.001   5.641  12.384  1.00 98.12           H  
ATOM   2212  HA  VAL A 137       6.123   6.974  14.021  1.00 98.12           H  
ATOM   2213  HB  VAL A 137       6.611   6.898  11.028  1.00 98.12           H  
ATOM   2214 HG11 VAL A 137       5.106   8.897  10.741  1.00 98.12           H  
ATOM   2215 HG12 VAL A 137       4.224   7.421  11.041  1.00 98.12           H  
ATOM   2216 HG13 VAL A 137       4.438   8.595  12.339  1.00 98.12           H  
ATOM   2217 HG21 VAL A 137       7.467   9.172  11.364  1.00 98.12           H  
ATOM   2218 HG22 VAL A 137       6.970   9.154  13.053  1.00 98.12           H  
ATOM   2219 HG23 VAL A 137       8.257   8.097  12.504  1.00 98.12           H  
ATOM   2220  N   SER A 138       4.796   4.622  12.082  1.00 98.18           N  
ATOM   2221  CA  SER A 138       3.644   3.735  11.889  1.00 98.18           C  
ATOM   2222  C   SER A 138       3.307   2.904  13.148  1.00 98.18           C  
ATOM   2223  O   SER A 138       2.134   2.769  13.495  1.00 98.18           O  
ATOM   2224  CB  SER A 138       3.912   2.823  10.680  1.00 98.18           C  
ATOM   2225  OG  SER A 138       4.176   3.600   9.525  1.00 98.18           O  
ATOM   2226  H   SER A 138       5.583   4.490  11.461  1.00 98.18           H  
ATOM   2227  HA  SER A 138       2.777   4.360  11.665  1.00 98.18           H  
ATOM   2228  HB3 SER A 138       3.039   2.200  10.489  1.00 98.18           H  
ATOM   2229  HB2 SER A 138       4.746   2.146  10.866  1.00 98.18           H  
ATOM   2230  HG  SER A 138       5.101   3.902   9.559  1.00 98.18           H  
ATOM   2231  N   PHE A 139       4.351   2.420  13.834  1.00 98.01           N  
ATOM   2232  CA  PHE A 139       4.304   1.747  15.130  1.00 98.01           C  
ATOM   2233  C   PHE A 139       3.646   2.618  16.220  1.00 98.01           C  
ATOM   2234  O   PHE A 139       2.646   2.205  16.808  1.00 98.01           O  
ATOM   2235  CB  PHE A 139       5.721   1.224  15.464  1.00 98.01           C  
ATOM   2236  CG  PHE A 139       5.958   0.568  16.812  1.00 98.01           C  
ATOM   2237  CD1 PHE A 139       6.365   1.339  17.921  1.00 98.01           C  
ATOM   2238  CD2 PHE A 139       5.676  -0.803  16.993  1.00 98.01           C  
ATOM   2239  CE1 PHE A 139       6.555   0.732  19.155  1.00 98.01           C  
ATOM   2240  CE2 PHE A 139       5.880  -1.393  18.234  1.00 98.01           C  
ATOM   2241  CZ  PHE A 139       6.324  -0.630  19.307  1.00 98.01           C  
ATOM   2242  H   PHE A 139       5.283   2.543  13.445  1.00 98.01           H  
ATOM   2243  HA  PHE A 139       3.676   0.867  15.018  1.00 98.01           H  
ATOM   2244  HB3 PHE A 139       6.444   2.030  15.367  1.00 98.01           H  
ATOM   2245  HB2 PHE A 139       6.003   0.495  14.703  1.00 98.01           H  
ATOM   2246  HD1 PHE A 139       6.546   2.400  17.812  1.00 98.01           H  
ATOM   2247  HD2 PHE A 139       5.320  -1.403  16.167  1.00 98.01           H  
ATOM   2248  HE1 PHE A 139       6.881   1.321  20.000  1.00 98.01           H  
ATOM   2249  HE2 PHE A 139       5.681  -2.447  18.368  1.00 98.01           H  
ATOM   2250  HZ  PHE A 139       6.473  -1.096  20.272  1.00 98.01           H  
ATOM   2251  N   LEU A 140       4.163   3.840  16.414  1.00 97.66           N  
ATOM   2252  CA  LEU A 140       3.639   4.807  17.383  1.00 97.66           C  
ATOM   2253  C   LEU A 140       2.213   5.293  17.047  1.00 97.66           C  
ATOM   2254  O   LEU A 140       1.373   5.363  17.945  1.00 97.66           O  
ATOM   2255  CB  LEU A 140       4.613   6.000  17.513  1.00 97.66           C  
ATOM   2256  CG  LEU A 140       5.969   5.654  18.172  1.00 97.66           C  
ATOM   2257  CD1 LEU A 140       6.972   6.818  18.024  1.00 97.66           C  
ATOM   2258  CD2 LEU A 140       5.812   5.196  19.638  1.00 97.66           C  
ATOM   2259  H   LEU A 140       4.971   4.131  15.872  1.00 97.66           H  
ATOM   2260  HA  LEU A 140       3.573   4.298  18.346  1.00 97.66           H  
ATOM   2261  HB3 LEU A 140       4.141   6.798  18.089  1.00 97.66           H  
ATOM   2262  HB2 LEU A 140       4.782   6.417  16.518  1.00 97.66           H  
ATOM   2263  HG  LEU A 140       6.397   4.816  17.622  1.00 97.66           H  
ATOM   2264 HD11 LEU A 140       7.902   6.471  17.574  1.00 97.66           H  
ATOM   2265 HD12 LEU A 140       6.589   7.614  17.384  1.00 97.66           H  
ATOM   2266 HD13 LEU A 140       7.229   7.281  18.977  1.00 97.66           H  
ATOM   2267 HD21 LEU A 140       6.537   5.660  20.307  1.00 97.66           H  
ATOM   2268 HD22 LEU A 140       4.823   5.422  20.037  1.00 97.66           H  
ATOM   2269 HD23 LEU A 140       5.954   4.118  19.721  1.00 97.66           H  
ATOM   2270  N   VAL A 141       1.952   5.598  15.769  1.00 96.52           N  
ATOM   2271  CA  VAL A 141       0.642   6.005  15.254  1.00 96.52           C  
ATOM   2272  C   VAL A 141      -0.434   4.921  15.475  1.00 96.52           C  
ATOM   2273  O   VAL A 141      -1.519   5.241  15.963  1.00 96.52           O  
ATOM   2274  CB  VAL A 141       0.730   6.405  13.747  1.00 96.52           C  
ATOM   2275  CG1 VAL A 141      -0.592   6.419  12.946  1.00 96.52           C  
ATOM   2276  CG2 VAL A 141       1.419   7.773  13.601  1.00 96.52           C  
ATOM   2277  H   VAL A 141       2.704   5.553  15.082  1.00 96.52           H  
ATOM   2278  HA  VAL A 141       0.335   6.884  15.825  1.00 96.52           H  
ATOM   2279  HB  VAL A 141       1.366   5.670  13.252  1.00 96.52           H  
ATOM   2280 HG11 VAL A 141      -0.425   6.766  11.926  1.00 96.52           H  
ATOM   2281 HG12 VAL A 141      -1.032   5.425  12.862  1.00 96.52           H  
ATOM   2282 HG13 VAL A 141      -1.333   7.078  13.397  1.00 96.52           H  
ATOM   2283 HG21 VAL A 141       1.612   8.008  12.554  1.00 96.52           H  
ATOM   2284 HG22 VAL A 141       0.798   8.569  14.011  1.00 96.52           H  
ATOM   2285 HG23 VAL A 141       2.375   7.811  14.122  1.00 96.52           H  
ATOM   2286  N   GLY A 142      -0.096   3.661  15.170  1.00 96.89           N  
ATOM   2287  CA  GLY A 142      -1.001   2.526  15.313  1.00 96.89           C  
ATOM   2288  C   GLY A 142      -1.267   2.198  16.790  1.00 96.89           C  
ATOM   2289  O   GLY A 142      -2.392   1.841  17.121  1.00 96.89           O  
ATOM   2290  H   GLY A 142       0.813   3.473  14.755  1.00 96.89           H  
ATOM   2291  HA3 GLY A 142      -0.566   1.660  14.817  1.00 96.89           H  
ATOM   2292  HA2 GLY A 142      -1.943   2.740  14.804  1.00 96.89           H  
ATOM   2293  N   LEU A 143      -0.271   2.345  17.679  1.00 97.36           N  
ATOM   2294  CA  LEU A 143      -0.392   2.068  19.118  1.00 97.36           C  
ATOM   2295  C   LEU A 143      -0.950   3.245  19.941  1.00 97.36           C  
ATOM   2296  O   LEU A 143      -1.104   3.097  21.153  1.00 97.36           O  
ATOM   2297  CB  LEU A 143       0.972   1.620  19.691  1.00 97.36           C  
ATOM   2298  CG  LEU A 143       1.432   0.219  19.240  1.00 97.36           C  
ATOM   2299  CD1 LEU A 143       2.930   0.019  19.523  1.00 97.36           C  
ATOM   2300  CD2 LEU A 143       0.576  -0.916  19.846  1.00 97.36           C  
ATOM   2301  H   LEU A 143       0.655   2.601  17.349  1.00 97.36           H  
ATOM   2302  HA  LEU A 143      -1.106   1.257  19.257  1.00 97.36           H  
ATOM   2303  HB3 LEU A 143       0.953   1.626  20.782  1.00 97.36           H  
ATOM   2304  HB2 LEU A 143       1.720   2.365  19.413  1.00 97.36           H  
ATOM   2305  HG  LEU A 143       1.306   0.177  18.159  1.00 97.36           H  
ATOM   2306 HD11 LEU A 143       3.163  -0.967  19.925  1.00 97.36           H  
ATOM   2307 HD12 LEU A 143       3.496   0.125  18.598  1.00 97.36           H  
ATOM   2308 HD13 LEU A 143       3.324   0.757  20.222  1.00 97.36           H  
ATOM   2309 HD21 LEU A 143       1.117  -1.486  20.601  1.00 97.36           H  
ATOM   2310 HD22 LEU A 143      -0.328  -0.549  20.329  1.00 97.36           H  
ATOM   2311 HD23 LEU A 143       0.264  -1.622  19.077  1.00 97.36           H  
ATOM   2312  N   THR A 144      -1.272   4.381  19.313  1.00 97.38           N  
ATOM   2313  CA  THR A 144      -1.823   5.565  19.983  1.00 97.38           C  
ATOM   2314  C   THR A 144      -3.077   5.355  20.897  1.00 97.38           C  
ATOM   2315  O   THR A 144      -3.137   6.015  21.939  1.00 97.38           O  
ATOM   2316  CB  THR A 144      -2.053   6.708  18.956  1.00 97.38           C  
ATOM   2317  CG2 THR A 144      -2.820   7.953  19.434  1.00 97.38           C  
ATOM   2318  OG1 THR A 144      -0.786   7.151  18.490  1.00 97.38           O  
ATOM   2319  H   THR A 144      -1.152   4.428  18.309  1.00 97.38           H  
ATOM   2320  HA  THR A 144      -1.033   5.902  20.655  1.00 97.38           H  
ATOM   2321  HB  THR A 144      -2.589   6.301  18.099  1.00 97.38           H  
ATOM   2322 HG21 THR A 144      -2.836   8.725  18.663  1.00 97.38           H  
ATOM   2323 HG22 THR A 144      -3.861   7.721  19.662  1.00 97.38           H  
ATOM   2324 HG23 THR A 144      -2.368   8.384  20.328  1.00 97.38           H  
ATOM   2325  HG1 THR A 144      -0.239   6.382  18.253  1.00 97.38           H  
ATOM   2326  N   PRO A 145      -3.988   4.390  20.617  1.00 96.69           N  
ATOM   2327  CA  PRO A 145      -5.062   4.028  21.565  1.00 96.69           C  
ATOM   2328  C   PRO A 145      -4.611   3.463  22.925  1.00 96.69           C  
ATOM   2329  O   PRO A 145      -5.332   3.642  23.908  1.00 96.69           O  
ATOM   2330  CB  PRO A 145      -5.922   3.017  20.792  1.00 96.69           C  
ATOM   2331  CG  PRO A 145      -5.672   3.360  19.338  1.00 96.69           C  
ATOM   2332  CD  PRO A 145      -4.200   3.727  19.334  1.00 96.69           C  
ATOM   2333  HA  PRO A 145      -5.647   4.931  21.742  1.00 96.69           H  
ATOM   2334  HB3 PRO A 145      -6.978   3.073  21.056  1.00 96.69           H  
ATOM   2335  HB2 PRO A 145      -5.582   1.998  20.986  1.00 96.69           H  
ATOM   2336  HG3 PRO A 145      -6.273   4.227  19.060  1.00 96.69           H  
ATOM   2337  HG2 PRO A 145      -5.903   2.549  18.651  1.00 96.69           H  
ATOM   2338  HD2 PRO A 145      -3.607   2.814  19.296  1.00 96.69           H  
ATOM   2339  HD3 PRO A 145      -3.940   4.343  18.476  1.00 96.69           H  
ATOM   2340  N   MET A 146      -3.426   2.833  22.994  1.00 96.22           N  
ATOM   2341  CA  MET A 146      -2.860   2.262  24.225  1.00 96.22           C  
ATOM   2342  C   MET A 146      -2.524   3.330  25.289  1.00 96.22           C  
ATOM   2343  O   MET A 146      -2.390   2.995  26.465  1.00 96.22           O  
ATOM   2344  CB  MET A 146      -1.607   1.412  23.905  1.00 96.22           C  
ATOM   2345  CG  MET A 146      -1.807   0.287  22.871  1.00 96.22           C  
ATOM   2346  SD  MET A 146      -2.905  -1.077  23.359  1.00 96.22           S  
ATOM   2347  CE  MET A 146      -1.860  -1.954  24.551  1.00 96.22           C  
ATOM   2348  H   MET A 146      -2.838   2.762  22.170  1.00 96.22           H  
ATOM   2349  HA  MET A 146      -3.614   1.605  24.663  1.00 96.22           H  
ATOM   2350  HB3 MET A 146      -1.231   0.973  24.830  1.00 96.22           H  
ATOM   2351  HB2 MET A 146      -0.805   2.066  23.560  1.00 96.22           H  
ATOM   2352  HG3 MET A 146      -0.836  -0.142  22.625  1.00 96.22           H  
ATOM   2353  HG2 MET A 146      -2.187   0.699  21.937  1.00 96.22           H  
ATOM   2354  HE1 MET A 146      -2.364  -2.858  24.893  1.00 96.22           H  
ATOM   2355  HE2 MET A 146      -0.915  -2.245  24.092  1.00 96.22           H  
ATOM   2356  HE3 MET A 146      -1.651  -1.329  25.419  1.00 96.22           H  
ATOM   2357  N   PHE A 147      -2.421   4.597  24.864  1.00 95.47           N  
ATOM   2358  CA  PHE A 147      -2.190   5.765  25.713  1.00 95.47           C  
ATOM   2359  C   PHE A 147      -3.478   6.298  26.381  1.00 95.47           C  
ATOM   2360  O   PHE A 147      -3.391   7.238  27.172  1.00 95.47           O  
ATOM   2361  CB  PHE A 147      -1.457   6.857  24.902  1.00 95.47           C  
ATOM   2362  CG  PHE A 147      -0.036   6.493  24.493  1.00 95.47           C  
ATOM   2363  CD1 PHE A 147       1.054   6.846  25.316  1.00 95.47           C  
ATOM   2364  CD2 PHE A 147       0.197   5.660  23.377  1.00 95.47           C  
ATOM   2365  CE1 PHE A 147       2.339   6.438  24.981  1.00 95.47           C  
ATOM   2366  CE2 PHE A 147       1.487   5.260  23.059  1.00 95.47           C  
ATOM   2367  CZ  PHE A 147       2.556   5.655  23.854  1.00 95.47           C  
ATOM   2368  H   PHE A 147      -2.553   4.786  23.879  1.00 95.47           H  
ATOM   2369  HA  PHE A 147      -1.530   5.473  26.533  1.00 95.47           H  
ATOM   2370  HB3 PHE A 147      -1.418   7.786  25.473  1.00 95.47           H  
ATOM   2371  HB2 PHE A 147      -2.027   7.096  24.005  1.00 95.47           H  
ATOM   2372  HD1 PHE A 147       0.898   7.441  26.206  1.00 95.47           H  
ATOM   2373  HD2 PHE A 147      -0.628   5.317  22.772  1.00 95.47           H  
ATOM   2374  HE1 PHE A 147       3.175   6.725  25.605  1.00 95.47           H  
ATOM   2375  HE2 PHE A 147       1.657   4.629  22.197  1.00 95.47           H  
ATOM   2376  HZ  PHE A 147       3.559   5.338  23.603  1.00 95.47           H  
ATOM   2377  N   GLY A 148      -4.638   5.687  26.095  1.00 92.62           N  
ATOM   2378  CA  GLY A 148      -5.899   5.952  26.795  1.00 92.62           C  
ATOM   2379  C   GLY A 148      -6.980   6.512  25.862  1.00 92.62           C  
ATOM   2380  O   GLY A 148      -8.114   6.694  26.302  1.00 92.62           O  
ATOM   2381  H   GLY A 148      -4.639   4.921  25.430  1.00 92.62           H  
ATOM   2382  HA3 GLY A 148      -5.774   6.641  27.631  1.00 92.62           H  
ATOM   2383  HA2 GLY A 148      -6.260   5.017  27.224  1.00 92.62           H  
ATOM   2384  N   TRP A 149      -6.675   6.772  24.581  1.00 94.97           N  
ATOM   2385  CA  TRP A 149      -7.650   7.220  23.580  1.00 94.97           C  
ATOM   2386  C   TRP A 149      -8.408   5.990  23.028  1.00 94.97           C  
ATOM   2387  O   TRP A 149      -8.191   5.583  21.888  1.00 94.97           O  
ATOM   2388  CB  TRP A 149      -6.919   8.067  22.507  1.00 94.97           C  
ATOM   2389  CG  TRP A 149      -7.751   8.828  21.505  1.00 94.97           C  
ATOM   2390  CD1 TRP A 149      -9.102   8.904  21.470  1.00 94.97           C  
ATOM   2391  CD2 TRP A 149      -7.289   9.675  20.406  1.00 94.97           C  
ATOM   2392  CE2 TRP A 149      -8.430  10.203  19.723  1.00 94.97           C  
ATOM   2393  CE3 TRP A 149      -6.018  10.056  19.913  1.00 94.97           C  
ATOM   2394  NE1 TRP A 149      -9.506   9.675  20.401  1.00 94.97           N  
ATOM   2395  CH2 TRP A 149      -7.037  11.423  18.158  1.00 94.97           C  
ATOM   2396  CZ2 TRP A 149      -8.317  11.057  18.613  1.00 94.97           C  
ATOM   2397  CZ3 TRP A 149      -5.891  10.919  18.805  1.00 94.97           C  
ATOM   2398  H   TRP A 149      -5.742   6.572  24.254  1.00 94.97           H  
ATOM   2399  HA  TRP A 149      -8.375   7.875  24.068  1.00 94.97           H  
ATOM   2400  HB3 TRP A 149      -6.217   7.443  21.951  1.00 94.97           H  
ATOM   2401  HB2 TRP A 149      -6.311   8.818  23.012  1.00 94.97           H  
ATOM   2402  HD1 TRP A 149      -9.761   8.417  22.169  1.00 94.97           H  
ATOM   2403  HE3 TRP A 149      -5.130   9.682  20.400  1.00 94.97           H  
ATOM   2404  HE1 TRP A 149     -10.496   9.785  20.134  1.00 94.97           H  
ATOM   2405  HH2 TRP A 149      -6.934  12.089  17.314  1.00 94.97           H  
ATOM   2406  HZ2 TRP A 149      -9.202  11.434  18.120  1.00 94.97           H  
ATOM   2407  HZ3 TRP A 149      -4.907  11.194  18.450  1.00 94.97           H  
ATOM   2408  N   ASN A 150      -9.240   5.380  23.880  1.00 94.65           N  
ATOM   2409  CA  ASN A 150      -9.874   4.083  23.649  1.00 94.65           C  
ATOM   2410  C   ASN A 150     -11.198   3.973  24.425  1.00 94.65           C  
ATOM   2411  O   ASN A 150     -11.539   4.849  25.227  1.00 94.65           O  
ATOM   2412  CB  ASN A 150      -8.883   2.927  23.963  1.00 94.65           C  
ATOM   2413  CG  ASN A 150      -8.523   2.736  25.443  1.00 94.65           C  
ATOM   2414  ND2 ASN A 150      -7.243   2.811  25.783  1.00 94.65           N  
ATOM   2415  OD1 ASN A 150      -9.387   2.484  26.278  1.00 94.65           O  
ATOM   2416  H   ASN A 150      -9.371   5.770  24.809  1.00 94.65           H  
ATOM   2417  HA  ASN A 150     -10.156   4.006  22.597  1.00 94.65           H  
ATOM   2418  HB3 ASN A 150      -7.974   3.051  23.374  1.00 94.65           H  
ATOM   2419  HB2 ASN A 150      -9.314   1.986  23.624  1.00 94.65           H  
ATOM   2420 HD22 ASN A 150      -6.958   2.644  26.735  1.00 94.65           H  
ATOM   2421 HD21 ASN A 150      -6.530   3.024  25.083  1.00 94.65           H  
ATOM   2422  N   MET A 151     -11.936   2.889  24.160  1.00 92.35           N  
ATOM   2423  CA  MET A 151     -13.276   2.657  24.696  1.00 92.35           C  
ATOM   2424  C   MET A 151     -13.365   2.344  26.204  1.00 92.35           C  
ATOM   2425  O   MET A 151     -14.475   2.426  26.737  1.00 92.35           O  
ATOM   2426  CB  MET A 151     -13.995   1.579  23.866  1.00 92.35           C  
ATOM   2427  CG  MET A 151     -14.390   2.028  22.449  1.00 92.35           C  
ATOM   2428  SD  MET A 151     -15.580   3.397  22.335  1.00 92.35           S  
ATOM   2429  CE  MET A 151     -17.016   2.692  23.187  1.00 92.35           C  
ATOM   2430  H   MET A 151     -11.599   2.213  23.479  1.00 92.35           H  
ATOM   2431  HA  MET A 151     -13.824   3.585  24.559  1.00 92.35           H  
ATOM   2432  HB3 MET A 151     -14.894   1.241  24.377  1.00 92.35           H  
ATOM   2433  HB2 MET A 151     -13.361   0.697  23.808  1.00 92.35           H  
ATOM   2434  HG3 MET A 151     -14.797   1.179  21.898  1.00 92.35           H  
ATOM   2435  HG2 MET A 151     -13.498   2.335  21.908  1.00 92.35           H  
ATOM   2436  HE1 MET A 151     -17.877   3.350  23.075  1.00 92.35           H  
ATOM   2437  HE2 MET A 151     -17.270   1.718  22.770  1.00 92.35           H  
ATOM   2438  HE3 MET A 151     -16.816   2.581  24.253  1.00 92.35           H  
ATOM   2439  N   LYS A 152     -12.260   2.017  26.892  1.00 89.81           N  
ATOM   2440  CA  LYS A 152     -12.283   1.705  28.329  1.00 89.81           C  
ATOM   2441  C   LYS A 152     -12.535   2.955  29.194  1.00 89.81           C  
ATOM   2442  O   LYS A 152     -13.186   2.864  30.236  1.00 89.81           O  
ATOM   2443  CB  LYS A 152     -11.008   0.938  28.742  1.00 89.81           C  
ATOM   2444  CG  LYS A 152     -10.979   0.479  30.210  1.00 89.81           C  
ATOM   2445  CD  LYS A 152      -9.765  -0.399  30.544  1.00 89.81           C  
ATOM   2446  CE  LYS A 152      -9.680  -0.718  32.051  1.00 89.81           C  
ATOM   2447  NZ  LYS A 152      -8.483  -1.502  32.400  1.00 89.81           N1+
ATOM   2448  H   LYS A 152     -11.347   2.018  26.444  1.00 89.81           H  
ATOM   2449  HA  LYS A 152     -13.122   1.032  28.500  1.00 89.81           H  
ATOM   2450  HB3 LYS A 152     -10.124   1.541  28.539  1.00 89.81           H  
ATOM   2451  HB2 LYS A 152     -10.929   0.048  28.123  1.00 89.81           H  
ATOM   2452  HG3 LYS A 152     -11.895  -0.073  30.428  1.00 89.81           H  
ATOM   2453  HG2 LYS A 152     -10.968   1.353  30.862  1.00 89.81           H  
ATOM   2454  HD3 LYS A 152      -8.860   0.109  30.208  1.00 89.81           H  
ATOM   2455  HD2 LYS A 152      -9.827  -1.324  29.967  1.00 89.81           H  
ATOM   2456  HE3 LYS A 152     -10.569  -1.262  32.373  1.00 89.81           H  
ATOM   2457  HE2 LYS A 152      -9.655   0.211  32.622  1.00 89.81           H  
ATOM   2458  HZ1 LYS A 152      -7.651  -1.015  32.088  1.00 89.81           H  
ATOM   2459  HZ2 LYS A 152      -8.423  -1.625  33.396  1.00 89.81           H  
ATOM   2460  HZ3 LYS A 152      -8.506  -2.408  31.966  1.00 89.81           H  
ATOM   2461  N   LEU A 153     -12.063   4.114  28.724  1.00 81.64           N  
ATOM   2462  CA  LEU A 153     -12.314   5.410  29.357  1.00 81.64           C  
ATOM   2463  C   LEU A 153     -13.608   6.068  28.832  1.00 81.64           C  
ATOM   2464  O   LEU A 153     -13.980   7.134  29.322  1.00 81.64           O  
ATOM   2465  CB  LEU A 153     -11.078   6.321  29.175  1.00 81.64           C  
ATOM   2466  CG  LEU A 153      -9.780   5.778  29.825  1.00 81.64           C  
ATOM   2467  CD1 LEU A 153      -8.595   6.733  29.578  1.00 81.64           C  
ATOM   2468  CD2 LEU A 153      -9.945   5.457  31.326  1.00 81.64           C  
ATOM   2469  H   LEU A 153     -11.527   4.117  27.866  1.00 81.64           H  
ATOM   2470  HA  LEU A 153     -12.474   5.271  30.426  1.00 81.64           H  
ATOM   2471  HB3 LEU A 153     -11.293   7.303  29.601  1.00 81.64           H  
ATOM   2472  HB2 LEU A 153     -10.910   6.491  28.110  1.00 81.64           H  
ATOM   2473  HG  LEU A 153      -9.530   4.843  29.321  1.00 81.64           H  
ATOM   2474 HD11 LEU A 153      -8.261   7.233  30.488  1.00 81.64           H  
ATOM   2475 HD12 LEU A 153      -7.741   6.190  29.174  1.00 81.64           H  
ATOM   2476 HD13 LEU A 153      -8.843   7.517  28.862  1.00 81.64           H  
ATOM   2477 HD21 LEU A 153     -10.167   4.399  31.471  1.00 81.64           H  
ATOM   2478 HD22 LEU A 153      -9.042   5.669  31.899  1.00 81.64           H  
ATOM   2479 HD23 LEU A 153     -10.754   6.028  31.782  1.00 81.64           H  
ATOM   2480  N   THR A 154     -14.283   5.428  27.867  1.00 79.54           N  
ATOM   2481  CA  THR A 154     -15.511   5.927  27.247  1.00 79.54           C  
ATOM   2482  C   THR A 154     -16.789   5.331  27.884  1.00 79.54           C  
ATOM   2483  O   THR A 154     -17.837   5.977  27.837  1.00 79.54           O  
ATOM   2484  CB  THR A 154     -15.506   5.613  25.727  1.00 79.54           C  
ATOM   2485  CG2 THR A 154     -16.655   6.223  24.908  1.00 79.54           C  
ATOM   2486  OG1 THR A 154     -14.292   6.097  25.165  1.00 79.54           O  
ATOM   2487  H   THR A 154     -13.957   4.522  27.565  1.00 79.54           H  
ATOM   2488  HA  THR A 154     -15.571   7.011  27.364  1.00 79.54           H  
ATOM   2489  HB  THR A 154     -15.549   4.534  25.585  1.00 79.54           H  
ATOM   2490 HG21 THR A 154     -16.506   6.061  23.840  1.00 79.54           H  
ATOM   2491 HG22 THR A 154     -17.615   5.774  25.162  1.00 79.54           H  
ATOM   2492 HG23 THR A 154     -16.739   7.298  25.072  1.00 79.54           H  
ATOM   2493  HG1 THR A 154     -13.543   5.661  25.599  1.00 79.54           H  
ATOM   2494  N   SER A 155     -16.698   4.143  28.500  1.00 70.41           N  
ATOM   2495  CA  SER A 155     -17.821   3.484  29.160  1.00 70.41           C  
ATOM   2496  C   SER A 155     -17.302   2.744  30.400  1.00 70.41           C  
ATOM   2497  O   SER A 155     -16.297   2.036  30.313  1.00 70.41           O  
ATOM   2498  CB  SER A 155     -18.540   2.551  28.158  1.00 70.41           C  
ATOM   2499  OG  SER A 155     -19.687   1.927  28.717  1.00 70.41           O  
ATOM   2500  H   SER A 155     -15.818   3.646  28.556  1.00 70.41           H  
ATOM   2501  HA  SER A 155     -18.535   4.238  29.500  1.00 70.41           H  
ATOM   2502  HB3 SER A 155     -17.856   1.776  27.808  1.00 70.41           H  
ATOM   2503  HB2 SER A 155     -18.849   3.114  27.276  1.00 70.41           H  
ATOM   2504  HG  SER A 155     -20.155   1.473  28.001  1.00 70.41           H  
ATOM   2505  N   GLU A 156     -18.014   2.906  31.524  1.00 74.73           N  
ATOM   2506  CA  GLU A 156     -17.732   2.264  32.809  1.00 74.73           C  
ATOM   2507  C   GLU A 156     -17.883   0.730  32.746  1.00 74.73           C  
ATOM   2508  O   GLU A 156     -17.160   0.020  33.443  1.00 74.73           O  
ATOM   2509  CB  GLU A 156     -18.631   2.914  33.885  1.00 74.73           C  
ATOM   2510  CG  GLU A 156     -18.402   2.418  35.335  1.00 74.73           C  
ATOM   2511  CD  GLU A 156     -19.239   3.121  36.413  1.00 74.73           C  
ATOM   2512  OE1 GLU A 156     -18.987   2.854  37.605  1.00 74.73           O  
ATOM   2513  OE2 GLU A 156     -20.138   3.924  36.089  1.00 74.73           O1-
ATOM   2514  H   GLU A 156     -18.833   3.496  31.497  1.00 74.73           H  
ATOM   2515  HA  GLU A 156     -16.690   2.471  33.061  1.00 74.73           H  
ATOM   2516  HB3 GLU A 156     -19.677   2.752  33.619  1.00 74.73           H  
ATOM   2517  HB2 GLU A 156     -18.477   3.993  33.860  1.00 74.73           H  
ATOM   2518  HG3 GLU A 156     -17.345   2.533  35.583  1.00 74.73           H  
ATOM   2519  HG2 GLU A 156     -18.613   1.349  35.400  1.00 74.73           H  
ATOM   2520  N   TYR A 157     -18.773   0.244  31.866  1.00 74.39           N  
ATOM   2521  CA  TYR A 157     -19.034  -1.178  31.622  1.00 74.39           C  
ATOM   2522  C   TYR A 157     -17.762  -1.964  31.245  1.00 74.39           C  
ATOM   2523  O   TYR A 157     -17.554  -3.061  31.756  1.00 74.39           O  
ATOM   2524  CB  TYR A 157     -20.143  -1.312  30.554  1.00 74.39           C  
ATOM   2525  CG  TYR A 157     -20.547  -2.733  30.190  1.00 74.39           C  
ATOM   2526  CD1 TYR A 157     -20.138  -3.299  28.964  1.00 74.39           C  
ATOM   2527  CD2 TYR A 157     -21.336  -3.492  31.079  1.00 74.39           C  
ATOM   2528  CE1 TYR A 157     -20.513  -4.615  28.630  1.00 74.39           C  
ATOM   2529  CE2 TYR A 157     -21.716  -4.805  30.742  1.00 74.39           C  
ATOM   2530  OH  TYR A 157     -21.684  -6.640  29.199  1.00 74.39           O  
ATOM   2531  CZ  TYR A 157     -21.306  -5.368  29.518  1.00 74.39           C  
ATOM   2532  H   TYR A 157     -19.292   0.900  31.300  1.00 74.39           H  
ATOM   2533  HA  TYR A 157     -19.409  -1.598  32.557  1.00 74.39           H  
ATOM   2534  HB3 TYR A 157     -19.832  -0.799  29.642  1.00 74.39           H  
ATOM   2535  HB2 TYR A 157     -21.039  -0.791  30.895  1.00 74.39           H  
ATOM   2536  HD1 TYR A 157     -19.535  -2.729  28.271  1.00 74.39           H  
ATOM   2537  HD2 TYR A 157     -21.655  -3.071  32.022  1.00 74.39           H  
ATOM   2538  HE1 TYR A 157     -20.189  -5.033  27.687  1.00 74.39           H  
ATOM   2539  HE2 TYR A 157     -22.322  -5.379  31.429  1.00 74.39           H  
ATOM   2540  HH  TYR A 157     -21.356  -6.926  28.334  1.00 74.39           H  
ATOM   2541  N   HIS A 158     -16.890  -1.350  30.436  1.00 74.63           N  
ATOM   2542  CA  HIS A 158     -15.599  -1.900  30.018  1.00 74.63           C  
ATOM   2543  C   HIS A 158     -14.550  -1.953  31.147  1.00 74.63           C  
ATOM   2544  O   HIS A 158     -13.557  -2.667  31.011  1.00 74.63           O  
ATOM   2545  CB  HIS A 158     -15.082  -1.066  28.832  1.00 74.63           C  
ATOM   2546  CG  HIS A 158     -15.976  -1.075  27.614  1.00 74.63           C  
ATOM   2547  CD2 HIS A 158     -16.892  -1.997  27.155  1.00 74.63           C  
ATOM   2548  ND1 HIS A 158     -15.998  -0.038  26.696  1.00 74.63           N  
ATOM   2549  CE1 HIS A 158     -16.887  -0.363  25.756  1.00 74.63           C  
ATOM   2550  NE2 HIS A 158     -17.483  -1.531  25.977  1.00 74.63           N  
ATOM   2551  H   HIS A 158     -17.097  -0.416  30.109  1.00 74.63           H  
ATOM   2552  HA  HIS A 158     -15.754  -2.927  29.683  1.00 74.63           H  
ATOM   2553  HB3 HIS A 158     -14.098  -1.425  28.524  1.00 74.63           H  
ATOM   2554  HB2 HIS A 158     -14.949  -0.033  29.155  1.00 74.63           H  
ATOM   2555  HD2 HIS A 158     -17.175  -2.948  27.583  1.00 74.63           H  
ATOM   2556  HD1 HIS A 158     -15.452   0.821  26.731  1.00 74.63           H  
ATOM   2557  HE1 HIS A 158     -17.112   0.265  24.906  1.00 74.63           H  
ATOM   2558  N   ARG A 159     -14.774  -1.208  32.238  1.00 76.48           N  
ATOM   2559  CA  ARG A 159     -13.940  -1.239  33.440  1.00 76.48           C  
ATOM   2560  C   ARG A 159     -14.406  -2.320  34.433  1.00 76.48           C  
ATOM   2561  O   ARG A 159     -13.599  -2.763  35.250  1.00 76.48           O  
ATOM   2562  CB  ARG A 159     -13.860   0.165  34.079  1.00 76.48           C  
ATOM   2563  CG  ARG A 159     -13.410   1.238  33.066  1.00 76.48           C  
ATOM   2564  CD  ARG A 159     -12.925   2.565  33.673  1.00 76.48           C  
ATOM   2565  NE  ARG A 159     -14.005   3.387  34.251  1.00 76.48           N  
ATOM   2566  NH1 ARG A 159     -14.674   4.494  32.301  1.00 76.48           N  
ATOM   2567  NH2 ARG A 159     -15.593   5.056  34.335  1.00 76.48           N1+
ATOM   2568  CZ  ARG A 159     -14.753   4.308  33.622  1.00 76.48           C  
ATOM   2569  H   ARG A 159     -15.626  -0.662  32.304  1.00 76.48           H  
ATOM   2570  HA  ARG A 159     -12.923  -1.511  33.150  1.00 76.48           H  
ATOM   2571  HB3 ARG A 159     -13.152   0.128  34.908  1.00 76.48           H  
ATOM   2572  HB2 ARG A 159     -14.817   0.448  34.516  1.00 76.48           H  
ATOM   2573  HG3 ARG A 159     -14.273   1.447  32.432  1.00 76.48           H  
ATOM   2574  HG2 ARG A 159     -12.649   0.856  32.392  1.00 76.48           H  
ATOM   2575  HD3 ARG A 159     -12.286   3.119  32.983  1.00 76.48           H  
ATOM   2576  HD2 ARG A 159     -12.284   2.331  34.524  1.00 76.48           H  
ATOM   2577  HE  ARG A 159     -14.135   3.249  35.246  1.00 76.48           H  
ATOM   2578 HH12 ARG A 159     -15.191   5.222  31.833  1.00 76.48           H  
ATOM   2579 HH11 ARG A 159     -14.129   3.867  31.712  1.00 76.48           H  
ATOM   2580 HH22 ARG A 159     -16.159   5.781  33.920  1.00 76.48           H  
ATOM   2581 HH21 ARG A 159     -15.665   4.976  35.338  1.00 76.48           H  
ATOM   2582  N   ASN A 160     -15.669  -2.757  34.327  1.00 82.04           N  
ATOM   2583  CA  ASN A 160     -16.202  -3.927  35.034  1.00 82.04           C  
ATOM   2584  C   ASN A 160     -15.896  -5.196  34.226  1.00 82.04           C  
ATOM   2585  O   ASN A 160     -15.307  -6.137  34.759  1.00 82.04           O  
ATOM   2586  CB  ASN A 160     -17.730  -3.801  35.263  1.00 82.04           C  
ATOM   2587  CG  ASN A 160     -18.129  -2.739  36.287  1.00 82.04           C  
ATOM   2588  ND2 ASN A 160     -17.932  -3.006  37.574  1.00 82.04           N  
ATOM   2589  OD1 ASN A 160     -18.645  -1.684  35.929  1.00 82.04           O  
ATOM   2590  H   ASN A 160     -16.271  -2.330  33.636  1.00 82.04           H  
ATOM   2591  HA  ASN A 160     -15.712  -3.990  36.009  1.00 82.04           H  
ATOM   2592  HB3 ASN A 160     -18.123  -4.753  35.622  1.00 82.04           H  
ATOM   2593  HB2 ASN A 160     -18.249  -3.608  34.323  1.00 82.04           H  
ATOM   2594 HD22 ASN A 160     -18.194  -2.334  38.282  1.00 82.04           H  
ATOM   2595 HD21 ASN A 160     -17.532  -3.882  37.879  1.00 82.04           H  
ATOM   2596  N   VAL A 161     -16.303  -5.198  32.953  1.00 84.44           N  
ATOM   2597  CA  VAL A 161     -16.196  -6.309  32.019  1.00 84.44           C  
ATOM   2598  C   VAL A 161     -14.970  -6.047  31.117  1.00 84.44           C  
ATOM   2599  O   VAL A 161     -15.090  -5.537  30.004  1.00 84.44           O  
ATOM   2600  CB  VAL A 161     -17.510  -6.441  31.185  1.00 84.44           C  
ATOM   2601  CG1 VAL A 161     -17.496  -7.593  30.161  1.00 84.44           C  
ATOM   2602  CG2 VAL A 161     -18.739  -6.601  32.103  1.00 84.44           C  
ATOM   2603  H   VAL A 161     -16.759  -4.369  32.570  1.00 84.44           H  
ATOM   2604  HA  VAL A 161     -16.038  -7.247  32.556  1.00 84.44           H  
ATOM   2605  HB  VAL A 161     -17.659  -5.520  30.617  1.00 84.44           H  
ATOM   2606 HG11 VAL A 161     -18.458  -7.685  29.658  1.00 84.44           H  
ATOM   2607 HG12 VAL A 161     -16.753  -7.436  29.381  1.00 84.44           H  
ATOM   2608 HG13 VAL A 161     -17.280  -8.549  30.640  1.00 84.44           H  
ATOM   2609 HG21 VAL A 161     -19.647  -6.765  31.524  1.00 84.44           H  
ATOM   2610 HG22 VAL A 161     -18.621  -7.448  32.779  1.00 84.44           H  
ATOM   2611 HG23 VAL A 161     -18.908  -5.710  32.708  1.00 84.44           H  
ATOM   2612  N   THR A 162     -13.788  -6.358  31.659  1.00 91.12           N  
ATOM   2613  CA  THR A 162     -12.488  -6.142  31.022  1.00 91.12           C  
ATOM   2614  C   THR A 162     -12.109  -7.270  30.029  1.00 91.12           C  
ATOM   2615  O   THR A 162     -11.106  -7.140  29.325  1.00 91.12           O  
ATOM   2616  CB  THR A 162     -11.399  -6.055  32.127  1.00 91.12           C  
ATOM   2617  CG2 THR A 162     -11.567  -4.811  33.015  1.00 91.12           C  
ATOM   2618  OG1 THR A 162     -11.439  -7.182  32.995  1.00 91.12           O  
ATOM   2619  H   THR A 162     -13.738  -6.718  32.603  1.00 91.12           H  
ATOM   2620  HA  THR A 162     -12.506  -5.203  30.464  1.00 91.12           H  
ATOM   2621  HB  THR A 162     -10.409  -6.014  31.666  1.00 91.12           H  
ATOM   2622 HG21 THR A 162     -10.780  -4.750  33.766  1.00 91.12           H  
ATOM   2623 HG22 THR A 162     -11.521  -3.900  32.419  1.00 91.12           H  
ATOM   2624 HG23 THR A 162     -12.524  -4.810  33.538  1.00 91.12           H  
ATOM   2625  HG1 THR A 162     -11.121  -7.958  32.509  1.00 91.12           H  
ATOM   2626  N   PHE A 163     -12.908  -8.343  29.984  1.00 94.31           N  
ATOM   2627  CA  PHE A 163     -12.815  -9.441  29.027  1.00 94.31           C  
ATOM   2628  C   PHE A 163     -14.134  -9.409  28.247  1.00 94.31           C  
ATOM   2629  O   PHE A 163     -15.192  -9.514  28.870  1.00 94.31           O  
ATOM   2630  CB  PHE A 163     -12.646 -10.784  29.774  1.00 94.31           C  
ATOM   2631  CG  PHE A 163     -11.431 -10.873  30.684  1.00 94.31           C  
ATOM   2632  CD1 PHE A 163     -10.169 -11.225  30.161  1.00 94.31           C  
ATOM   2633  CD2 PHE A 163     -11.520 -10.451  32.029  1.00 94.31           C  
ATOM   2634  CE1 PHE A 163      -9.049 -11.211  30.982  1.00 94.31           C  
ATOM   2635  CE2 PHE A 163     -10.387 -10.438  32.831  1.00 94.31           C  
ATOM   2636  CZ  PHE A 163      -9.157 -10.820  32.311  1.00 94.31           C  
ATOM   2637  H   PHE A 163     -13.744  -8.343  30.550  1.00 94.31           H  
ATOM   2638  HA  PHE A 163     -11.975  -9.296  28.351  1.00 94.31           H  
ATOM   2639  HB3 PHE A 163     -12.575 -11.587  29.039  1.00 94.31           H  
ATOM   2640  HB2 PHE A 163     -13.537 -11.007  30.364  1.00 94.31           H  
ATOM   2641  HD1 PHE A 163     -10.069 -11.516  29.125  1.00 94.31           H  
ATOM   2642  HD2 PHE A 163     -12.470 -10.139  32.441  1.00 94.31           H  
ATOM   2643  HE1 PHE A 163      -8.085 -11.502  30.589  1.00 94.31           H  
ATOM   2644  HE2 PHE A 163     -10.461 -10.127  33.864  1.00 94.31           H  
ATOM   2645  HZ  PHE A 163      -8.279 -10.809  32.941  1.00 94.31           H  
ATOM   2646  N   LEU A 164     -14.069  -9.215  26.928  1.00 93.14           N  
ATOM   2647  CA  LEU A 164     -15.226  -8.897  26.093  1.00 93.14           C  
ATOM   2648  C   LEU A 164     -15.067  -9.465  24.676  1.00 93.14           C  
ATOM   2649  O   LEU A 164     -13.962  -9.833  24.275  1.00 93.14           O  
ATOM   2650  CB  LEU A 164     -15.517  -7.369  26.128  1.00 93.14           C  
ATOM   2651  CG  LEU A 164     -14.318  -6.395  25.961  1.00 93.14           C  
ATOM   2652  CD1 LEU A 164     -13.651  -6.468  24.571  1.00 93.14           C  
ATOM   2653  CD2 LEU A 164     -14.750  -4.953  26.311  1.00 93.14           C  
ATOM   2654  H   LEU A 164     -13.171  -9.220  26.443  1.00 93.14           H  
ATOM   2655  HA  LEU A 164     -16.099  -9.408  26.505  1.00 93.14           H  
ATOM   2656  HB3 LEU A 164     -15.971  -7.163  27.098  1.00 93.14           H  
ATOM   2657  HB2 LEU A 164     -16.291  -7.121  25.399  1.00 93.14           H  
ATOM   2658  HG  LEU A 164     -13.555  -6.660  26.695  1.00 93.14           H  
ATOM   2659 HD11 LEU A 164     -13.273  -5.502  24.232  1.00 93.14           H  
ATOM   2660 HD12 LEU A 164     -12.798  -7.148  24.587  1.00 93.14           H  
ATOM   2661 HD13 LEU A 164     -14.339  -6.822  23.803  1.00 93.14           H  
ATOM   2662 HD21 LEU A 164     -14.557  -4.240  25.509  1.00 93.14           H  
ATOM   2663 HD22 LEU A 164     -15.816  -4.886  26.534  1.00 93.14           H  
ATOM   2664 HD23 LEU A 164     -14.225  -4.596  27.198  1.00 93.14           H  
ATOM   2665  N   SER A 165     -16.195  -9.555  23.959  1.00 93.92           N  
ATOM   2666  CA  SER A 165     -16.297  -9.985  22.564  1.00 93.92           C  
ATOM   2667  C   SER A 165     -15.533  -9.002  21.654  1.00 93.92           C  
ATOM   2668  O   SER A 165     -15.975  -7.864  21.479  1.00 93.92           O  
ATOM   2669  CB  SER A 165     -17.800 -10.121  22.209  1.00 93.92           C  
ATOM   2670  OG  SER A 165     -18.049 -10.534  20.875  1.00 93.92           O  
ATOM   2671  H   SER A 165     -17.053  -9.210  24.364  1.00 93.92           H  
ATOM   2672  HA  SER A 165     -15.839 -10.971  22.483  1.00 93.92           H  
ATOM   2673  HB3 SER A 165     -18.310  -9.169  22.367  1.00 93.92           H  
ATOM   2674  HB2 SER A 165     -18.273 -10.841  22.879  1.00 93.92           H  
ATOM   2675  HG  SER A 165     -17.535 -11.348  20.705  1.00 93.92           H  
ATOM   2676  N   CYS A 166     -14.374  -9.439  21.150  1.00 94.87           N  
ATOM   2677  CA  CYS A 166     -13.429  -8.618  20.404  1.00 94.87           C  
ATOM   2678  C   CYS A 166     -13.900  -8.365  18.961  1.00 94.87           C  
ATOM   2679  O   CYS A 166     -13.415  -9.007  18.033  1.00 94.87           O  
ATOM   2680  CB  CYS A 166     -12.027  -9.262  20.480  1.00 94.87           C  
ATOM   2681  SG  CYS A 166     -10.675  -8.313  19.717  1.00 94.87           S  
ATOM   2682  H   CYS A 166     -14.060 -10.382  21.379  1.00 94.87           H  
ATOM   2683  HA  CYS A 166     -13.366  -7.648  20.902  1.00 94.87           H  
ATOM   2684  HB3 CYS A 166     -12.044 -10.253  20.023  1.00 94.87           H  
ATOM   2685  HB2 CYS A 166     -11.768  -9.410  21.527  1.00 94.87           H  
ATOM   2686  N   GLN A 167     -14.837  -7.427  18.802  1.00 93.92           N  
ATOM   2687  CA  GLN A 167     -15.099  -6.735  17.543  1.00 93.92           C  
ATOM   2688  C   GLN A 167     -14.405  -5.364  17.610  1.00 93.92           C  
ATOM   2689  O   GLN A 167     -14.293  -4.800  18.698  1.00 93.92           O  
ATOM   2690  CB  GLN A 167     -16.616  -6.601  17.321  1.00 93.92           C  
ATOM   2691  CG  GLN A 167     -17.285  -7.958  17.028  1.00 93.92           C  
ATOM   2692  CD  GLN A 167     -18.762  -7.801  16.678  1.00 93.92           C  
ATOM   2693  NE2 GLN A 167     -19.154  -8.188  15.471  1.00 93.92           N  
ATOM   2694  OE1 GLN A 167     -19.556  -7.339  17.492  1.00 93.92           O  
ATOM   2695  H   GLN A 167     -15.214  -6.995  19.638  1.00 93.92           H  
ATOM   2696  HA  GLN A 167     -14.684  -7.295  16.705  1.00 93.92           H  
ATOM   2697  HB3 GLN A 167     -16.796  -5.934  16.476  1.00 93.92           H  
ATOM   2698  HB2 GLN A 167     -17.086  -6.125  18.184  1.00 93.92           H  
ATOM   2699  HG3 GLN A 167     -17.205  -8.613  17.897  1.00 93.92           H  
ATOM   2700  HG2 GLN A 167     -16.763  -8.465  16.215  1.00 93.92           H  
ATOM   2701 HE22 GLN A 167     -20.123  -8.110  15.197  1.00 93.92           H  
ATOM   2702 HE21 GLN A 167     -18.490  -8.545  14.789  1.00 93.92           H  
ATOM   2703  N   PHE A 168     -13.955  -4.847  16.461  1.00 93.95           N  
ATOM   2704  CA  PHE A 168     -13.083  -3.668  16.319  1.00 93.95           C  
ATOM   2705  C   PHE A 168     -13.553  -2.424  17.113  1.00 93.95           C  
ATOM   2706  O   PHE A 168     -12.778  -1.821  17.858  1.00 93.95           O  
ATOM   2707  CB  PHE A 168     -12.927  -3.395  14.805  1.00 93.95           C  
ATOM   2708  CG  PHE A 168     -11.902  -2.364  14.373  1.00 93.95           C  
ATOM   2709  CD1 PHE A 168     -12.248  -1.002  14.251  1.00 93.95           C  
ATOM   2710  CD2 PHE A 168     -10.556  -2.749  14.199  1.00 93.95           C  
ATOM   2711  CE1 PHE A 168     -11.277  -0.076  13.895  1.00 93.95           C  
ATOM   2712  CE2 PHE A 168      -9.600  -1.806  13.853  1.00 93.95           C  
ATOM   2713  CZ  PHE A 168      -9.962  -0.477  13.695  1.00 93.95           C  
ATOM   2714  H   PHE A 168     -14.106  -5.372  15.613  1.00 93.95           H  
ATOM   2715  HA  PHE A 168     -12.107  -3.950  16.716  1.00 93.95           H  
ATOM   2716  HB3 PHE A 168     -13.892  -3.125  14.373  1.00 93.95           H  
ATOM   2717  HB2 PHE A 168     -12.633  -4.326  14.321  1.00 93.95           H  
ATOM   2718  HD1 PHE A 168     -13.266  -0.675  14.414  1.00 93.95           H  
ATOM   2719  HD2 PHE A 168     -10.268  -3.785  14.310  1.00 93.95           H  
ATOM   2720  HE1 PHE A 168     -11.543   0.964  13.782  1.00 93.95           H  
ATOM   2721  HE2 PHE A 168      -8.570  -2.098  13.710  1.00 93.95           H  
ATOM   2722  HZ  PHE A 168      -9.204   0.246  13.437  1.00 93.95           H  
ATOM   2723  N   VAL A 169     -14.852  -2.126  17.008  1.00 91.98           N  
ATOM   2724  CA  VAL A 169     -15.513  -0.994  17.655  1.00 91.98           C  
ATOM   2725  C   VAL A 169     -15.733  -1.151  19.182  1.00 91.98           C  
ATOM   2726  O   VAL A 169     -16.150  -0.185  19.821  1.00 91.98           O  
ATOM   2727  CB  VAL A 169     -16.884  -0.721  16.975  1.00 91.98           C  
ATOM   2728  CG1 VAL A 169     -16.701  -0.265  15.516  1.00 91.98           C  
ATOM   2729  CG2 VAL A 169     -17.881  -1.897  17.064  1.00 91.98           C  
ATOM   2730  H   VAL A 169     -15.440  -2.697  16.422  1.00 91.98           H  
ATOM   2731  HA  VAL A 169     -14.879  -0.113  17.522  1.00 91.98           H  
ATOM   2732  HB  VAL A 169     -17.348   0.122  17.492  1.00 91.98           H  
ATOM   2733 HG11 VAL A 169     -17.657  -0.027  15.050  1.00 91.98           H  
ATOM   2734 HG12 VAL A 169     -16.080   0.630  15.458  1.00 91.98           H  
ATOM   2735 HG13 VAL A 169     -16.223  -1.033  14.908  1.00 91.98           H  
ATOM   2736 HG21 VAL A 169     -18.830  -1.633  16.596  1.00 91.98           H  
ATOM   2737 HG22 VAL A 169     -17.509  -2.787  16.558  1.00 91.98           H  
ATOM   2738 HG23 VAL A 169     -18.104  -2.169  18.096  1.00 91.98           H  
ATOM   2739  N   SER A 170     -15.468  -2.335  19.760  1.00 91.57           N  
ATOM   2740  CA  SER A 170     -15.549  -2.541  21.212  1.00 91.57           C  
ATOM   2741  C   SER A 170     -14.372  -1.889  21.968  1.00 91.57           C  
ATOM   2742  O   SER A 170     -14.531  -1.550  23.140  1.00 91.57           O  
ATOM   2743  CB  SER A 170     -15.726  -4.043  21.541  1.00 91.57           C  
ATOM   2744  OG  SER A 170     -14.559  -4.816  21.322  1.00 91.57           O  
ATOM   2745  H   SER A 170     -15.102  -3.102  19.207  1.00 91.57           H  
ATOM   2746  HA  SER A 170     -16.457  -2.045  21.565  1.00 91.57           H  
ATOM   2747  HB3 SER A 170     -16.551  -4.466  20.966  1.00 91.57           H  
ATOM   2748  HB2 SER A 170     -16.000  -4.150  22.591  1.00 91.57           H  
ATOM   2749  HG  SER A 170     -14.380  -4.827  20.363  1.00 91.57           H  
ATOM   2750  N   VAL A 171     -13.234  -1.710  21.281  1.00 94.52           N  
ATOM   2751  CA  VAL A 171     -11.997  -1.185  21.847  1.00 94.52           C  
ATOM   2752  C   VAL A 171     -11.579   0.150  21.189  1.00 94.52           C  
ATOM   2753  O   VAL A 171     -11.139   1.050  21.911  1.00 94.52           O  
ATOM   2754  CB  VAL A 171     -10.849  -2.229  21.751  1.00 94.52           C  
ATOM   2755  CG1 VAL A 171     -11.128  -3.462  22.624  1.00 94.52           C  
ATOM   2756  CG2 VAL A 171     -10.491  -2.684  20.324  1.00 94.52           C  
ATOM   2757  H   VAL A 171     -13.192  -2.014  20.319  1.00 94.52           H  
ATOM   2758  HA  VAL A 171     -12.135  -0.970  22.906  1.00 94.52           H  
ATOM   2759  HB  VAL A 171      -9.963  -1.762  22.183  1.00 94.52           H  
ATOM   2760 HG11 VAL A 171     -10.246  -4.098  22.681  1.00 94.52           H  
ATOM   2761 HG12 VAL A 171     -11.384  -3.184  23.642  1.00 94.52           H  
ATOM   2762 HG13 VAL A 171     -11.950  -4.060  22.230  1.00 94.52           H  
ATOM   2763 HG21 VAL A 171      -9.740  -3.473  20.343  1.00 94.52           H  
ATOM   2764 HG22 VAL A 171     -11.356  -3.087  19.797  1.00 94.52           H  
ATOM   2765 HG23 VAL A 171     -10.078  -1.873  19.728  1.00 94.52           H  
ATOM   2766  N   MET A 172     -11.774   0.297  19.869  1.00 94.66           N  
ATOM   2767  CA  MET A 172     -11.473   1.525  19.129  1.00 94.66           C  
ATOM   2768  C   MET A 172     -12.638   2.524  19.206  1.00 94.66           C  
ATOM   2769  O   MET A 172     -13.791   2.134  19.012  1.00 94.66           O  
ATOM   2770  CB  MET A 172     -11.182   1.195  17.649  1.00 94.66           C  
ATOM   2771  CG  MET A 172      -9.871   0.435  17.412  1.00 94.66           C  
ATOM   2772  SD  MET A 172      -8.387   1.419  17.748  1.00 94.66           S  
ATOM   2773  CE  MET A 172      -7.119   0.240  17.223  1.00 94.66           C  
ATOM   2774  H   MET A 172     -12.161  -0.462  19.321  1.00 94.66           H  
ATOM   2775  HA  MET A 172     -10.587   1.994  19.562  1.00 94.66           H  
ATOM   2776  HB3 MET A 172     -11.137   2.122  17.074  1.00 94.66           H  
ATOM   2777  HB2 MET A 172     -12.011   0.634  17.215  1.00 94.66           H  
ATOM   2778  HG3 MET A 172      -9.830   0.115  16.373  1.00 94.66           H  
ATOM   2779  HG2 MET A 172      -9.838  -0.477  18.006  1.00 94.66           H  
ATOM   2780  HE1 MET A 172      -6.129   0.695  17.244  1.00 94.66           H  
ATOM   2781  HE2 MET A 172      -7.108  -0.627  17.883  1.00 94.66           H  
ATOM   2782  HE3 MET A 172      -7.317  -0.099  16.206  1.00 94.66           H  
ATOM   2783  N   ARG A 173     -12.310   3.803  19.425  1.00 94.75           N  
ATOM   2784  CA  ARG A 173     -13.226   4.926  19.235  1.00 94.75           C  
ATOM   2785  C   ARG A 173     -13.151   5.387  17.770  1.00 94.75           C  
ATOM   2786  O   ARG A 173     -12.057   5.457  17.207  1.00 94.75           O  
ATOM   2787  CB  ARG A 173     -12.808   6.102  20.131  1.00 94.75           C  
ATOM   2788  CG  ARG A 173     -13.088   5.927  21.634  1.00 94.75           C  
ATOM   2789  CD  ARG A 173     -12.402   7.011  22.482  1.00 94.75           C  
ATOM   2790  NE  ARG A 173     -12.880   8.376  22.178  1.00 94.75           N  
ATOM   2791  NH1 ARG A 173     -14.224   8.803  24.046  1.00 94.75           N  
ATOM   2792  NH2 ARG A 173     -13.902  10.417  22.445  1.00 94.75           N1+
ATOM   2793  CZ  ARG A 173     -13.669   9.188  22.896  1.00 94.75           C  
ATOM   2794  H   ARG A 173     -11.333   4.048  19.490  1.00 94.75           H  
ATOM   2795  HA  ARG A 173     -14.251   4.633  19.475  1.00 94.75           H  
ATOM   2796  HB3 ARG A 173     -13.361   6.984  19.807  1.00 94.75           H  
ATOM   2797  HB2 ARG A 173     -11.755   6.337  19.965  1.00 94.75           H  
ATOM   2798  HG3 ARG A 173     -12.815   4.936  21.998  1.00 94.75           H  
ATOM   2799  HG2 ARG A 173     -14.167   6.004  21.772  1.00 94.75           H  
ATOM   2800  HD3 ARG A 173     -11.350   7.005  22.208  1.00 94.75           H  
ATOM   2801  HD2 ARG A 173     -12.406   6.774  23.543  1.00 94.75           H  
ATOM   2802  HE  ARG A 173     -12.590   8.714  21.249  1.00 94.75           H  
ATOM   2803 HH12 ARG A 173     -14.792   9.423  24.602  1.00 94.75           H  
ATOM   2804 HH11 ARG A 173     -14.152   7.838  24.376  1.00 94.75           H  
ATOM   2805 HH22 ARG A 173     -14.483  11.081  22.932  1.00 94.75           H  
ATOM   2806 HH21 ARG A 173     -13.479  10.752  21.571  1.00 94.75           H  
ATOM   2807  N   MET A 174     -14.302   5.757  17.197  1.00 94.15           N  
ATOM   2808  CA  MET A 174     -14.406   6.208  15.808  1.00 94.15           C  
ATOM   2809  C   MET A 174     -13.813   7.606  15.547  1.00 94.15           C  
ATOM   2810  O   MET A 174     -13.475   7.887  14.397  1.00 94.15           O  
ATOM   2811  CB  MET A 174     -15.866   6.119  15.320  1.00 94.15           C  
ATOM   2812  CG  MET A 174     -16.428   4.688  15.238  1.00 94.15           C  
ATOM   2813  SD  MET A 174     -15.517   3.516  14.182  1.00 94.15           S  
ATOM   2814  CE  MET A 174     -15.608   4.344  12.570  1.00 94.15           C  
ATOM   2815  H   MET A 174     -15.162   5.701  17.723  1.00 94.15           H  
ATOM   2816  HA  MET A 174     -13.815   5.529  15.195  1.00 94.15           H  
ATOM   2817  HB3 MET A 174     -15.948   6.578  14.335  1.00 94.15           H  
ATOM   2818  HB2 MET A 174     -16.506   6.717  15.970  1.00 94.15           H  
ATOM   2819  HG3 MET A 174     -17.458   4.731  14.882  1.00 94.15           H  
ATOM   2820  HG2 MET A 174     -16.479   4.256  16.237  1.00 94.15           H  
ATOM   2821  HE1 MET A 174     -15.219   3.687  11.792  1.00 94.15           H  
ATOM   2822  HE2 MET A 174     -16.638   4.595  12.321  1.00 94.15           H  
ATOM   2823  HE3 MET A 174     -15.018   5.261  12.566  1.00 94.15           H  
ATOM   2824  N   ASP A 175     -13.661   8.448  16.581  1.00 95.48           N  
ATOM   2825  CA  ASP A 175     -13.031   9.772  16.450  1.00 95.48           C  
ATOM   2826  C   ASP A 175     -11.524   9.642  16.137  1.00 95.48           C  
ATOM   2827  O   ASP A 175     -11.030  10.340  15.253  1.00 95.48           O  
ATOM   2828  CB  ASP A 175     -13.320  10.758  17.617  1.00 95.48           C  
ATOM   2829  CG  ASP A 175     -12.681  10.527  18.994  1.00 95.48           C  
ATOM   2830  OD1 ASP A 175     -12.284   9.394  19.334  1.00 95.48           O  
ATOM   2831  OD2 ASP A 175     -12.727  11.471  19.807  1.00 95.48           O1-
ATOM   2832  H   ASP A 175     -13.890   8.147  17.517  1.00 95.48           H  
ATOM   2833  HA  ASP A 175     -13.477  10.236  15.567  1.00 95.48           H  
ATOM   2834  HB3 ASP A 175     -14.397  10.748  17.787  1.00 95.48           H  
ATOM   2835  HB2 ASP A 175     -13.100  11.774  17.286  1.00 95.48           H  
ATOM   2836  N   TYR A 176     -10.845   8.689  16.789  1.00 95.65           N  
ATOM   2837  CA  TYR A 176      -9.486   8.259  16.458  1.00 95.65           C  
ATOM   2838  C   TYR A 176      -9.397   7.714  15.017  1.00 95.65           C  
ATOM   2839  O   TYR A 176      -8.482   8.100  14.285  1.00 95.65           O  
ATOM   2840  CB  TYR A 176      -8.953   7.271  17.526  1.00 95.65           C  
ATOM   2841  CG  TYR A 176      -7.656   6.565  17.160  1.00 95.65           C  
ATOM   2842  CD1 TYR A 176      -7.698   5.242  16.682  1.00 95.65           C  
ATOM   2843  CD2 TYR A 176      -6.418   7.238  17.232  1.00 95.65           C  
ATOM   2844  CE1 TYR A 176      -6.530   4.619  16.211  1.00 95.65           C  
ATOM   2845  CE2 TYR A 176      -5.243   6.603  16.781  1.00 95.65           C  
ATOM   2846  OH  TYR A 176      -4.189   4.684  15.752  1.00 95.65           O  
ATOM   2847  CZ  TYR A 176      -5.301   5.302  16.243  1.00 95.65           C  
ATOM   2848  H   TYR A 176     -11.304   8.237  17.571  1.00 95.65           H  
ATOM   2849  HA  TYR A 176      -8.855   9.149  16.499  1.00 95.65           H  
ATOM   2850  HB3 TYR A 176      -9.703   6.503  17.713  1.00 95.65           H  
ATOM   2851  HB2 TYR A 176      -8.817   7.779  18.478  1.00 95.65           H  
ATOM   2852  HD1 TYR A 176      -8.636   4.709  16.647  1.00 95.65           H  
ATOM   2853  HD2 TYR A 176      -6.370   8.252  17.604  1.00 95.65           H  
ATOM   2854  HE1 TYR A 176      -6.587   3.611  15.826  1.00 95.65           H  
ATOM   2855  HE2 TYR A 176      -4.306   7.137  16.828  1.00 95.65           H  
ATOM   2856  HH  TYR A 176      -3.334   5.132  15.879  1.00 95.65           H  
ATOM   2857  N   MET A 177     -10.368   6.879  14.609  1.00 96.04           N  
ATOM   2858  CA  MET A 177     -10.409   6.319  13.257  1.00 96.04           C  
ATOM   2859  C   MET A 177     -10.547   7.392  12.165  1.00 96.04           C  
ATOM   2860  O   MET A 177      -9.795   7.354  11.192  1.00 96.04           O  
ATOM   2861  CB  MET A 177     -11.485   5.223  13.077  1.00 96.04           C  
ATOM   2862  CG  MET A 177     -11.440   4.034  14.052  1.00 96.04           C  
ATOM   2863  SD  MET A 177      -9.811   3.391  14.527  1.00 96.04           S  
ATOM   2864  CE  MET A 177      -9.083   2.973  12.927  1.00 96.04           C  
ATOM   2865  H   MET A 177     -11.082   6.588  15.263  1.00 96.04           H  
ATOM   2866  HA  MET A 177      -9.438   5.852  13.110  1.00 96.04           H  
ATOM   2867  HB3 MET A 177     -11.416   4.828  12.062  1.00 96.04           H  
ATOM   2868  HB2 MET A 177     -12.475   5.677  13.134  1.00 96.04           H  
ATOM   2869  HG3 MET A 177     -12.023   3.215  13.631  1.00 96.04           H  
ATOM   2870  HG2 MET A 177     -11.946   4.301  14.975  1.00 96.04           H  
ATOM   2871  HE1 MET A 177      -8.074   2.601  13.082  1.00 96.04           H  
ATOM   2872  HE2 MET A 177      -9.661   2.189  12.452  1.00 96.04           H  
ATOM   2873  HE3 MET A 177      -9.036   3.825  12.252  1.00 96.04           H  
ATOM   2874  N   VAL A 178     -11.486   8.327  12.344  1.00 96.96           N  
ATOM   2875  CA  VAL A 178     -11.737   9.411  11.401  1.00 96.96           C  
ATOM   2876  C   VAL A 178     -10.609  10.467  11.412  1.00 96.96           C  
ATOM   2877  O   VAL A 178      -9.959  10.656  10.384  1.00 96.96           O  
ATOM   2878  CB  VAL A 178     -13.139  10.056  11.630  1.00 96.96           C  
ATOM   2879  CG1 VAL A 178     -13.389  11.387  10.890  1.00 96.96           C  
ATOM   2880  CG2 VAL A 178     -14.254   9.060  11.253  1.00 96.96           C  
ATOM   2881  H   VAL A 178     -12.093   8.278  13.159  1.00 96.96           H  
ATOM   2882  HA  VAL A 178     -11.748   8.974  10.400  1.00 96.96           H  
ATOM   2883  HB  VAL A 178     -13.244  10.267  12.696  1.00 96.96           H  
ATOM   2884 HG11 VAL A 178     -14.420  11.720  11.016  1.00 96.96           H  
ATOM   2885 HG12 VAL A 178     -12.759  12.191  11.271  1.00 96.96           H  
ATOM   2886 HG13 VAL A 178     -13.202  11.289   9.819  1.00 96.96           H  
ATOM   2887 HG21 VAL A 178     -15.238   9.491  11.430  1.00 96.96           H  
ATOM   2888 HG22 VAL A 178     -14.204   8.784  10.199  1.00 96.96           H  
ATOM   2889 HG23 VAL A 178     -14.195   8.142  11.837  1.00 96.96           H  
ATOM   2890  N   TYR A 179     -10.384  11.142  12.547  1.00 96.43           N  
ATOM   2891  CA  TYR A 179      -9.527  12.331  12.587  1.00 96.43           C  
ATOM   2892  C   TYR A 179      -8.026  12.002  12.592  1.00 96.43           C  
ATOM   2893  O   TYR A 179      -7.252  12.727  11.963  1.00 96.43           O  
ATOM   2894  CB  TYR A 179      -9.900  13.236  13.778  1.00 96.43           C  
ATOM   2895  CG  TYR A 179     -11.334  13.746  13.759  1.00 96.43           C  
ATOM   2896  CD1 TYR A 179     -11.761  14.642  12.757  1.00 96.43           C  
ATOM   2897  CD2 TYR A 179     -12.250  13.317  14.739  1.00 96.43           C  
ATOM   2898  CE1 TYR A 179     -13.100  15.079  12.719  1.00 96.43           C  
ATOM   2899  CE2 TYR A 179     -13.589  13.746  14.699  1.00 96.43           C  
ATOM   2900  OH  TYR A 179     -15.318  15.035  13.636  1.00 96.43           O  
ATOM   2901  CZ  TYR A 179     -14.019  14.623  13.685  1.00 96.43           C  
ATOM   2902  H   TYR A 179     -10.877  10.902  13.403  1.00 96.43           H  
ATOM   2903  HA  TYR A 179      -9.720  12.908  11.682  1.00 96.43           H  
ATOM   2904  HB3 TYR A 179      -9.242  14.107  13.792  1.00 96.43           H  
ATOM   2905  HB2 TYR A 179      -9.712  12.712  14.716  1.00 96.43           H  
ATOM   2906  HD1 TYR A 179     -11.068  14.993  12.007  1.00 96.43           H  
ATOM   2907  HD2 TYR A 179     -11.931  12.653  15.526  1.00 96.43           H  
ATOM   2908  HE1 TYR A 179     -13.420  15.757  11.940  1.00 96.43           H  
ATOM   2909  HE2 TYR A 179     -14.275  13.394  15.456  1.00 96.43           H  
ATOM   2910  HH  TYR A 179     -15.892  14.528  14.244  1.00 96.43           H  
ATOM   2911  N   PHE A 180      -7.623  10.934  13.290  1.00 96.42           N  
ATOM   2912  CA  PHE A 180      -6.213  10.570  13.405  1.00 96.42           C  
ATOM   2913  C   PHE A 180      -5.875   9.604  12.261  1.00 96.42           C  
ATOM   2914  O   PHE A 180      -5.201  10.016  11.318  1.00 96.42           O  
ATOM   2915  CB  PHE A 180      -5.912  10.016  14.815  1.00 96.42           C  
ATOM   2916  CG  PHE A 180      -4.457  10.103  15.240  1.00 96.42           C  
ATOM   2917  CD1 PHE A 180      -3.581   9.014  15.048  1.00 96.42           C  
ATOM   2918  CD2 PHE A 180      -3.934  11.324  15.716  1.00 96.42           C  
ATOM   2919  CE1 PHE A 180      -2.252   9.118  15.435  1.00 96.42           C  
ATOM   2920  CE2 PHE A 180      -2.596  11.415  16.076  1.00 96.42           C  
ATOM   2921  CZ  PHE A 180      -1.762  10.311  15.950  1.00 96.42           C  
ATOM   2922  H   PHE A 180      -8.299  10.316  13.721  1.00 96.42           H  
ATOM   2923  HA  PHE A 180      -5.595  11.462  13.286  1.00 96.42           H  
ATOM   2924  HB3 PHE A 180      -6.232   8.980  14.918  1.00 96.42           H  
ATOM   2925  HB2 PHE A 180      -6.496  10.570  15.547  1.00 96.42           H  
ATOM   2926  HD1 PHE A 180      -3.944   8.085  14.630  1.00 96.42           H  
ATOM   2927  HD2 PHE A 180      -4.575  12.188  15.823  1.00 96.42           H  
ATOM   2928  HE1 PHE A 180      -1.592   8.270  15.330  1.00 96.42           H  
ATOM   2929  HE2 PHE A 180      -2.204  12.345  16.462  1.00 96.42           H  
ATOM   2930  HZ  PHE A 180      -0.724  10.381  16.245  1.00 96.42           H  
ATOM   2931  N   SER A 181      -6.371   8.361  12.334  1.00 95.22           N  
ATOM   2932  CA  SER A 181      -5.987   7.273  11.435  1.00 95.22           C  
ATOM   2933  C   SER A 181      -6.266   7.592   9.952  1.00 95.22           C  
ATOM   2934  O   SER A 181      -5.339   7.502   9.149  1.00 95.22           O  
ATOM   2935  CB  SER A 181      -6.615   5.945  11.912  1.00 95.22           C  
ATOM   2936  OG  SER A 181      -6.134   4.822  11.195  1.00 95.22           O  
ATOM   2937  H   SER A 181      -7.015   8.130  13.087  1.00 95.22           H  
ATOM   2938  HA  SER A 181      -4.904   7.170  11.539  1.00 95.22           H  
ATOM   2939  HB3 SER A 181      -7.694   5.979  11.793  1.00 95.22           H  
ATOM   2940  HB2 SER A 181      -6.415   5.785  12.973  1.00 95.22           H  
ATOM   2941  HG  SER A 181      -6.567   4.795  10.334  1.00 95.22           H  
ATOM   2942  N   PHE A 182      -7.505   7.991   9.623  1.00 95.45           N  
ATOM   2943  CA  PHE A 182      -7.880   8.429   8.282  1.00 95.45           C  
ATOM   2944  C   PHE A 182      -7.309   9.812   7.923  1.00 95.45           C  
ATOM   2945  O   PHE A 182      -6.417   9.888   7.079  1.00 95.45           O  
ATOM   2946  CB  PHE A 182      -9.397   8.260   8.017  1.00 95.45           C  
ATOM   2947  CG  PHE A 182      -9.966   8.961   6.787  1.00 95.45           C  
ATOM   2948  CD1 PHE A 182     -11.174   9.685   6.879  1.00 95.45           C  
ATOM   2949  CD2 PHE A 182      -9.348   8.821   5.524  1.00 95.45           C  
ATOM   2950  CE1 PHE A 182     -11.709  10.288   5.748  1.00 95.45           C  
ATOM   2951  CE2 PHE A 182      -9.898   9.437   4.408  1.00 95.45           C  
ATOM   2952  CZ  PHE A 182     -11.071  10.172   4.520  1.00 95.45           C  
ATOM   2953  H   PHE A 182      -8.242   8.003  10.324  1.00 95.45           H  
ATOM   2954  HA  PHE A 182      -7.402   7.737   7.589  1.00 95.45           H  
ATOM   2955  HB3 PHE A 182      -9.951   8.602   8.887  1.00 95.45           H  
ATOM   2956  HB2 PHE A 182      -9.628   7.199   7.921  1.00 95.45           H  
ATOM   2957  HD1 PHE A 182     -11.685   9.787   7.826  1.00 95.45           H  
ATOM   2958  HD2 PHE A 182      -8.450   8.232   5.413  1.00 95.45           H  
ATOM   2959  HE1 PHE A 182     -12.627  10.854   5.826  1.00 95.45           H  
ATOM   2960  HE2 PHE A 182      -9.412   9.339   3.449  1.00 95.45           H  
ATOM   2961  HZ  PHE A 182     -11.492  10.649   3.646  1.00 95.45           H  
ATOM   2962  N   LEU A 183      -7.833  10.891   8.521  1.00 96.05           N  
ATOM   2963  CA  LEU A 183      -7.549  12.247   8.046  1.00 96.05           C  
ATOM   2964  C   LEU A 183      -6.065  12.644   8.151  1.00 96.05           C  
ATOM   2965  O   LEU A 183      -5.511  13.144   7.171  1.00 96.05           O  
ATOM   2966  CB  LEU A 183      -8.477  13.292   8.698  1.00 96.05           C  
ATOM   2967  CG  LEU A 183      -9.934  13.252   8.184  1.00 96.05           C  
ATOM   2968  CD1 LEU A 183     -10.853  14.121   9.069  1.00 96.05           C  
ATOM   2969  CD2 LEU A 183     -10.032  13.632   6.688  1.00 96.05           C  
ATOM   2970  H   LEU A 183      -8.588  10.784   9.198  1.00 96.05           H  
ATOM   2971  HA  LEU A 183      -7.789  12.236   6.987  1.00 96.05           H  
ATOM   2972  HB3 LEU A 183      -8.080  14.295   8.532  1.00 96.05           H  
ATOM   2973  HB2 LEU A 183      -8.460  13.148   9.775  1.00 96.05           H  
ATOM   2974  HG  LEU A 183     -10.294  12.226   8.276  1.00 96.05           H  
ATOM   2975 HD11 LEU A 183     -11.584  13.501   9.589  1.00 96.05           H  
ATOM   2976 HD12 LEU A 183     -10.290  14.661   9.831  1.00 96.05           H  
ATOM   2977 HD13 LEU A 183     -11.411  14.869   8.507  1.00 96.05           H  
ATOM   2978 HD21 LEU A 183     -10.851  14.318   6.472  1.00 96.05           H  
ATOM   2979 HD22 LEU A 183      -9.120  14.103   6.321  1.00 96.05           H  
ATOM   2980 HD23 LEU A 183     -10.199  12.744   6.078  1.00 96.05           H  
ATOM   2981  N   THR A 184      -5.433  12.381   9.299  1.00 96.01           N  
ATOM   2982  CA  THR A 184      -4.038  12.756   9.516  1.00 96.01           C  
ATOM   2983  C   THR A 184      -3.026  11.777   8.870  1.00 96.01           C  
ATOM   2984  O   THR A 184      -1.970  12.237   8.435  1.00 96.01           O  
ATOM   2985  CB  THR A 184      -3.715  12.955  11.026  1.00 96.01           C  
ATOM   2986  CG2 THR A 184      -2.336  13.570  11.319  1.00 96.01           C  
ATOM   2987  OG1 THR A 184      -4.679  13.822  11.612  1.00 96.01           O  
ATOM   2988  H   THR A 184      -5.910  11.901  10.051  1.00 96.01           H  
ATOM   2989  HA  THR A 184      -3.874  13.722   9.037  1.00 96.01           H  
ATOM   2990  HB  THR A 184      -3.760  12.000  11.545  1.00 96.01           H  
ATOM   2991 HG21 THR A 184      -2.201  13.745  12.387  1.00 96.01           H  
ATOM   2992 HG22 THR A 184      -1.527  12.909  11.007  1.00 96.01           H  
ATOM   2993 HG23 THR A 184      -2.203  14.521  10.803  1.00 96.01           H  
ATOM   2994  HG1 THR A 184      -5.549  13.382  11.603  1.00 96.01           H  
ATOM   2995  N   TRP A 185      -3.349  10.475   8.781  1.00 95.42           N  
ATOM   2996  CA  TRP A 185      -2.372   9.432   8.428  1.00 95.42           C  
ATOM   2997  C   TRP A 185      -2.725   8.561   7.207  1.00 95.42           C  
ATOM   2998  O   TRP A 185      -1.910   7.710   6.851  1.00 95.42           O  
ATOM   2999  CB  TRP A 185      -2.010   8.601   9.677  1.00 95.42           C  
ATOM   3000  CG  TRP A 185      -1.316   9.371  10.761  1.00 95.42           C  
ATOM   3001  CD1 TRP A 185      -1.872   9.772  11.924  1.00 95.42           C  
ATOM   3002  CD2 TRP A 185       0.046   9.899  10.766  1.00 95.42           C  
ATOM   3003  CE2 TRP A 185       0.248  10.619  11.984  1.00 95.42           C  
ATOM   3004  CE3 TRP A 185       1.137   9.843   9.866  1.00 95.42           C  
ATOM   3005  NE1 TRP A 185      -0.955  10.506  12.648  1.00 95.42           N  
ATOM   3006  CH2 TRP A 185       2.534  11.162  11.378  1.00 95.42           C  
ATOM   3007  CZ2 TRP A 185       1.468  11.244  12.294  1.00 95.42           C  
ATOM   3008  CZ3 TRP A 185       2.367  10.464  10.166  1.00 95.42           C  
ATOM   3009  H   TRP A 185      -4.230  10.153   9.164  1.00 95.42           H  
ATOM   3010  HA  TRP A 185      -1.439   9.901   8.111  1.00 95.42           H  
ATOM   3011  HB3 TRP A 185      -1.345   7.782   9.402  1.00 95.42           H  
ATOM   3012  HB2 TRP A 185      -2.903   8.134  10.092  1.00 95.42           H  
ATOM   3013  HD1 TRP A 185      -2.879   9.539  12.234  1.00 95.42           H  
ATOM   3014  HE3 TRP A 185       1.026   9.307   8.934  1.00 95.42           H  
ATOM   3015  HE1 TRP A 185      -1.168  10.868  13.574  1.00 95.42           H  
ATOM   3016  HH2 TRP A 185       3.480  11.633  11.606  1.00 95.42           H  
ATOM   3017  HZ2 TRP A 185       1.591  11.777  13.226  1.00 95.42           H  
ATOM   3018  HZ3 TRP A 185       3.187  10.397   9.464  1.00 95.42           H  
ATOM   3019  N   ILE A 186      -3.856   8.804   6.536  1.00 92.95           N  
ATOM   3020  CA  ILE A 186      -4.159   8.244   5.215  1.00 92.95           C  
ATOM   3021  C   ILE A 186      -4.397   9.407   4.232  1.00 92.95           C  
ATOM   3022  O   ILE A 186      -3.695   9.496   3.226  1.00 92.95           O  
ATOM   3023  CB  ILE A 186      -5.394   7.279   5.215  1.00 92.95           C  
ATOM   3024  CG1 ILE A 186      -5.146   6.017   6.075  1.00 92.95           C  
ATOM   3025  CG2 ILE A 186      -5.881   6.855   3.810  1.00 92.95           C  
ATOM   3026  CD1 ILE A 186      -6.427   5.291   6.527  1.00 92.95           C  
ATOM   3027  H   ILE A 186      -4.540   9.454   6.909  1.00 92.95           H  
ATOM   3028  HA  ILE A 186      -3.305   7.683   4.830  1.00 92.95           H  
ATOM   3029  HB  ILE A 186      -6.220   7.816   5.672  1.00 92.95           H  
ATOM   3030 HG13 ILE A 186      -4.575   6.274   6.966  1.00 92.95           H  
ATOM   3031 HG12 ILE A 186      -4.516   5.319   5.526  1.00 92.95           H  
ATOM   3032 HG21 ILE A 186      -6.695   6.132   3.865  1.00 92.95           H  
ATOM   3033 HG22 ILE A 186      -6.262   7.699   3.235  1.00 92.95           H  
ATOM   3034 HG23 ILE A 186      -5.075   6.395   3.236  1.00 92.95           H  
ATOM   3035 HD11 ILE A 186      -6.535   5.332   7.611  1.00 92.95           H  
ATOM   3036 HD12 ILE A 186      -7.330   5.721   6.094  1.00 92.95           H  
ATOM   3037 HD13 ILE A 186      -6.396   4.239   6.245  1.00 92.95           H  
ATOM   3038  N   PHE A 187      -5.351  10.297   4.543  1.00 94.81           N  
ATOM   3039  CA  PHE A 187      -5.814  11.356   3.642  1.00 94.81           C  
ATOM   3040  C   PHE A 187      -4.732  12.411   3.358  1.00 94.81           C  
ATOM   3041  O   PHE A 187      -4.453  12.679   2.191  1.00 94.81           O  
ATOM   3042  CB  PHE A 187      -7.109  11.991   4.181  1.00 94.81           C  
ATOM   3043  CG  PHE A 187      -7.805  12.970   3.252  1.00 94.81           C  
ATOM   3044  CD1 PHE A 187      -7.552  14.356   3.351  1.00 94.81           C  
ATOM   3045  CD2 PHE A 187      -8.595  12.491   2.186  1.00 94.81           C  
ATOM   3046  CE1 PHE A 187      -8.129  15.232   2.442  1.00 94.81           C  
ATOM   3047  CE2 PHE A 187      -9.160  13.384   1.285  1.00 94.81           C  
ATOM   3048  CZ  PHE A 187      -8.932  14.748   1.416  1.00 94.81           C  
ATOM   3049  H   PHE A 187      -5.856  10.184   5.421  1.00 94.81           H  
ATOM   3050  HA  PHE A 187      -6.059  10.874   2.693  1.00 94.81           H  
ATOM   3051  HB3 PHE A 187      -6.885  12.517   5.103  1.00 94.81           H  
ATOM   3052  HB2 PHE A 187      -7.822  11.209   4.438  1.00 94.81           H  
ATOM   3053  HD1 PHE A 187      -6.912  14.741   4.133  1.00 94.81           H  
ATOM   3054  HD2 PHE A 187      -8.767  11.430   2.068  1.00 94.81           H  
ATOM   3055  HE1 PHE A 187      -7.944  16.294   2.525  1.00 94.81           H  
ATOM   3056  HE2 PHE A 187      -9.774  13.014   0.476  1.00 94.81           H  
ATOM   3057  HZ  PHE A 187      -9.373  15.437   0.709  1.00 94.81           H  
ATOM   3058  N   ILE A 188      -4.110  12.974   4.407  1.00 96.67           N  
ATOM   3059  CA  ILE A 188      -3.009  13.930   4.246  1.00 96.67           C  
ATOM   3060  C   ILE A 188      -1.790  13.361   3.467  1.00 96.67           C  
ATOM   3061  O   ILE A 188      -1.388  14.005   2.496  1.00 96.67           O  
ATOM   3062  CB  ILE A 188      -2.616  14.635   5.585  1.00 96.67           C  
ATOM   3063  CG1 ILE A 188      -3.692  15.677   5.969  1.00 96.67           C  
ATOM   3064  CG2 ILE A 188      -1.217  15.296   5.605  1.00 96.67           C  
ATOM   3065  CD1 ILE A 188      -3.617  16.156   7.430  1.00 96.67           C  
ATOM   3066  H   ILE A 188      -4.414  12.769   5.352  1.00 96.67           H  
ATOM   3067  HA  ILE A 188      -3.409  14.715   3.601  1.00 96.67           H  
ATOM   3068  HB  ILE A 188      -2.629  13.879   6.369  1.00 96.67           H  
ATOM   3069 HG13 ILE A 188      -4.687  15.264   5.798  1.00 96.67           H  
ATOM   3070 HG12 ILE A 188      -3.620  16.537   5.302  1.00 96.67           H  
ATOM   3071 HG21 ILE A 188      -1.029  15.813   6.546  1.00 96.67           H  
ATOM   3072 HG22 ILE A 188      -0.414  14.567   5.496  1.00 96.67           H  
ATOM   3073 HG23 ILE A 188      -1.113  16.030   4.805  1.00 96.67           H  
ATOM   3074 HD11 ILE A 188      -4.580  16.036   7.928  1.00 96.67           H  
ATOM   3075 HD12 ILE A 188      -2.880  15.603   8.012  1.00 96.67           H  
ATOM   3076 HD13 ILE A 188      -3.349  17.212   7.482  1.00 96.67           H  
ATOM   3077  N   PRO A 189      -1.298  12.141   3.795  1.00 96.49           N  
ATOM   3078  CA  PRO A 189      -0.380  11.393   2.917  1.00 96.49           C  
ATOM   3079  C   PRO A 189      -0.832  11.221   1.456  1.00 96.49           C  
ATOM   3080  O   PRO A 189      -0.026  11.509   0.576  1.00 96.49           O  
ATOM   3081  CB  PRO A 189      -0.167  10.060   3.646  1.00 96.49           C  
ATOM   3082  CG  PRO A 189      -0.288  10.443   5.109  1.00 96.49           C  
ATOM   3083  CD  PRO A 189      -1.400  11.490   5.102  1.00 96.49           C  
ATOM   3084  HA  PRO A 189       0.563  11.944   2.920  1.00 96.49           H  
ATOM   3085  HB3 PRO A 189       0.796   9.604   3.416  1.00 96.49           H  
ATOM   3086  HB2 PRO A 189      -0.946   9.342   3.384  1.00 96.49           H  
ATOM   3087  HG3 PRO A 189       0.643  10.907   5.438  1.00 96.49           H  
ATOM   3088  HG2 PRO A 189      -0.479   9.596   5.763  1.00 96.49           H  
ATOM   3089  HD2 PRO A 189      -2.376  11.023   5.211  1.00 96.49           H  
ATOM   3090  HD3 PRO A 189      -1.260  12.185   5.927  1.00 96.49           H  
ATOM   3091  N   LEU A 190      -2.086  10.812   1.200  1.00 96.17           N  
ATOM   3092  CA  LEU A 190      -2.656  10.730  -0.153  1.00 96.17           C  
ATOM   3093  C   LEU A 190      -2.603  12.070  -0.906  1.00 96.17           C  
ATOM   3094  O   LEU A 190      -2.126  12.095  -2.040  1.00 96.17           O  
ATOM   3095  CB  LEU A 190      -4.106  10.185  -0.127  1.00 96.17           C  
ATOM   3096  CG  LEU A 190      -4.214   8.653  -0.008  1.00 96.17           C  
ATOM   3097  CD1 LEU A 190      -5.676   8.211   0.207  1.00 96.17           C  
ATOM   3098  CD2 LEU A 190      -3.580   7.936  -1.213  1.00 96.17           C  
ATOM   3099  H   LEU A 190      -2.699  10.533   1.963  1.00 96.17           H  
ATOM   3100  HA  LEU A 190      -2.028  10.043  -0.720  1.00 96.17           H  
ATOM   3101  HB3 LEU A 190      -4.628  10.480  -1.040  1.00 96.17           H  
ATOM   3102  HB2 LEU A 190      -4.657  10.660   0.682  1.00 96.17           H  
ATOM   3103  HG  LEU A 190      -3.660   8.355   0.883  1.00 96.17           H  
ATOM   3104 HD11 LEU A 190      -5.728   7.375   0.904  1.00 96.17           H  
ATOM   3105 HD12 LEU A 190      -6.293   9.011   0.619  1.00 96.17           H  
ATOM   3106 HD13 LEU A 190      -6.152   7.890  -0.720  1.00 96.17           H  
ATOM   3107 HD21 LEU A 190      -4.190   7.105  -1.564  1.00 96.17           H  
ATOM   3108 HD22 LEU A 190      -3.424   8.602  -2.063  1.00 96.17           H  
ATOM   3109 HD23 LEU A 190      -2.609   7.526  -0.937  1.00 96.17           H  
ATOM   3110  N   VAL A 191      -3.049  13.156  -0.261  1.00 97.80           N  
ATOM   3111  CA  VAL A 191      -2.990  14.518  -0.794  1.00 97.80           C  
ATOM   3112  C   VAL A 191      -1.542  14.959  -1.108  1.00 97.80           C  
ATOM   3113  O   VAL A 191      -1.291  15.440  -2.214  1.00 97.80           O  
ATOM   3114  CB  VAL A 191      -3.686  15.536   0.163  1.00 97.80           C  
ATOM   3115  CG1 VAL A 191      -3.400  17.028  -0.117  1.00 97.80           C  
ATOM   3116  CG2 VAL A 191      -5.210  15.314   0.177  1.00 97.80           C  
ATOM   3117  H   VAL A 191      -3.449  13.044   0.669  1.00 97.80           H  
ATOM   3118  HA  VAL A 191      -3.534  14.512  -1.740  1.00 97.80           H  
ATOM   3119  HB  VAL A 191      -3.330  15.338   1.174  1.00 97.80           H  
ATOM   3120 HG11 VAL A 191      -4.000  17.671   0.527  1.00 97.80           H  
ATOM   3121 HG12 VAL A 191      -2.358  17.289   0.071  1.00 97.80           H  
ATOM   3122 HG13 VAL A 191      -3.631  17.289  -1.150  1.00 97.80           H  
ATOM   3123 HG21 VAL A 191      -5.697  15.965   0.904  1.00 97.80           H  
ATOM   3124 HG22 VAL A 191      -5.651  15.521  -0.798  1.00 97.80           H  
ATOM   3125 HG23 VAL A 191      -5.473  14.290   0.441  1.00 97.80           H  
ATOM   3126  N   VAL A 192      -0.617  14.737  -0.164  1.00 98.50           N  
ATOM   3127  CA  VAL A 192       0.813  15.007  -0.316  1.00 98.50           C  
ATOM   3128  C   VAL A 192       1.446  14.200  -1.471  1.00 98.50           C  
ATOM   3129  O   VAL A 192       2.097  14.801  -2.322  1.00 98.50           O  
ATOM   3130  CB  VAL A 192       1.583  14.777   1.023  1.00 98.50           C  
ATOM   3131  CG1 VAL A 192       3.117  14.643   0.913  1.00 98.50           C  
ATOM   3132  CG2 VAL A 192       1.250  15.891   2.035  1.00 98.50           C  
ATOM   3133  H   VAL A 192      -0.907  14.344   0.729  1.00 98.50           H  
ATOM   3134  HA  VAL A 192       0.906  16.062  -0.581  1.00 98.50           H  
ATOM   3135  HB  VAL A 192       1.223  13.840   1.452  1.00 98.50           H  
ATOM   3136 HG11 VAL A 192       3.579  14.583   1.899  1.00 98.50           H  
ATOM   3137 HG12 VAL A 192       3.413  13.740   0.378  1.00 98.50           H  
ATOM   3138 HG13 VAL A 192       3.553  15.498   0.396  1.00 98.50           H  
ATOM   3139 HG21 VAL A 192       1.676  15.675   3.015  1.00 98.50           H  
ATOM   3140 HG22 VAL A 192       1.646  16.852   1.706  1.00 98.50           H  
ATOM   3141 HG23 VAL A 192       0.176  16.014   2.169  1.00 98.50           H  
ATOM   3142  N   MET A 193       1.207  12.881  -1.519  1.00 98.17           N  
ATOM   3143  CA  MET A 193       1.692  12.005  -2.587  1.00 98.17           C  
ATOM   3144  C   MET A 193       1.122  12.378  -3.968  1.00 98.17           C  
ATOM   3145  O   MET A 193       1.888  12.448  -4.928  1.00 98.17           O  
ATOM   3146  CB  MET A 193       1.428  10.524  -2.256  1.00 98.17           C  
ATOM   3147  CG  MET A 193       2.327   9.967  -1.143  1.00 98.17           C  
ATOM   3148  SD  MET A 193       2.129   8.188  -0.853  1.00 98.17           S  
ATOM   3149  CE  MET A 193       0.648   8.154   0.188  1.00 98.17           C  
ATOM   3150  H   MET A 193       0.659  12.443  -0.779  1.00 98.17           H  
ATOM   3151  HA  MET A 193       2.773  12.139  -2.651  1.00 98.17           H  
ATOM   3152  HB3 MET A 193       1.613   9.925  -3.147  1.00 98.17           H  
ATOM   3153  HB2 MET A 193       0.377  10.377  -2.006  1.00 98.17           H  
ATOM   3154  HG3 MET A 193       2.171  10.500  -0.207  1.00 98.17           H  
ATOM   3155  HG2 MET A 193       3.370  10.132  -1.416  1.00 98.17           H  
ATOM   3156  HE1 MET A 193       0.366   7.124   0.406  1.00 98.17           H  
ATOM   3157  HE2 MET A 193       0.837   8.665   1.131  1.00 98.17           H  
ATOM   3158  HE3 MET A 193      -0.189   8.640  -0.311  1.00 98.17           H  
ATOM   3159  N   CYS A 194      -0.185  12.665  -4.050  1.00 98.13           N  
ATOM   3160  CA  CYS A 194      -0.833  13.125  -5.282  1.00 98.13           C  
ATOM   3161  C   CYS A 194      -0.256  14.470  -5.760  1.00 98.13           C  
ATOM   3162  O   CYS A 194       0.062  14.593  -6.942  1.00 98.13           O  
ATOM   3163  CB  CYS A 194      -2.365  13.216  -5.165  1.00 98.13           C  
ATOM   3164  SG  CYS A 194      -3.080  11.557  -4.960  1.00 98.13           S  
ATOM   3165  H   CYS A 194      -0.779  12.568  -3.229  1.00 98.13           H  
ATOM   3166  HA  CYS A 194      -0.603  12.392  -6.059  1.00 98.13           H  
ATOM   3167  HB3 CYS A 194      -2.791  13.666  -6.064  1.00 98.13           H  
ATOM   3168  HB2 CYS A 194      -2.657  13.847  -4.324  1.00 98.13           H  
ATOM   3169  HG  CYS A 194      -2.683  11.432  -3.682  1.00 98.13           H  
ATOM   3170  N   ALA A 195      -0.073  15.430  -4.839  1.00 98.58           N  
ATOM   3171  CA  ALA A 195       0.568  16.717  -5.109  1.00 98.58           C  
ATOM   3172  C   ALA A 195       2.021  16.568  -5.593  1.00 98.58           C  
ATOM   3173  O   ALA A 195       2.397  17.228  -6.560  1.00 98.58           O  
ATOM   3174  CB  ALA A 195       0.486  17.618  -3.868  1.00 98.58           C  
ATOM   3175  H   ALA A 195      -0.364  15.266  -3.878  1.00 98.58           H  
ATOM   3176  HA  ALA A 195       0.003  17.199  -5.910  1.00 98.58           H  
ATOM   3177  HB1 ALA A 195       0.949  18.587  -4.059  1.00 98.58           H  
ATOM   3178  HB2 ALA A 195      -0.550  17.803  -3.582  1.00 98.58           H  
ATOM   3179  HB3 ALA A 195       0.994  17.174  -3.012  1.00 98.58           H  
ATOM   3180  N   ILE A 196       2.787  15.674  -4.952  1.00 98.61           N  
ATOM   3181  CA  ILE A 196       4.132  15.264  -5.357  1.00 98.61           C  
ATOM   3182  C   ILE A 196       4.170  14.719  -6.803  1.00 98.61           C  
ATOM   3183  O   ILE A 196       4.937  15.247  -7.607  1.00 98.61           O  
ATOM   3184  CB  ILE A 196       4.767  14.268  -4.327  1.00 98.61           C  
ATOM   3185  CG1 ILE A 196       5.297  15.037  -3.094  1.00 98.61           C  
ATOM   3186  CG2 ILE A 196       5.860  13.317  -4.860  1.00 98.61           C  
ATOM   3187  CD1 ILE A 196       5.605  14.144  -1.880  1.00 98.61           C  
ATOM   3188  H   ILE A 196       2.412  15.211  -4.126  1.00 98.61           H  
ATOM   3189  HA  ILE A 196       4.739  16.172  -5.359  1.00 98.61           H  
ATOM   3190  HB  ILE A 196       3.965  13.625  -3.972  1.00 98.61           H  
ATOM   3191 HG13 ILE A 196       4.572  15.793  -2.789  1.00 98.61           H  
ATOM   3192 HG12 ILE A 196       6.197  15.589  -3.372  1.00 98.61           H  
ATOM   3193 HG21 ILE A 196       6.291  12.712  -4.065  1.00 98.61           H  
ATOM   3194 HG22 ILE A 196       5.473  12.618  -5.601  1.00 98.61           H  
ATOM   3195 HG23 ILE A 196       6.675  13.871  -5.313  1.00 98.61           H  
ATOM   3196 HD11 ILE A 196       5.567  14.722  -0.956  1.00 98.61           H  
ATOM   3197 HD12 ILE A 196       4.886  13.330  -1.784  1.00 98.61           H  
ATOM   3198 HD13 ILE A 196       6.601  13.707  -1.948  1.00 98.61           H  
ATOM   3199  N   TYR A 197       3.315  13.737  -7.130  1.00 98.42           N  
ATOM   3200  CA  TYR A 197       3.218  13.174  -8.483  1.00 98.42           C  
ATOM   3201  C   TYR A 197       2.754  14.190  -9.541  1.00 98.42           C  
ATOM   3202  O   TYR A 197       3.348  14.238 -10.616  1.00 98.42           O  
ATOM   3203  CB  TYR A 197       2.386  11.875  -8.505  1.00 98.42           C  
ATOM   3204  CG  TYR A 197       3.167  10.643  -8.071  1.00 98.42           C  
ATOM   3205  CD1 TYR A 197       4.177  10.121  -8.907  1.00 98.42           C  
ATOM   3206  CD2 TYR A 197       2.894  10.013  -6.840  1.00 98.42           C  
ATOM   3207  CE1 TYR A 197       4.919   8.994  -8.504  1.00 98.42           C  
ATOM   3208  CE2 TYR A 197       3.641   8.892  -6.432  1.00 98.42           C  
ATOM   3209  OH  TYR A 197       5.396   7.312  -6.862  1.00 98.42           O  
ATOM   3210  CZ  TYR A 197       4.660   8.386  -7.261  1.00 98.42           C  
ATOM   3211  H   TYR A 197       2.719  13.332  -6.412  1.00 98.42           H  
ATOM   3212  HA  TYR A 197       4.231  12.895  -8.764  1.00 98.42           H  
ATOM   3213  HB3 TYR A 197       2.058  11.673  -9.526  1.00 98.42           H  
ATOM   3214  HB2 TYR A 197       1.471  11.990  -7.921  1.00 98.42           H  
ATOM   3215  HD1 TYR A 197       4.387  10.584  -9.862  1.00 98.42           H  
ATOM   3216  HD2 TYR A 197       2.111  10.386  -6.202  1.00 98.42           H  
ATOM   3217  HE1 TYR A 197       5.687   8.601  -9.153  1.00 98.42           H  
ATOM   3218  HE2 TYR A 197       3.425   8.431  -5.479  1.00 98.42           H  
ATOM   3219  HH  TYR A 197       5.130   6.977  -5.999  1.00 98.42           H  
ATOM   3220  N   LEU A 198       1.759  15.031  -9.224  1.00 98.31           N  
ATOM   3221  CA  LEU A 198       1.309  16.107 -10.113  1.00 98.31           C  
ATOM   3222  C   LEU A 198       2.410  17.154 -10.380  1.00 98.31           C  
ATOM   3223  O   LEU A 198       2.558  17.594 -11.522  1.00 98.31           O  
ATOM   3224  CB  LEU A 198       0.032  16.768  -9.548  1.00 98.31           C  
ATOM   3225  CG  LEU A 198      -1.237  15.891  -9.663  1.00 98.31           C  
ATOM   3226  CD1 LEU A 198      -2.379  16.443  -8.781  1.00 98.31           C  
ATOM   3227  CD2 LEU A 198      -1.669  15.678 -11.131  1.00 98.31           C  
ATOM   3228  H   LEU A 198       1.283  14.939  -8.330  1.00 98.31           H  
ATOM   3229  HA  LEU A 198       1.074  15.655 -11.079  1.00 98.31           H  
ATOM   3230  HB3 LEU A 198      -0.154  17.715 -10.057  1.00 98.31           H  
ATOM   3231  HB2 LEU A 198       0.215  17.030  -8.505  1.00 98.31           H  
ATOM   3232  HG  LEU A 198      -0.993  14.905  -9.265  1.00 98.31           H  
ATOM   3233 HD11 LEU A 198      -2.706  15.691  -8.063  1.00 98.31           H  
ATOM   3234 HD12 LEU A 198      -2.069  17.316  -8.205  1.00 98.31           H  
ATOM   3235 HD13 LEU A 198      -3.256  16.743  -9.355  1.00 98.31           H  
ATOM   3236 HD21 LEU A 198      -2.727  15.879 -11.298  1.00 98.31           H  
ATOM   3237 HD22 LEU A 198      -1.114  16.314 -11.821  1.00 98.31           H  
ATOM   3238 HD23 LEU A 198      -1.494  14.645 -11.435  1.00 98.31           H  
ATOM   3239  N   ASP A 199       3.185  17.507  -9.343  1.00 98.42           N  
ATOM   3240  CA  ASP A 199       4.339  18.406  -9.449  1.00 98.42           C  
ATOM   3241  C   ASP A 199       5.465  17.757 -10.282  1.00 98.42           C  
ATOM   3242  O   ASP A 199       5.970  18.397 -11.199  1.00 98.42           O  
ATOM   3243  CB  ASP A 199       4.848  18.892  -8.067  1.00 98.42           C  
ATOM   3244  CG  ASP A 199       5.810  20.093  -8.072  1.00 98.42           C  
ATOM   3245  OD1 ASP A 199       5.686  20.978  -8.943  1.00 98.42           O  
ATOM   3246  OD2 ASP A 199       6.522  20.260  -7.059  1.00 98.42           O1-
ATOM   3247  H   ASP A 199       2.991  17.125  -8.422  1.00 98.42           H  
ATOM   3248  HA  ASP A 199       3.988  19.278 -10.004  1.00 98.42           H  
ATOM   3249  HB3 ASP A 199       5.300  18.050  -7.541  1.00 98.42           H  
ATOM   3250  HB2 ASP A 199       3.989  19.170  -7.457  1.00 98.42           H  
ATOM   3251  N   ILE A 200       5.769  16.472 -10.031  1.00 98.24           N  
ATOM   3252  CA  ILE A 200       6.673  15.635 -10.833  1.00 98.24           C  
ATOM   3253  C   ILE A 200       6.318  15.624 -12.332  1.00 98.24           C  
ATOM   3254  O   ILE A 200       7.189  15.909 -13.149  1.00 98.24           O  
ATOM   3255  CB  ILE A 200       6.770  14.171 -10.288  1.00 98.24           C  
ATOM   3256  CG1 ILE A 200       7.680  14.122  -9.047  1.00 98.24           C  
ATOM   3257  CG2 ILE A 200       7.193  13.065 -11.285  1.00 98.24           C  
ATOM   3258  CD1 ILE A 200       7.417  12.907  -8.146  1.00 98.24           C  
ATOM   3259  H   ILE A 200       5.323  16.008  -9.240  1.00 98.24           H  
ATOM   3260  HA  ILE A 200       7.662  16.092 -10.752  1.00 98.24           H  
ATOM   3261  HB  ILE A 200       5.773  13.901  -9.958  1.00 98.24           H  
ATOM   3262 HG13 ILE A 200       7.536  15.028  -8.461  1.00 98.24           H  
ATOM   3263 HG12 ILE A 200       8.725  14.134  -9.358  1.00 98.24           H  
ATOM   3264 HG21 ILE A 200       7.287  12.094 -10.802  1.00 98.24           H  
ATOM   3265 HG22 ILE A 200       6.466  12.930 -12.085  1.00 98.24           H  
ATOM   3266 HG23 ILE A 200       8.152  13.302 -11.740  1.00 98.24           H  
ATOM   3267 HD11 ILE A 200       7.886  13.028  -7.173  1.00 98.24           H  
ATOM   3268 HD12 ILE A 200       6.355  12.752  -7.971  1.00 98.24           H  
ATOM   3269 HD13 ILE A 200       7.815  11.998  -8.588  1.00 98.24           H  
ATOM   3270  N   PHE A 201       5.053  15.342 -12.673  1.00 98.37           N  
ATOM   3271  CA  PHE A 201       4.585  15.311 -14.060  1.00 98.37           C  
ATOM   3272  C   PHE A 201       4.676  16.692 -14.748  1.00 98.37           C  
ATOM   3273  O   PHE A 201       4.998  16.757 -15.936  1.00 98.37           O  
ATOM   3274  CB  PHE A 201       3.158  14.722 -14.134  1.00 98.37           C  
ATOM   3275  CG  PHE A 201       2.958  13.303 -13.601  1.00 98.37           C  
ATOM   3276  CD1 PHE A 201       3.948  12.303 -13.749  1.00 98.37           C  
ATOM   3277  CD2 PHE A 201       1.697  12.927 -13.086  1.00 98.37           C  
ATOM   3278  CE1 PHE A 201       3.702  11.003 -13.326  1.00 98.37           C  
ATOM   3279  CE2 PHE A 201       1.473  11.623 -12.660  1.00 98.37           C  
ATOM   3280  CZ  PHE A 201       2.473  10.667 -12.774  1.00 98.37           C  
ATOM   3281  H   PHE A 201       4.393  15.051 -11.953  1.00 98.37           H  
ATOM   3282  HA  PHE A 201       5.255  14.657 -14.619  1.00 98.37           H  
ATOM   3283  HB3 PHE A 201       2.815  14.738 -15.169  1.00 98.37           H  
ATOM   3284  HB2 PHE A 201       2.482  15.383 -13.587  1.00 98.37           H  
ATOM   3285  HD1 PHE A 201       4.911  12.532 -14.180  1.00 98.37           H  
ATOM   3286  HD2 PHE A 201       0.904  13.656 -12.999  1.00 98.37           H  
ATOM   3287  HE1 PHE A 201       4.468  10.248 -13.431  1.00 98.37           H  
ATOM   3288  HE2 PHE A 201       0.515  11.348 -12.240  1.00 98.37           H  
ATOM   3289  HZ  PHE A 201       2.291   9.655 -12.441  1.00 98.37           H  
ATOM   3290  N   TYR A 202       4.452  17.774 -13.988  1.00 97.99           N  
ATOM   3291  CA  TYR A 202       4.657  19.152 -14.436  1.00 97.99           C  
ATOM   3292  C   TYR A 202       6.152  19.482 -14.647  1.00 97.99           C  
ATOM   3293  O   TYR A 202       6.505  20.039 -15.689  1.00 97.99           O  
ATOM   3294  CB  TYR A 202       3.952  20.129 -13.469  1.00 97.99           C  
ATOM   3295  CG  TYR A 202       4.058  21.599 -13.840  1.00 97.99           C  
ATOM   3296  CD1 TYR A 202       4.910  22.458 -13.114  1.00 97.99           C  
ATOM   3297  CD2 TYR A 202       3.311  22.110 -14.923  1.00 97.99           C  
ATOM   3298  CE1 TYR A 202       5.017  23.817 -13.469  1.00 97.99           C  
ATOM   3299  CE2 TYR A 202       3.418  23.469 -15.278  1.00 97.99           C  
ATOM   3300  OH  TYR A 202       4.366  25.638 -14.901  1.00 97.99           O  
ATOM   3301  CZ  TYR A 202       4.270  24.323 -14.552  1.00 97.99           C  
ATOM   3302  H   TYR A 202       4.195  17.645 -13.016  1.00 97.99           H  
ATOM   3303  HA  TYR A 202       4.169  19.252 -15.408  1.00 97.99           H  
ATOM   3304  HB3 TYR A 202       4.340  19.998 -12.460  1.00 97.99           H  
ATOM   3305  HB2 TYR A 202       2.892  19.876 -13.410  1.00 97.99           H  
ATOM   3306  HD1 TYR A 202       5.489  22.078 -12.282  1.00 97.99           H  
ATOM   3307  HD2 TYR A 202       2.655  21.463 -15.488  1.00 97.99           H  
ATOM   3308  HE1 TYR A 202       5.675  24.460 -12.902  1.00 97.99           H  
ATOM   3309  HE2 TYR A 202       2.843  23.851 -16.110  1.00 97.99           H  
ATOM   3310  HH  TYR A 202       4.971  26.138 -14.334  1.00 97.99           H  
ATOM   3311  N   ILE A 203       7.012  19.089 -13.694  1.00 96.42           N  
ATOM   3312  CA  ILE A 203       8.470  19.200 -13.793  1.00 96.42           C  
ATOM   3313  C   ILE A 203       9.014  18.413 -15.002  1.00 96.42           C  
ATOM   3314  O   ILE A 203       9.771  18.985 -15.780  1.00 96.42           O  
ATOM   3315  CB  ILE A 203       9.211  18.771 -12.483  1.00 96.42           C  
ATOM   3316  CG1 ILE A 203       8.926  19.761 -11.330  1.00 96.42           C  
ATOM   3317  CG2 ILE A 203      10.743  18.586 -12.622  1.00 96.42           C  
ATOM   3318  CD1 ILE A 203       9.171  19.170  -9.932  1.00 96.42           C  
ATOM   3319  H   ILE A 203       6.651  18.672 -12.836  1.00 96.42           H  
ATOM   3320  HA  ILE A 203       8.693  20.254 -13.971  1.00 96.42           H  
ATOM   3321  HB  ILE A 203       8.802  17.803 -12.189  1.00 96.42           H  
ATOM   3322 HG13 ILE A 203       7.894  20.109 -11.370  1.00 96.42           H  
ATOM   3323 HG12 ILE A 203       9.532  20.659 -11.457  1.00 96.42           H  
ATOM   3324 HG21 ILE A 203      11.207  18.346 -11.666  1.00 96.42           H  
ATOM   3325 HG22 ILE A 203      11.000  17.769 -13.295  1.00 96.42           H  
ATOM   3326 HG23 ILE A 203      11.218  19.492 -12.999  1.00 96.42           H  
ATOM   3327 HD11 ILE A 203       8.743  19.812  -9.162  1.00 96.42           H  
ATOM   3328 HD12 ILE A 203       8.708  18.188  -9.825  1.00 96.42           H  
ATOM   3329 HD13 ILE A 203      10.232  19.066  -9.715  1.00 96.42           H  
ATOM   3330  N   ILE A 204       8.574  17.161 -15.187  1.00 96.35           N  
ATOM   3331  CA  ILE A 204       8.917  16.321 -16.336  1.00 96.35           C  
ATOM   3332  C   ILE A 204       8.543  16.969 -17.684  1.00 96.35           C  
ATOM   3333  O   ILE A 204       9.378  16.983 -18.585  1.00 96.35           O  
ATOM   3334  CB  ILE A 204       8.317  14.885 -16.219  1.00 96.35           C  
ATOM   3335  CG1 ILE A 204       9.094  14.085 -15.150  1.00 96.35           C  
ATOM   3336  CG2 ILE A 204       8.259  14.077 -17.535  1.00 96.35           C  
ATOM   3337  CD1 ILE A 204       8.465  12.738 -14.775  1.00 96.35           C  
ATOM   3338  H   ILE A 204       7.974  16.738 -14.478  1.00 96.35           H  
ATOM   3339  HA  ILE A 204      10.003  16.223 -16.327  1.00 96.35           H  
ATOM   3340  HB  ILE A 204       7.290  14.989 -15.870  1.00 96.35           H  
ATOM   3341 HG13 ILE A 204       9.184  14.682 -14.246  1.00 96.35           H  
ATOM   3342 HG12 ILE A 204      10.116  13.917 -15.492  1.00 96.35           H  
ATOM   3343 HG21 ILE A 204       7.846  13.088 -17.366  1.00 96.35           H  
ATOM   3344 HG22 ILE A 204       7.608  14.537 -18.277  1.00 96.35           H  
ATOM   3345 HG23 ILE A 204       9.250  13.954 -17.975  1.00 96.35           H  
ATOM   3346 HD11 ILE A 204       8.803  12.408 -13.794  1.00 96.35           H  
ATOM   3347 HD12 ILE A 204       7.377  12.793 -14.751  1.00 96.35           H  
ATOM   3348 HD13 ILE A 204       8.759  11.970 -15.487  1.00 96.35           H  
ATOM   3349  N   ARG A 205       7.337  17.548 -17.786  1.00 94.89           N  
ATOM   3350  CA  ARG A 205       6.882  18.287 -18.966  1.00 94.89           C  
ATOM   3351  C   ARG A 205       7.796  19.489 -19.301  1.00 94.89           C  
ATOM   3352  O   ARG A 205       8.114  19.704 -20.472  1.00 94.89           O  
ATOM   3353  CB  ARG A 205       5.401  18.687 -18.777  1.00 94.89           C  
ATOM   3354  CG  ARG A 205       4.762  19.428 -19.967  1.00 94.89           C  
ATOM   3355  CD  ARG A 205       3.262  19.694 -19.748  1.00 94.89           C  
ATOM   3356  NE  ARG A 205       2.686  20.556 -20.798  1.00 94.89           N  
ATOM   3357  NH1 ARG A 205       0.490  20.669 -19.997  1.00 94.89           N  
ATOM   3358  NH2 ARG A 205       1.085  21.774 -21.927  1.00 94.89           N1+
ATOM   3359  CZ  ARG A 205       1.420  20.995 -20.899  1.00 94.89           C  
ATOM   3360  H   ARG A 205       6.691  17.479 -17.007  1.00 94.89           H  
ATOM   3361  HA  ARG A 205       6.938  17.599 -19.812  1.00 94.89           H  
ATOM   3362  HB3 ARG A 205       5.308  19.318 -17.894  1.00 94.89           H  
ATOM   3363  HB2 ARG A 205       4.816  17.790 -18.566  1.00 94.89           H  
ATOM   3364  HG3 ARG A 205       4.866  18.760 -20.824  1.00 94.89           H  
ATOM   3365  HG2 ARG A 205       5.293  20.344 -20.228  1.00 94.89           H  
ATOM   3366  HD3 ARG A 205       3.054  20.052 -18.739  1.00 94.89           H  
ATOM   3367  HD2 ARG A 205       2.737  18.743 -19.854  1.00 94.89           H  
ATOM   3368  HE  ARG A 205       3.345  20.827 -21.519  1.00 94.89           H  
ATOM   3369 HH12 ARG A 205      -0.465  20.993 -20.061  1.00 94.89           H  
ATOM   3370 HH11 ARG A 205       0.702  20.079 -19.207  1.00 94.89           H  
ATOM   3371 HH22 ARG A 205       0.148  22.131 -22.051  1.00 94.89           H  
ATOM   3372 HH21 ARG A 205       1.747  22.051 -22.638  1.00 94.89           H  
ATOM   3373  N   ASN A 206       8.237  20.216 -18.265  1.00 93.85           N  
ATOM   3374  CA  ASN A 206       9.218  21.299 -18.374  1.00 93.85           C  
ATOM   3375  C   ASN A 206      10.607  20.766 -18.786  1.00 93.85           C  
ATOM   3376  O   ASN A 206      11.156  21.232 -19.785  1.00 93.85           O  
ATOM   3377  CB  ASN A 206       9.262  22.114 -17.060  1.00 93.85           C  
ATOM   3378  CG  ASN A 206      10.076  23.406 -17.178  1.00 93.85           C  
ATOM   3379  ND2 ASN A 206       9.451  24.500 -17.596  1.00 93.85           N  
ATOM   3380  OD1 ASN A 206      11.267  23.427 -16.877  1.00 93.85           O  
ATOM   3381  H   ASN A 206       7.929  19.967 -17.331  1.00 93.85           H  
ATOM   3382  HA  ASN A 206       8.899  21.972 -19.174  1.00 93.85           H  
ATOM   3383  HB3 ASN A 206       9.673  21.517 -16.245  1.00 93.85           H  
ATOM   3384  HB2 ASN A 206       8.249  22.376 -16.755  1.00 93.85           H  
ATOM   3385 HD22 ASN A 206       9.950  25.375 -17.680  1.00 93.85           H  
ATOM   3386 HD21 ASN A 206       8.467  24.492 -17.827  1.00 93.85           H  
ATOM   3387  N   LYS A 207      11.117  19.765 -18.052  1.00 92.94           N  
ATOM   3388  CA  LYS A 207      12.400  19.096 -18.285  1.00 92.94           C  
ATOM   3389  C   LYS A 207      12.529  18.509 -19.700  1.00 92.94           C  
ATOM   3390  O   LYS A 207      13.572  18.704 -20.323  1.00 92.94           O  
ATOM   3391  CB  LYS A 207      12.632  17.986 -17.237  1.00 92.94           C  
ATOM   3392  CG  LYS A 207      12.884  18.469 -15.795  1.00 92.94           C  
ATOM   3393  CD  LYS A 207      14.340  18.860 -15.492  1.00 92.94           C  
ATOM   3394  CE  LYS A 207      14.568  19.060 -13.976  1.00 92.94           C  
ATOM   3395  NZ  LYS A 207      15.993  19.087 -13.600  1.00 92.94           N1+
ATOM   3396  H   LYS A 207      10.584  19.432 -17.248  1.00 92.94           H  
ATOM   3397  HA  LYS A 207      13.180  19.852 -18.172  1.00 92.94           H  
ATOM   3398  HB3 LYS A 207      13.469  17.352 -17.537  1.00 92.94           H  
ATOM   3399  HB2 LYS A 207      11.768  17.323 -17.244  1.00 92.94           H  
ATOM   3400  HG3 LYS A 207      12.584  17.663 -15.124  1.00 92.94           H  
ATOM   3401  HG2 LYS A 207      12.240  19.314 -15.556  1.00 92.94           H  
ATOM   3402  HD3 LYS A 207      14.582  19.781 -16.024  1.00 92.94           H  
ATOM   3403  HD2 LYS A 207      15.009  18.096 -15.892  1.00 92.94           H  
ATOM   3404  HE3 LYS A 207      14.103  18.243 -13.425  1.00 92.94           H  
ATOM   3405  HE2 LYS A 207      14.079  19.974 -13.636  1.00 92.94           H  
ATOM   3406  HZ1 LYS A 207      16.463  19.876 -14.009  1.00 92.94           H  
ATOM   3407  HZ2 LYS A 207      16.077  19.147 -12.594  1.00 92.94           H  
ATOM   3408  HZ3 LYS A 207      16.445  18.240 -13.902  1.00 92.94           H  
ATOM   3409  N   LEU A 208      11.482  17.833 -20.194  1.00 91.89           N  
ATOM   3410  CA  LEU A 208      11.419  17.255 -21.538  1.00 91.89           C  
ATOM   3411  C   LEU A 208      11.618  18.305 -22.640  1.00 91.89           C  
ATOM   3412  O   LEU A 208      12.399  18.057 -23.556  1.00 91.89           O  
ATOM   3413  CB  LEU A 208      10.082  16.505 -21.752  1.00 91.89           C  
ATOM   3414  CG  LEU A 208      10.061  15.068 -21.187  1.00 91.89           C  
ATOM   3415  CD1 LEU A 208       8.638  14.480 -21.213  1.00 91.89           C  
ATOM   3416  CD2 LEU A 208      11.058  14.145 -21.913  1.00 91.89           C  
ATOM   3417  H   LEU A 208      10.674  17.664 -19.594  1.00 91.89           H  
ATOM   3418  HA  LEU A 208      12.248  16.551 -21.627  1.00 91.89           H  
ATOM   3419  HB3 LEU A 208       9.854  16.442 -22.818  1.00 91.89           H  
ATOM   3420  HB2 LEU A 208       9.271  17.097 -21.324  1.00 91.89           H  
ATOM   3421  HG  LEU A 208      10.361  15.121 -20.139  1.00 91.89           H  
ATOM   3422 HD11 LEU A 208       8.489  13.784 -20.388  1.00 91.89           H  
ATOM   3423 HD12 LEU A 208       7.873  15.253 -21.124  1.00 91.89           H  
ATOM   3424 HD13 LEU A 208       8.438  13.935 -22.136  1.00 91.89           H  
ATOM   3425 HD21 LEU A 208      10.631  13.169 -22.144  1.00 91.89           H  
ATOM   3426 HD22 LEU A 208      11.412  14.571 -22.853  1.00 91.89           H  
ATOM   3427 HD23 LEU A 208      11.933  13.968 -21.290  1.00 91.89           H  
ATOM   3428  N   SER A 209      10.956  19.465 -22.514  1.00 89.40           N  
ATOM   3429  CA  SER A 209      11.032  20.553 -23.494  1.00 89.40           C  
ATOM   3430  C   SER A 209      12.458  21.126 -23.667  1.00 89.40           C  
ATOM   3431  O   SER A 209      12.820  21.541 -24.770  1.00 89.40           O  
ATOM   3432  CB  SER A 209       9.955  21.616 -23.166  1.00 89.40           C  
ATOM   3433  OG  SER A 209      10.277  22.466 -22.073  1.00 89.40           O  
ATOM   3434  H   SER A 209      10.345  19.602 -21.720  1.00 89.40           H  
ATOM   3435  HA  SER A 209      10.757  20.114 -24.456  1.00 89.40           H  
ATOM   3436  HB3 SER A 209       8.991  21.139 -22.980  1.00 89.40           H  
ATOM   3437  HB2 SER A 209       9.811  22.250 -24.041  1.00 89.40           H  
ATOM   3438  HG  SER A 209      10.520  21.924 -21.299  1.00 89.40           H  
ATOM   3439  N   LEU A 210      13.253  21.082 -22.590  1.00 87.14           N  
ATOM   3440  CA  LEU A 210      14.661  21.456 -22.579  1.00 87.14           C  
ATOM   3441  C   LEU A 210      15.521  20.284 -23.079  1.00 87.14           C  
ATOM   3442  O   LEU A 210      16.227  20.421 -24.078  1.00 87.14           O  
ATOM   3443  CB  LEU A 210      15.076  21.880 -21.149  1.00 87.14           C  
ATOM   3444  CG  LEU A 210      14.322  23.109 -20.589  1.00 87.14           C  
ATOM   3445  CD1 LEU A 210      14.616  23.300 -19.085  1.00 87.14           C  
ATOM   3446  CD2 LEU A 210      14.591  24.388 -21.411  1.00 87.14           C  
ATOM   3447  H   LEU A 210      12.880  20.703 -21.730  1.00 87.14           H  
ATOM   3448  HA  LEU A 210      14.819  22.296 -23.258  1.00 87.14           H  
ATOM   3449  HB3 LEU A 210      16.149  22.081 -21.130  1.00 87.14           H  
ATOM   3450  HB2 LEU A 210      14.925  21.039 -20.471  1.00 87.14           H  
ATOM   3451  HG  LEU A 210      13.253  22.902 -20.659  1.00 87.14           H  
ATOM   3452 HD11 LEU A 210      13.690  23.291 -18.508  1.00 87.14           H  
ATOM   3453 HD12 LEU A 210      15.246  22.506 -18.683  1.00 87.14           H  
ATOM   3454 HD13 LEU A 210      15.122  24.241 -18.866  1.00 87.14           H  
ATOM   3455 HD21 LEU A 210      14.794  25.259 -20.788  1.00 87.14           H  
ATOM   3456 HD22 LEU A 210      15.442  24.274 -22.084  1.00 87.14           H  
ATOM   3457 HD23 LEU A 210      13.724  24.636 -22.025  1.00 87.14           H  
ATOM   3458  N   ASN A 211      15.449  19.146 -22.376  1.00 74.77           N  
ATOM   3459  CA  ASN A 211      16.370  18.015 -22.529  1.00 74.77           C  
ATOM   3460  C   ASN A 211      16.252  17.331 -23.893  1.00 74.77           C  
ATOM   3461  O   ASN A 211      17.290  17.033 -24.476  1.00 74.77           O  
ATOM   3462  CB  ASN A 211      16.198  17.001 -21.375  1.00 74.77           C  
ATOM   3463  CG  ASN A 211      16.833  17.485 -20.069  1.00 74.77           C  
ATOM   3464  ND2 ASN A 211      16.050  18.084 -19.183  1.00 74.77           N  
ATOM   3465  OD1 ASN A 211      18.032  17.333 -19.858  1.00 74.77           O  
ATOM   3466  H   ASN A 211      14.776  19.082 -21.615  1.00 74.77           H  
ATOM   3467  HA  ASN A 211      17.364  18.461 -22.443  1.00 74.77           H  
ATOM   3468  HB3 ASN A 211      16.711  16.073 -21.630  1.00 74.77           H  
ATOM   3469  HB2 ASN A 211      15.152  16.726 -21.234  1.00 74.77           H  
ATOM   3470 HD22 ASN A 211      16.423  18.423 -18.310  1.00 74.77           H  
ATOM   3471 HD21 ASN A 211      15.075  18.260 -19.414  1.00 74.77           H  
ATOM   3472  N   LEU A 212      15.030  17.146 -24.416  1.00 67.44           N  
ATOM   3473  CA  LEU A 212      14.803  16.544 -25.736  1.00 67.44           C  
ATOM   3474  C   LEU A 212      15.337  17.432 -26.880  1.00 67.44           C  
ATOM   3475  O   LEU A 212      15.805  16.905 -27.889  1.00 67.44           O  
ATOM   3476  CB  LEU A 212      13.295  16.223 -25.900  1.00 67.44           C  
ATOM   3477  CG  LEU A 212      12.877  15.404 -27.146  1.00 67.44           C  
ATOM   3478  CD1 LEU A 212      13.483  13.983 -27.169  1.00 67.44           C  
ATOM   3479  CD2 LEU A 212      11.339  15.385 -27.293  1.00 67.44           C  
ATOM   3480  H   LEU A 212      14.207  17.481 -23.922  1.00 67.44           H  
ATOM   3481  HA  LEU A 212      15.366  15.611 -25.760  1.00 67.44           H  
ATOM   3482  HB3 LEU A 212      12.758  17.172 -25.927  1.00 67.44           H  
ATOM   3483  HB2 LEU A 212      12.936  15.704 -25.010  1.00 67.44           H  
ATOM   3484  HG  LEU A 212      13.255  15.926 -28.027  1.00 67.44           H  
ATOM   3485 HD11 LEU A 212      14.110  13.848 -28.050  1.00 67.44           H  
ATOM   3486 HD12 LEU A 212      14.104  13.777 -26.300  1.00 67.44           H  
ATOM   3487 HD13 LEU A 212      12.731  13.195 -27.201  1.00 67.44           H  
ATOM   3488 HD21 LEU A 212      10.915  14.382 -27.262  1.00 67.44           H  
ATOM   3489 HD22 LEU A 212      10.842  15.955 -26.507  1.00 67.44           H  
ATOM   3490 HD23 LEU A 212      11.037  15.827 -28.243  1.00 67.44           H  
ATOM   3491  N   SER A 213      15.290  18.758 -26.689  1.00 61.95           N  
ATOM   3492  CA  SER A 213      15.837  19.742 -27.621  1.00 61.95           C  
ATOM   3493  C   SER A 213      17.380  19.779 -27.554  1.00 61.95           C  
ATOM   3494  O   SER A 213      18.027  19.902 -28.595  1.00 61.95           O  
ATOM   3495  CB  SER A 213      15.177  21.117 -27.345  1.00 61.95           C  
ATOM   3496  OG  SER A 213      15.441  22.084 -28.353  1.00 61.95           O  
ATOM   3497  H   SER A 213      14.925  19.114 -25.817  1.00 61.95           H  
ATOM   3498  HA  SER A 213      15.555  19.434 -28.631  1.00 61.95           H  
ATOM   3499  HB3 SER A 213      15.504  21.515 -26.383  1.00 61.95           H  
ATOM   3500  HB2 SER A 213      14.094  21.000 -27.276  1.00 61.95           H  
ATOM   3501  HG  SER A 213      16.363  22.369 -28.268  1.00 61.95           H  
ATOM   3502  N   ASN A 214      17.946  19.661 -26.342  1.00 67.11           N  
ATOM   3503  CA  ASN A 214      19.394  19.663 -26.094  1.00 67.11           C  
ATOM   3504  C   ASN A 214      20.063  18.378 -26.608  1.00 67.11           C  
ATOM   3505  O   ASN A 214      21.068  18.464 -27.315  1.00 67.11           O  
ATOM   3506  CB  ASN A 214      19.695  19.853 -24.585  1.00 67.11           C  
ATOM   3507  CG  ASN A 214      19.437  21.260 -24.034  1.00 67.11           C  
ATOM   3508  ND2 ASN A 214      19.392  21.396 -22.713  1.00 67.11           N  
ATOM   3509  OD1 ASN A 214      19.308  22.233 -24.774  1.00 67.11           O  
ATOM   3510  H   ASN A 214      17.345  19.620 -25.526  1.00 67.11           H  
ATOM   3511  HA  ASN A 214      19.798  20.517 -26.644  1.00 67.11           H  
ATOM   3512  HB3 ASN A 214      20.755  19.658 -24.410  1.00 67.11           H  
ATOM   3513  HB2 ASN A 214      19.153  19.114 -23.995  1.00 67.11           H  
ATOM   3514 HD22 ASN A 214      19.244  22.305 -22.297  1.00 67.11           H  
ATOM   3515 HD21 ASN A 214      19.526  20.606 -22.098  1.00 67.11           H  
ATOM   3516  N   SER A 215      19.507  17.216 -26.253  1.00 81.46           N  
ATOM   3517  CA  SER A 215      20.062  15.901 -26.553  1.00 81.46           C  
ATOM   3518  C   SER A 215      18.955  14.850 -26.372  1.00 81.46           C  
ATOM   3519  O   SER A 215      18.576  14.547 -25.241  1.00 81.46           O  
ATOM   3520  CB  SER A 215      21.347  15.655 -25.716  1.00 81.46           C  
ATOM   3521  OG  SER A 215      21.216  15.988 -24.337  1.00 81.46           O  
ATOM   3522  H   SER A 215      18.691  17.202 -25.642  1.00 81.46           H  
ATOM   3523  HA  SER A 215      20.352  15.884 -27.606  1.00 81.46           H  
ATOM   3524  HB3 SER A 215      22.175  16.233 -26.128  1.00 81.46           H  
ATOM   3525  HB2 SER A 215      21.646  14.609 -25.796  1.00 81.46           H  
ATOM   3526  HG  SER A 215      20.807  15.235 -23.866  1.00 81.46           H  
ATOM   3527  N   LYS A 216      18.433  14.324 -27.491  1.00 86.68           N  
ATOM   3528  CA  LYS A 216      17.243  13.466 -27.562  1.00 86.68           C  
ATOM   3529  C   LYS A 216      17.264  12.238 -26.629  1.00 86.68           C  
ATOM   3530  O   LYS A 216      16.226  11.889 -26.067  1.00 86.68           O  
ATOM   3531  CB  LYS A 216      16.999  13.034 -29.023  1.00 86.68           C  
ATOM   3532  CG  LYS A 216      16.673  14.206 -29.970  1.00 86.68           C  
ATOM   3533  CD  LYS A 216      16.390  13.745 -31.409  1.00 86.68           C  
ATOM   3534  CE  LYS A 216      16.059  14.920 -32.353  1.00 86.68           C  
ATOM   3535  NZ  LYS A 216      15.794  14.482 -33.735  1.00 86.68           N1+
ATOM   3536  H   LYS A 216      18.800  14.628 -28.381  1.00 86.68           H  
ATOM   3537  HA  LYS A 216      16.403  14.084 -27.246  1.00 86.68           H  
ATOM   3538  HB3 LYS A 216      16.164  12.332 -29.049  1.00 86.68           H  
ATOM   3539  HB2 LYS A 216      17.864  12.483 -29.396  1.00 86.68           H  
ATOM   3540  HG3 LYS A 216      17.496  14.921 -29.977  1.00 86.68           H  
ATOM   3541  HG2 LYS A 216      15.807  14.748 -29.588  1.00 86.68           H  
ATOM   3542  HD3 LYS A 216      15.562  13.033 -31.397  1.00 86.68           H  
ATOM   3543  HD2 LYS A 216      17.258  13.198 -31.783  1.00 86.68           H  
ATOM   3544  HE3 LYS A 216      16.885  15.632 -32.366  1.00 86.68           H  
ATOM   3545  HE2 LYS A 216      15.186  15.460 -31.984  1.00 86.68           H  
ATOM   3546  HZ1 LYS A 216      15.008  13.857 -33.771  1.00 86.68           H  
ATOM   3547  HZ2 LYS A 216      15.584  15.278 -34.311  1.00 86.68           H  
ATOM   3548  HZ3 LYS A 216      16.595  14.019 -34.126  1.00 86.68           H  
ATOM   3549  N   GLU A 217      18.450  11.647 -26.429  1.00 88.01           N  
ATOM   3550  CA  GLU A 217      18.686  10.537 -25.503  1.00 88.01           C  
ATOM   3551  C   GLU A 217      18.410  10.904 -24.028  1.00 88.01           C  
ATOM   3552  O   GLU A 217      17.956  10.052 -23.265  1.00 88.01           O  
ATOM   3553  CB  GLU A 217      20.125  10.011 -25.675  1.00 88.01           C  
ATOM   3554  CG  GLU A 217      20.453   9.543 -27.115  1.00 88.01           C  
ATOM   3555  CD  GLU A 217      21.850   8.939 -27.311  1.00 88.01           C  
ATOM   3556  OE1 GLU A 217      22.137   8.514 -28.449  1.00 88.01           O  
ATOM   3557  OE2 GLU A 217      22.655   8.886 -26.359  1.00 88.01           O1-
ATOM   3558  H   GLU A 217      19.256  12.007 -26.918  1.00 88.01           H  
ATOM   3559  HA  GLU A 217      17.996   9.734 -25.771  1.00 88.01           H  
ATOM   3560  HB3 GLU A 217      20.277   9.181 -24.983  1.00 88.01           H  
ATOM   3561  HB2 GLU A 217      20.834  10.784 -25.373  1.00 88.01           H  
ATOM   3562  HG3 GLU A 217      20.352  10.378 -27.809  1.00 88.01           H  
ATOM   3563  HG2 GLU A 217      19.713   8.801 -27.423  1.00 88.01           H  
ATOM   3564  N   THR A 218      18.650  12.165 -23.654  1.00 88.83           N  
ATOM   3565  CA  THR A 218      18.378  12.696 -22.322  1.00 88.83           C  
ATOM   3566  C   THR A 218      16.868  12.937 -22.085  1.00 88.83           C  
ATOM   3567  O   THR A 218      16.373  12.710 -20.980  1.00 88.83           O  
ATOM   3568  CB  THR A 218      19.149  14.021 -22.079  1.00 88.83           C  
ATOM   3569  CG2 THR A 218      19.265  14.397 -20.594  1.00 88.83           C  
ATOM   3570  OG1 THR A 218      20.468  13.912 -22.602  1.00 88.83           O  
ATOM   3571  H   THR A 218      18.977  12.851 -24.327  1.00 88.83           H  
ATOM   3572  HA  THR A 218      18.721  11.966 -21.588  1.00 88.83           H  
ATOM   3573  HB  THR A 218      18.654  14.841 -22.603  1.00 88.83           H  
ATOM   3574 HG21 THR A 218      19.838  15.316 -20.465  1.00 88.83           H  
ATOM   3575 HG22 THR A 218      18.286  14.564 -20.145  1.00 88.83           H  
ATOM   3576 HG23 THR A 218      19.756  13.614 -20.015  1.00 88.83           H  
ATOM   3577  HG1 THR A 218      20.934  13.225 -22.104  1.00 88.83           H  
ATOM   3578  N   GLY A 219      16.141  13.313 -23.148  1.00 90.85           N  
ATOM   3579  CA  GLY A 219      14.681  13.406 -23.133  1.00 90.85           C  
ATOM   3580  C   GLY A 219      14.069  11.997 -23.079  1.00 90.85           C  
ATOM   3581  O   GLY A 219      13.140  11.763 -22.307  1.00 90.85           O  
ATOM   3582  H   GLY A 219      16.613  13.455 -24.031  1.00 90.85           H  
ATOM   3583  HA3 GLY A 219      14.335  13.917 -24.029  1.00 90.85           H  
ATOM   3584  HA2 GLY A 219      14.345  13.997 -22.279  1.00 90.85           H  
ATOM   3585  N   ALA A 220      14.627  11.040 -23.837  1.00 91.09           N  
ATOM   3586  CA  ALA A 220      14.244   9.625 -23.806  1.00 91.09           C  
ATOM   3587  C   ALA A 220      14.443   8.987 -22.419  1.00 91.09           C  
ATOM   3588  O   ALA A 220      13.554   8.275 -21.959  1.00 91.09           O  
ATOM   3589  CB  ALA A 220      15.006   8.847 -24.888  1.00 91.09           C  
ATOM   3590  H   ALA A 220      15.348  11.301 -24.505  1.00 91.09           H  
ATOM   3591  HA  ALA A 220      13.179   9.574 -24.043  1.00 91.09           H  
ATOM   3592  HB1 ALA A 220      14.654   7.816 -24.942  1.00 91.09           H  
ATOM   3593  HB2 ALA A 220      14.862   9.293 -25.873  1.00 91.09           H  
ATOM   3594  HB3 ALA A 220      16.075   8.815 -24.687  1.00 91.09           H  
ATOM   3595  N   PHE A 221      15.564   9.315 -21.758  1.00 91.90           N  
ATOM   3596  CA  PHE A 221      15.856   9.003 -20.355  1.00 91.90           C  
ATOM   3597  C   PHE A 221      14.747   9.454 -19.384  1.00 91.90           C  
ATOM   3598  O   PHE A 221      14.188   8.614 -18.679  1.00 91.90           O  
ATOM   3599  CB  PHE A 221      17.284   9.484 -19.985  1.00 91.90           C  
ATOM   3600  CG  PHE A 221      17.582   9.767 -18.519  1.00 91.90           C  
ATOM   3601  CD1 PHE A 221      17.460  11.079 -18.008  1.00 91.90           C  
ATOM   3602  CD2 PHE A 221      17.820   8.705 -17.622  1.00 91.90           C  
ATOM   3603  CE1 PHE A 221      17.624  11.318 -16.651  1.00 91.90           C  
ATOM   3604  CE2 PHE A 221      17.983   8.965 -16.267  1.00 91.90           C  
ATOM   3605  CZ  PHE A 221      17.890  10.265 -15.785  1.00 91.90           C  
ATOM   3606  H   PHE A 221      16.275   9.842 -22.256  1.00 91.90           H  
ATOM   3607  HA  PHE A 221      15.869   7.914 -20.282  1.00 91.90           H  
ATOM   3608  HB3 PHE A 221      17.517  10.390 -20.538  1.00 91.90           H  
ATOM   3609  HB2 PHE A 221      18.002   8.743 -20.336  1.00 91.90           H  
ATOM   3610  HD1 PHE A 221      17.227  11.906 -18.665  1.00 91.90           H  
ATOM   3611  HD2 PHE A 221      17.864   7.686 -17.980  1.00 91.90           H  
ATOM   3612  HE1 PHE A 221      17.529  12.324 -16.266  1.00 91.90           H  
ATOM   3613  HE2 PHE A 221      18.160   8.148 -15.582  1.00 91.90           H  
ATOM   3614  HZ  PHE A 221      18.006  10.455 -14.727  1.00 91.90           H  
ATOM   3615  N   TYR A 222      14.378  10.744 -19.437  1.00 93.83           N  
ATOM   3616  CA  TYR A 222      13.253  11.301 -18.676  1.00 93.83           C  
ATOM   3617  C   TYR A 222      11.905  10.621 -18.996  1.00 93.83           C  
ATOM   3618  O   TYR A 222      11.083  10.476 -18.094  1.00 93.83           O  
ATOM   3619  CB  TYR A 222      13.179  12.837 -18.857  1.00 93.83           C  
ATOM   3620  CG  TYR A 222      13.836  13.637 -17.743  1.00 93.83           C  
ATOM   3621  CD1 TYR A 222      13.195  13.735 -16.490  1.00 93.83           C  
ATOM   3622  CD2 TYR A 222      15.069  14.294 -17.946  1.00 93.83           C  
ATOM   3623  CE1 TYR A 222      13.781  14.474 -15.445  1.00 93.83           C  
ATOM   3624  CE2 TYR A 222      15.655  15.035 -16.899  1.00 93.83           C  
ATOM   3625  OH  TYR A 222      15.586  15.835 -14.630  1.00 93.83           O  
ATOM   3626  CZ  TYR A 222      15.015  15.122 -15.646  1.00 93.83           C  
ATOM   3627  H   TYR A 222      14.882  11.379 -20.044  1.00 93.83           H  
ATOM   3628  HA  TYR A 222      13.461  11.089 -17.625  1.00 93.83           H  
ATOM   3629  HB3 TYR A 222      12.136  13.159 -18.866  1.00 93.83           H  
ATOM   3630  HB2 TYR A 222      13.574  13.136 -19.828  1.00 93.83           H  
ATOM   3631  HD1 TYR A 222      12.250  13.237 -16.324  1.00 93.83           H  
ATOM   3632  HD2 TYR A 222      15.572  14.232 -18.901  1.00 93.83           H  
ATOM   3633  HE1 TYR A 222      13.274  14.537 -14.494  1.00 93.83           H  
ATOM   3634  HE2 TYR A 222      16.599  15.535 -17.062  1.00 93.83           H  
ATOM   3635  HH  TYR A 222      15.075  15.777 -13.800  1.00 93.83           H  
ATOM   3636  N   GLY A 223      11.720  10.156 -20.239  1.00 93.11           N  
ATOM   3637  CA  GLY A 223      10.560   9.380 -20.677  1.00 93.11           C  
ATOM   3638  C   GLY A 223      10.466   8.019 -19.961  1.00 93.11           C  
ATOM   3639  O   GLY A 223       9.365   7.592 -19.615  1.00 93.11           O  
ATOM   3640  H   GLY A 223      12.431  10.355 -20.935  1.00 93.11           H  
ATOM   3641  HA3 GLY A 223      10.635   9.208 -21.751  1.00 93.11           H  
ATOM   3642  HA2 GLY A 223       9.648   9.955 -20.509  1.00 93.11           H  
ATOM   3643  N   ARG A 224      11.598   7.351 -19.689  1.00 92.14           N  
ATOM   3644  CA  ARG A 224      11.633   6.103 -18.916  1.00 92.14           C  
ATOM   3645  C   ARG A 224      11.304   6.336 -17.431  1.00 92.14           C  
ATOM   3646  O   ARG A 224      10.551   5.553 -16.844  1.00 92.14           O  
ATOM   3647  CB  ARG A 224      12.980   5.368 -19.079  1.00 92.14           C  
ATOM   3648  CG  ARG A 224      13.327   5.023 -20.541  1.00 92.14           C  
ATOM   3649  CD  ARG A 224      14.521   4.063 -20.703  1.00 92.14           C  
ATOM   3650  NE  ARG A 224      15.819   4.665 -20.333  1.00 92.14           N  
ATOM   3651  NH1 ARG A 224      16.423   5.561 -22.409  1.00 92.14           N  
ATOM   3652  NH2 ARG A 224      17.852   5.717 -20.611  1.00 92.14           N1+
ATOM   3653  CZ  ARG A 224      16.690   5.313 -21.124  1.00 92.14           C  
ATOM   3654  H   ARG A 224      12.487   7.753 -19.964  1.00 92.14           H  
ATOM   3655  HA  ARG A 224      10.855   5.447 -19.314  1.00 92.14           H  
ATOM   3656  HB3 ARG A 224      12.937   4.443 -18.501  1.00 92.14           H  
ATOM   3657  HB2 ARG A 224      13.786   5.957 -18.638  1.00 92.14           H  
ATOM   3658  HG3 ARG A 224      13.587   5.962 -21.023  1.00 92.14           H  
ATOM   3659  HG2 ARG A 224      12.466   4.644 -21.092  1.00 92.14           H  
ATOM   3660  HD3 ARG A 224      14.528   3.578 -21.680  1.00 92.14           H  
ATOM   3661  HD2 ARG A 224      14.395   3.249 -19.989  1.00 92.14           H  
ATOM   3662  HE  ARG A 224      16.059   4.533 -19.357  1.00 92.14           H  
ATOM   3663 HH12 ARG A 224      17.081   6.020 -23.021  1.00 92.14           H  
ATOM   3664 HH11 ARG A 224      15.559   5.260 -22.830  1.00 92.14           H  
ATOM   3665 HH22 ARG A 224      18.560   6.167 -21.173  1.00 92.14           H  
ATOM   3666 HH21 ARG A 224      18.124   5.506 -19.663  1.00 92.14           H  
ATOM   3667  N   GLU A 225      11.826   7.428 -16.859  1.00 93.37           N  
ATOM   3668  CA  GLU A 225      11.530   7.844 -15.486  1.00 93.37           C  
ATOM   3669  C   GLU A 225      10.057   8.271 -15.311  1.00 93.37           C  
ATOM   3670  O   GLU A 225       9.459   7.956 -14.283  1.00 93.37           O  
ATOM   3671  CB  GLU A 225      12.514   8.944 -15.029  1.00 93.37           C  
ATOM   3672  CG  GLU A 225      14.016   8.565 -15.137  1.00 93.37           C  
ATOM   3673  CD  GLU A 225      14.469   7.345 -14.323  1.00 93.37           C  
ATOM   3674  OE1 GLU A 225      15.493   6.736 -14.691  1.00 93.37           O  
ATOM   3675  OE2 GLU A 225      13.837   7.020 -13.297  1.00 93.37           O1-
ATOM   3676  H   GLU A 225      12.460   8.012 -17.393  1.00 93.37           H  
ATOM   3677  HA  GLU A 225      11.669   6.969 -14.850  1.00 93.37           H  
ATOM   3678  HB3 GLU A 225      12.290   9.221 -13.998  1.00 93.37           H  
ATOM   3679  HB2 GLU A 225      12.342   9.849 -15.613  1.00 93.37           H  
ATOM   3680  HG3 GLU A 225      14.615   9.418 -14.813  1.00 93.37           H  
ATOM   3681  HG2 GLU A 225      14.281   8.407 -16.181  1.00 93.37           H  
ATOM   3682  N   PHE A 226       9.481   8.909 -16.339  1.00 95.49           N  
ATOM   3683  CA  PHE A 226       8.067   9.280 -16.439  1.00 95.49           C  
ATOM   3684  C   PHE A 226       7.143   8.050 -16.421  1.00 95.49           C  
ATOM   3685  O   PHE A 226       6.199   8.013 -15.634  1.00 95.49           O  
ATOM   3686  CB  PHE A 226       7.875  10.145 -17.705  1.00 95.49           C  
ATOM   3687  CG  PHE A 226       6.514  10.762 -17.997  1.00 95.49           C  
ATOM   3688  CD1 PHE A 226       6.162  11.035 -19.337  1.00 95.49           C  
ATOM   3689  CD2 PHE A 226       5.716  11.303 -16.964  1.00 95.49           C  
ATOM   3690  CE1 PHE A 226       5.030  11.785 -19.627  1.00 95.49           C  
ATOM   3691  CE2 PHE A 226       4.594  12.060 -17.275  1.00 95.49           C  
ATOM   3692  CZ  PHE A 226       4.252  12.299 -18.599  1.00 95.49           C  
ATOM   3693  H   PHE A 226      10.073   9.208 -17.109  1.00 95.49           H  
ATOM   3694  HA  PHE A 226       7.831   9.876 -15.557  1.00 95.49           H  
ATOM   3695  HB3 PHE A 226       8.156   9.555 -18.574  1.00 95.49           H  
ATOM   3696  HB2 PHE A 226       8.583  10.972 -17.677  1.00 95.49           H  
ATOM   3697  HD1 PHE A 226       6.787  10.687 -20.147  1.00 95.49           H  
ATOM   3698  HD2 PHE A 226       5.982  11.162 -15.927  1.00 95.49           H  
ATOM   3699  HE1 PHE A 226       4.772  11.994 -20.656  1.00 95.49           H  
ATOM   3700  HE2 PHE A 226       3.988  12.478 -16.485  1.00 95.49           H  
ATOM   3701  HZ  PHE A 226       3.384  12.901 -18.830  1.00 95.49           H  
ATOM   3702  N   LYS A 227       7.468   7.030 -17.230  1.00 94.94           N  
ATOM   3703  CA  LYS A 227       6.767   5.743 -17.241  1.00 94.94           C  
ATOM   3704  C   LYS A 227       6.898   4.974 -15.910  1.00 94.94           C  
ATOM   3705  O   LYS A 227       5.933   4.342 -15.474  1.00 94.94           O  
ATOM   3706  CB  LYS A 227       7.250   4.895 -18.435  1.00 94.94           C  
ATOM   3707  CG  LYS A 227       6.765   5.435 -19.794  1.00 94.94           C  
ATOM   3708  CD  LYS A 227       7.322   4.636 -20.984  1.00 94.94           C  
ATOM   3709  CE  LYS A 227       6.817   5.173 -22.340  1.00 94.94           C  
ATOM   3710  NZ  LYS A 227       7.317   4.391 -23.486  1.00 94.94           N1+
ATOM   3711  H   LYS A 227       8.244   7.134 -17.874  1.00 94.94           H  
ATOM   3712  HA  LYS A 227       5.705   5.953 -17.384  1.00 94.94           H  
ATOM   3713  HB3 LYS A 227       6.876   3.875 -18.326  1.00 94.94           H  
ATOM   3714  HB2 LYS A 227       8.338   4.818 -18.419  1.00 94.94           H  
ATOM   3715  HG3 LYS A 227       7.039   6.485 -19.900  1.00 94.94           H  
ATOM   3716  HG2 LYS A 227       5.675   5.409 -19.818  1.00 94.94           H  
ATOM   3717  HD3 LYS A 227       7.043   3.587 -20.868  1.00 94.94           H  
ATOM   3718  HD2 LYS A 227       8.412   4.671 -20.952  1.00 94.94           H  
ATOM   3719  HE3 LYS A 227       7.122   6.213 -22.465  1.00 94.94           H  
ATOM   3720  HE2 LYS A 227       5.727   5.161 -22.363  1.00 94.94           H  
ATOM   3721  HZ1 LYS A 227       7.014   3.434 -23.428  1.00 94.94           H  
ATOM   3722  HZ2 LYS A 227       6.961   4.776 -24.343  1.00 94.94           H  
ATOM   3723  HZ3 LYS A 227       8.320   4.411 -23.530  1.00 94.94           H  
ATOM   3724  N   THR A 228       8.066   5.068 -15.265  1.00 93.26           N  
ATOM   3725  CA  THR A 228       8.310   4.500 -13.939  1.00 93.26           C  
ATOM   3726  C   THR A 228       7.500   5.225 -12.836  1.00 93.26           C  
ATOM   3727  O   THR A 228       6.862   4.558 -12.019  1.00 93.26           O  
ATOM   3728  CB  THR A 228       9.824   4.499 -13.591  1.00 93.26           C  
ATOM   3729  CG2 THR A 228      10.186   3.826 -12.257  1.00 93.26           C  
ATOM   3730  OG1 THR A 228      10.539   3.832 -14.622  1.00 93.26           O  
ATOM   3731  H   THR A 228       8.825   5.584 -15.694  1.00 93.26           H  
ATOM   3732  HA  THR A 228       7.971   3.462 -13.957  1.00 93.26           H  
ATOM   3733  HB  THR A 228      10.187   5.526 -13.558  1.00 93.26           H  
ATOM   3734 HG21 THR A 228      11.267   3.793 -12.114  1.00 93.26           H  
ATOM   3735 HG22 THR A 228       9.777   4.374 -11.408  1.00 93.26           H  
ATOM   3736 HG23 THR A 228       9.809   2.804 -12.207  1.00 93.26           H  
ATOM   3737  HG1 THR A 228      10.510   4.386 -15.422  1.00 93.26           H  
ATOM   3738  N   ALA A 229       7.451   6.567 -12.884  1.00 95.75           N  
ATOM   3739  CA  ALA A 229       6.606   7.398 -12.025  1.00 95.75           C  
ATOM   3740  C   ALA A 229       5.108   7.104 -12.209  1.00 95.75           C  
ATOM   3741  O   ALA A 229       4.408   6.934 -11.214  1.00 95.75           O  
ATOM   3742  CB  ALA A 229       6.919   8.886 -12.252  1.00 95.75           C  
ATOM   3743  H   ALA A 229       8.016   7.063 -13.570  1.00 95.75           H  
ATOM   3744  HA  ALA A 229       6.853   7.157 -10.990  1.00 95.75           H  
ATOM   3745  HB1 ALA A 229       6.304   9.517 -11.608  1.00 95.75           H  
ATOM   3746  HB2 ALA A 229       7.961   9.111 -12.029  1.00 95.75           H  
ATOM   3747  HB3 ALA A 229       6.729   9.187 -13.282  1.00 95.75           H  
ATOM   3748  N   LYS A 230       4.652   6.969 -13.463  1.00 97.03           N  
ATOM   3749  CA  LYS A 230       3.294   6.537 -13.804  1.00 97.03           C  
ATOM   3750  C   LYS A 230       2.932   5.140 -13.263  1.00 97.03           C  
ATOM   3751  O   LYS A 230       1.803   4.948 -12.815  1.00 97.03           O  
ATOM   3752  CB  LYS A 230       3.070   6.620 -15.326  1.00 97.03           C  
ATOM   3753  CG  LYS A 230       2.801   8.050 -15.824  1.00 97.03           C  
ATOM   3754  CD  LYS A 230       2.622   8.116 -17.349  1.00 97.03           C  
ATOM   3755  CE  LYS A 230       1.987   9.444 -17.807  1.00 97.03           C  
ATOM   3756  NZ  LYS A 230       1.894   9.555 -19.274  1.00 97.03           N1+
ATOM   3757  H   LYS A 230       5.273   7.188 -14.240  1.00 97.03           H  
ATOM   3758  HA  LYS A 230       2.615   7.248 -13.333  1.00 97.03           H  
ATOM   3759  HB3 LYS A 230       2.196   6.021 -15.590  1.00 97.03           H  
ATOM   3760  HB2 LYS A 230       3.907   6.169 -15.857  1.00 97.03           H  
ATOM   3761  HG3 LYS A 230       3.612   8.713 -15.522  1.00 97.03           H  
ATOM   3762  HG2 LYS A 230       1.904   8.431 -15.332  1.00 97.03           H  
ATOM   3763  HD3 LYS A 230       2.014   7.275 -17.685  1.00 97.03           H  
ATOM   3764  HD2 LYS A 230       3.603   7.992 -17.814  1.00 97.03           H  
ATOM   3765  HE3 LYS A 230       2.564  10.283 -17.422  1.00 97.03           H  
ATOM   3766  HE2 LYS A 230       0.986   9.541 -17.384  1.00 97.03           H  
ATOM   3767  HZ1 LYS A 230       1.331   8.814 -19.654  1.00 97.03           H  
ATOM   3768  HZ2 LYS A 230       1.463  10.428 -19.523  1.00 97.03           H  
ATOM   3769  HZ3 LYS A 230       2.806   9.523 -19.695  1.00 97.03           H  
ATOM   3770  N   SER A 231       3.886   4.201 -13.281  1.00 96.12           N  
ATOM   3771  CA  SER A 231       3.701   2.844 -12.757  1.00 96.12           C  
ATOM   3772  C   SER A 231       3.523   2.826 -11.222  1.00 96.12           C  
ATOM   3773  O   SER A 231       2.671   2.097 -10.715  1.00 96.12           O  
ATOM   3774  CB  SER A 231       4.878   1.953 -13.202  1.00 96.12           C  
ATOM   3775  OG  SER A 231       4.939   1.875 -14.619  1.00 96.12           O  
ATOM   3776  H   SER A 231       4.789   4.423 -13.678  1.00 96.12           H  
ATOM   3777  HA  SER A 231       2.784   2.436 -13.189  1.00 96.12           H  
ATOM   3778  HB3 SER A 231       4.752   0.944 -12.805  1.00 96.12           H  
ATOM   3779  HB2 SER A 231       5.827   2.323 -12.814  1.00 96.12           H  
ATOM   3780  HG  SER A 231       5.236   2.739 -14.959  1.00 96.12           H  
ATOM   3781  N   LEU A 232       4.288   3.663 -10.508  1.00 95.19           N  
ATOM   3782  CA  LEU A 232       4.169   3.826  -9.057  1.00 95.19           C  
ATOM   3783  C   LEU A 232       2.942   4.682  -8.675  1.00 95.19           C  
ATOM   3784  O   LEU A 232       2.305   4.410  -7.656  1.00 95.19           O  
ATOM   3785  CB  LEU A 232       5.491   4.388  -8.491  1.00 95.19           C  
ATOM   3786  CG  LEU A 232       6.703   3.433  -8.646  1.00 95.19           C  
ATOM   3787  CD1 LEU A 232       8.038   4.167  -8.411  1.00 95.19           C  
ATOM   3788  CD2 LEU A 232       6.571   2.167  -7.768  1.00 95.19           C  
ATOM   3789  H   LEU A 232       4.986   4.230 -10.976  1.00 95.19           H  
ATOM   3790  HA  LEU A 232       4.004   2.842  -8.617  1.00 95.19           H  
ATOM   3791  HB3 LEU A 232       5.364   4.629  -7.435  1.00 95.19           H  
ATOM   3792  HB2 LEU A 232       5.704   5.338  -8.987  1.00 95.19           H  
ATOM   3793  HG  LEU A 232       6.731   3.094  -9.682  1.00 95.19           H  
ATOM   3794 HD11 LEU A 232       8.713   3.631  -7.745  1.00 95.19           H  
ATOM   3795 HD12 LEU A 232       8.573   4.292  -9.352  1.00 95.19           H  
ATOM   3796 HD13 LEU A 232       7.887   5.159  -7.985  1.00 95.19           H  
ATOM   3797 HD21 LEU A 232       7.388   2.052  -7.056  1.00 95.19           H  
ATOM   3798 HD22 LEU A 232       5.652   2.162  -7.181  1.00 95.19           H  
ATOM   3799 HD23 LEU A 232       6.568   1.272  -8.390  1.00 95.19           H  
ATOM   3800  N   PHE A 233       2.572   5.650  -9.523  1.00 96.69           N  
ATOM   3801  CA  PHE A 233       1.332   6.419  -9.409  1.00 96.69           C  
ATOM   3802  C   PHE A 233       0.071   5.552  -9.614  1.00 96.69           C  
ATOM   3803  O   PHE A 233      -0.932   5.779  -8.940  1.00 96.69           O  
ATOM   3804  CB  PHE A 233       1.391   7.655 -10.333  1.00 96.69           C  
ATOM   3805  CG  PHE A 233       0.154   8.538 -10.366  1.00 96.69           C  
ATOM   3806  CD1 PHE A 233      -0.800   8.400 -11.396  1.00 96.69           C  
ATOM   3807  CD2 PHE A 233      -0.122   9.404  -9.287  1.00 96.69           C  
ATOM   3808  CE1 PHE A 233      -1.963   9.159 -11.369  1.00 96.69           C  
ATOM   3809  CE2 PHE A 233      -1.290  10.154  -9.278  1.00 96.69           C  
ATOM   3810  CZ  PHE A 233      -2.203  10.036 -10.318  1.00 96.69           C  
ATOM   3811  H   PHE A 233       3.195   5.905 -10.286  1.00 96.69           H  
ATOM   3812  HA  PHE A 233       1.290   6.798  -8.387  1.00 96.69           H  
ATOM   3813  HB3 PHE A 233       1.619   7.342 -11.349  1.00 96.69           H  
ATOM   3814  HB2 PHE A 233       2.225   8.284 -10.019  1.00 96.69           H  
ATOM   3815  HD1 PHE A 233      -0.631   7.708 -12.210  1.00 96.69           H  
ATOM   3816  HD2 PHE A 233       0.575   9.485  -8.465  1.00 96.69           H  
ATOM   3817  HE1 PHE A 233      -2.688   9.061 -12.164  1.00 96.69           H  
ATOM   3818  HE2 PHE A 233      -1.492  10.825  -8.454  1.00 96.69           H  
ATOM   3819  HZ  PHE A 233      -3.112  10.621 -10.303  1.00 96.69           H  
ATOM   3820  N   LEU A 234       0.140   4.530 -10.483  1.00 97.62           N  
ATOM   3821  CA  LEU A 234      -0.913   3.524 -10.653  1.00 97.62           C  
ATOM   3822  C   LEU A 234      -1.151   2.715  -9.361  1.00 97.62           C  
ATOM   3823  O   LEU A 234      -2.302   2.536  -8.965  1.00 97.62           O  
ATOM   3824  CB  LEU A 234      -0.607   2.631 -11.881  1.00 97.62           C  
ATOM   3825  CG  LEU A 234      -1.640   1.518 -12.187  1.00 97.62           C  
ATOM   3826  CD1 LEU A 234      -3.065   2.069 -12.411  1.00 97.62           C  
ATOM   3827  CD2 LEU A 234      -1.170   0.635 -13.360  1.00 97.62           C  
ATOM   3828  H   LEU A 234       0.959   4.442 -11.076  1.00 97.62           H  
ATOM   3829  HA  LEU A 234      -1.831   4.073 -10.864  1.00 97.62           H  
ATOM   3830  HB3 LEU A 234       0.363   2.159 -11.735  1.00 97.62           H  
ATOM   3831  HB2 LEU A 234      -0.501   3.265 -12.762  1.00 97.62           H  
ATOM   3832  HG  LEU A 234      -1.681   0.857 -11.320  1.00 97.62           H  
ATOM   3833 HD11 LEU A 234      -3.572   1.597 -13.252  1.00 97.62           H  
ATOM   3834 HD12 LEU A 234      -3.686   1.890 -11.533  1.00 97.62           H  
ATOM   3835 HD13 LEU A 234      -3.069   3.142 -12.599  1.00 97.62           H  
ATOM   3836 HD21 LEU A 234      -1.240  -0.422 -13.101  1.00 97.62           H  
ATOM   3837 HD22 LEU A 234      -1.764   0.787 -14.261  1.00 97.62           H  
ATOM   3838 HD23 LEU A 234      -0.132   0.831 -13.629  1.00 97.62           H  
ATOM   3839  N   VAL A 235      -0.064   2.303  -8.694  1.00 96.99           N  
ATOM   3840  CA  VAL A 235      -0.090   1.684  -7.366  1.00 96.99           C  
ATOM   3841  C   VAL A 235      -0.737   2.601  -6.296  1.00 96.99           C  
ATOM   3842  O   VAL A 235      -1.606   2.140  -5.553  1.00 96.99           O  
ATOM   3843  CB  VAL A 235       1.339   1.204  -6.950  1.00 96.99           C  
ATOM   3844  CG1 VAL A 235       1.652   1.154  -5.442  1.00 96.99           C  
ATOM   3845  CG2 VAL A 235       1.668  -0.149  -7.601  1.00 96.99           C  
ATOM   3846  H   VAL A 235       0.848   2.483  -9.089  1.00 96.99           H  
ATOM   3847  HA  VAL A 235      -0.735   0.805  -7.446  1.00 96.99           H  
ATOM   3848  HB  VAL A 235       2.061   1.906  -7.364  1.00 96.99           H  
ATOM   3849 HG11 VAL A 235       2.628   0.706  -5.249  1.00 96.99           H  
ATOM   3850 HG12 VAL A 235       1.677   2.157  -5.016  1.00 96.99           H  
ATOM   3851 HG13 VAL A 235       0.909   0.576  -4.895  1.00 96.99           H  
ATOM   3852 HG21 VAL A 235       2.656  -0.504  -7.312  1.00 96.99           H  
ATOM   3853 HG22 VAL A 235       0.948  -0.916  -7.313  1.00 96.99           H  
ATOM   3854 HG23 VAL A 235       1.659  -0.071  -8.687  1.00 96.99           H  
ATOM   3855  N   LEU A 236      -0.361   3.890  -6.285  1.00 96.20           N  
ATOM   3856  CA  LEU A 236      -0.969   4.922  -5.438  1.00 96.20           C  
ATOM   3857  C   LEU A 236      -2.477   5.093  -5.717  1.00 96.20           C  
ATOM   3858  O   LEU A 236      -3.271   5.117  -4.777  1.00 96.20           O  
ATOM   3859  CB  LEU A 236      -0.196   6.255  -5.592  1.00 96.20           C  
ATOM   3860  CG  LEU A 236      -0.731   7.426  -4.738  1.00 96.20           C  
ATOM   3861  CD1 LEU A 236      -0.598   7.144  -3.233  1.00 96.20           C  
ATOM   3862  CD2 LEU A 236      -0.046   8.740  -5.128  1.00 96.20           C  
ATOM   3863  H   LEU A 236       0.386   4.184  -6.906  1.00 96.20           H  
ATOM   3864  HA  LEU A 236      -0.863   4.584  -4.405  1.00 96.20           H  
ATOM   3865  HB3 LEU A 236      -0.232   6.561  -6.636  1.00 96.20           H  
ATOM   3866  HB2 LEU A 236       0.859   6.094  -5.366  1.00 96.20           H  
ATOM   3867  HG  LEU A 236      -1.790   7.581  -4.952  1.00 96.20           H  
ATOM   3868 HD11 LEU A 236      -0.367   8.047  -2.670  1.00 96.20           H  
ATOM   3869 HD12 LEU A 236      -1.530   6.742  -2.838  1.00 96.20           H  
ATOM   3870 HD13 LEU A 236       0.185   6.417  -3.017  1.00 96.20           H  
ATOM   3871 HD21 LEU A 236      -0.431   9.579  -4.548  1.00 96.20           H  
ATOM   3872 HD22 LEU A 236       1.029   8.678  -4.966  1.00 96.20           H  
ATOM   3873 HD23 LEU A 236      -0.210   8.975  -6.180  1.00 96.20           H  
ATOM   3874  N   PHE A 237      -2.843   5.185  -7.002  1.00 97.18           N  
ATOM   3875  CA  PHE A 237      -4.220   5.260  -7.484  1.00 97.18           C  
ATOM   3876  C   PHE A 237      -5.083   4.071  -7.028  1.00 97.18           C  
ATOM   3877  O   PHE A 237      -6.156   4.290  -6.468  1.00 97.18           O  
ATOM   3878  CB  PHE A 237      -4.249   5.510  -9.012  1.00 97.18           C  
ATOM   3879  CG  PHE A 237      -5.599   5.348  -9.695  1.00 97.18           C  
ATOM   3880  CD1 PHE A 237      -5.968   4.105 -10.255  1.00 97.18           C  
ATOM   3881  CD2 PHE A 237      -6.563   6.374  -9.612  1.00 97.18           C  
ATOM   3882  CE1 PHE A 237      -7.247   3.923 -10.763  1.00 97.18           C  
ATOM   3883  CE2 PHE A 237      -7.838   6.172 -10.127  1.00 97.18           C  
ATOM   3884  CZ  PHE A 237      -8.176   4.953 -10.702  1.00 97.18           C  
ATOM   3885  H   PHE A 237      -2.115   5.220  -7.714  1.00 97.18           H  
ATOM   3886  HA  PHE A 237      -4.661   6.143  -7.016  1.00 97.18           H  
ATOM   3887  HB3 PHE A 237      -3.540   4.848  -9.507  1.00 97.18           H  
ATOM   3888  HB2 PHE A 237      -3.893   6.522  -9.208  1.00 97.18           H  
ATOM   3889  HD1 PHE A 237      -5.262   3.286 -10.279  1.00 97.18           H  
ATOM   3890  HD2 PHE A 237      -6.319   7.317  -9.142  1.00 97.18           H  
ATOM   3891  HE1 PHE A 237      -7.525   2.971 -11.194  1.00 97.18           H  
ATOM   3892  HE2 PHE A 237      -8.573   6.962 -10.068  1.00 97.18           H  
ATOM   3893  HZ  PHE A 237      -9.173   4.801 -11.092  1.00 97.18           H  
ATOM   3894  N   LEU A 238      -4.580   2.842  -7.215  1.00 97.41           N  
ATOM   3895  CA  LEU A 238      -5.246   1.620  -6.762  1.00 97.41           C  
ATOM   3896  C   LEU A 238      -5.383   1.552  -5.231  1.00 97.41           C  
ATOM   3897  O   LEU A 238      -6.416   1.084  -4.752  1.00 97.41           O  
ATOM   3898  CB  LEU A 238      -4.530   0.368  -7.317  1.00 97.41           C  
ATOM   3899  CG  LEU A 238      -4.730   0.139  -8.833  1.00 97.41           C  
ATOM   3900  CD1 LEU A 238      -3.822  -1.000  -9.342  1.00 97.41           C  
ATOM   3901  CD2 LEU A 238      -6.211  -0.087  -9.210  1.00 97.41           C  
ATOM   3902  H   LEU A 238      -3.694   2.731  -7.704  1.00 97.41           H  
ATOM   3903  HA  LEU A 238      -6.262   1.646  -7.158  1.00 97.41           H  
ATOM   3904  HB3 LEU A 238      -4.884  -0.519  -6.790  1.00 97.41           H  
ATOM   3905  HB2 LEU A 238      -3.465   0.443  -7.087  1.00 97.41           H  
ATOM   3906  HG  LEU A 238      -4.407   1.045  -9.345  1.00 97.41           H  
ATOM   3907 HD11 LEU A 238      -3.210  -0.656 -10.176  1.00 97.41           H  
ATOM   3908 HD12 LEU A 238      -3.140  -1.357  -8.570  1.00 97.41           H  
ATOM   3909 HD13 LEU A 238      -4.381  -1.869  -9.690  1.00 97.41           H  
ATOM   3910 HD21 LEU A 238      -6.350  -0.906  -9.916  1.00 97.41           H  
ATOM   3911 HD22 LEU A 238      -6.829  -0.311  -8.340  1.00 97.41           H  
ATOM   3912 HD23 LEU A 238      -6.627   0.805  -9.680  1.00 97.41           H  
ATOM   3913  N   PHE A 239      -4.383   2.046  -4.489  1.00 95.96           N  
ATOM   3914  CA  PHE A 239      -4.455   2.229  -3.037  1.00 95.96           C  
ATOM   3915  C   PHE A 239      -5.577   3.206  -2.623  1.00 95.96           C  
ATOM   3916  O   PHE A 239      -6.453   2.835  -1.842  1.00 95.96           O  
ATOM   3917  CB  PHE A 239      -3.059   2.553  -2.446  1.00 95.96           C  
ATOM   3918  CG  PHE A 239      -3.067   3.037  -1.006  1.00 95.96           C  
ATOM   3919  CD1 PHE A 239      -3.107   4.418  -0.724  1.00 95.96           C  
ATOM   3920  CD2 PHE A 239      -3.266   2.118   0.045  1.00 95.96           C  
ATOM   3921  CE1 PHE A 239      -3.334   4.858   0.573  1.00 95.96           C  
ATOM   3922  CE2 PHE A 239      -3.484   2.578   1.336  1.00 95.96           C  
ATOM   3923  CZ  PHE A 239      -3.538   3.941   1.593  1.00 95.96           C  
ATOM   3924  H   PHE A 239      -3.539   2.376  -4.948  1.00 95.96           H  
ATOM   3925  HA  PHE A 239      -4.741   1.265  -2.611  1.00 95.96           H  
ATOM   3926  HB3 PHE A 239      -2.545   3.293  -3.058  1.00 95.96           H  
ATOM   3927  HB2 PHE A 239      -2.442   1.655  -2.490  1.00 95.96           H  
ATOM   3928  HD1 PHE A 239      -2.995   5.134  -1.526  1.00 95.96           H  
ATOM   3929  HD2 PHE A 239      -3.289   1.055  -0.154  1.00 95.96           H  
ATOM   3930  HE1 PHE A 239      -3.379   5.915   0.788  1.00 95.96           H  
ATOM   3931  HE2 PHE A 239      -3.655   1.871   2.136  1.00 95.96           H  
ATOM   3932  HZ  PHE A 239      -3.740   4.288   2.596  1.00 95.96           H  
ATOM   3933  N   ALA A 240      -5.581   4.409  -3.218  1.00 96.09           N  
ATOM   3934  CA  ALA A 240      -6.599   5.439  -3.003  1.00 96.09           C  
ATOM   3935  C   ALA A 240      -8.020   4.937  -3.321  1.00 96.09           C  
ATOM   3936  O   ALA A 240      -8.920   5.065  -2.491  1.00 96.09           O  
ATOM   3937  CB  ALA A 240      -6.254   6.680  -3.844  1.00 96.09           C  
ATOM   3938  H   ALA A 240      -4.824   4.639  -3.859  1.00 96.09           H  
ATOM   3939  HA  ALA A 240      -6.567   5.715  -1.947  1.00 96.09           H  
ATOM   3940  HB1 ALA A 240      -6.963   7.486  -3.661  1.00 96.09           H  
ATOM   3941  HB2 ALA A 240      -5.260   7.059  -3.609  1.00 96.09           H  
ATOM   3942  HB3 ALA A 240      -6.275   6.464  -4.912  1.00 96.09           H  
ATOM   3943  N   LEU A 241      -8.173   4.313  -4.495  1.00 96.97           N  
ATOM   3944  CA  LEU A 241      -9.410   3.722  -5.002  1.00 96.97           C  
ATOM   3945  C   LEU A 241      -9.990   2.620  -4.090  1.00 96.97           C  
ATOM   3946  O   LEU A 241     -11.209   2.463  -4.053  1.00 96.97           O  
ATOM   3947  CB  LEU A 241      -9.141   3.212  -6.441  1.00 96.97           C  
ATOM   3948  CG  LEU A 241     -10.336   2.612  -7.217  1.00 96.97           C  
ATOM   3949  CD1 LEU A 241     -11.493   3.620  -7.383  1.00 96.97           C  
ATOM   3950  CD2 LEU A 241      -9.866   2.036  -8.571  1.00 96.97           C  
ATOM   3951  H   LEU A 241      -7.369   4.261  -5.121  1.00 96.97           H  
ATOM   3952  HA  LEU A 241     -10.146   4.526  -5.044  1.00 96.97           H  
ATOM   3953  HB3 LEU A 241      -8.354   2.459  -6.388  1.00 96.97           H  
ATOM   3954  HB2 LEU A 241      -8.732   4.031  -7.036  1.00 96.97           H  
ATOM   3955  HG  LEU A 241     -10.720   1.765  -6.647  1.00 96.97           H  
ATOM   3956 HD11 LEU A 241     -11.925   3.608  -8.383  1.00 96.97           H  
ATOM   3957 HD12 LEU A 241     -12.303   3.391  -6.688  1.00 96.97           H  
ATOM   3958 HD13 LEU A 241     -11.177   4.645  -7.185  1.00 96.97           H  
ATOM   3959 HD21 LEU A 241     -10.165   0.992  -8.675  1.00 96.97           H  
ATOM   3960 HD22 LEU A 241     -10.272   2.576  -9.426  1.00 96.97           H  
ATOM   3961 HD23 LEU A 241      -8.780   2.065  -8.675  1.00 96.97           H  
ATOM   3962  N   SER A 242      -9.131   1.882  -3.376  1.00 97.07           N  
ATOM   3963  CA  SER A 242      -9.541   0.774  -2.519  1.00 97.07           C  
ATOM   3964  C   SER A 242      -9.736   1.167  -1.040  1.00 97.07           C  
ATOM   3965  O   SER A 242     -10.623   0.606  -0.395  1.00 97.07           O  
ATOM   3966  CB  SER A 242      -8.580  -0.411  -2.729  1.00 97.07           C  
ATOM   3967  OG  SER A 242      -7.228  -0.096  -2.469  1.00 97.07           O  
ATOM   3968  H   SER A 242      -8.139   2.077  -3.418  1.00 97.07           H  
ATOM   3969  HA  SER A 242     -10.516   0.422  -2.857  1.00 97.07           H  
ATOM   3970  HB3 SER A 242      -8.662  -0.788  -3.749  1.00 97.07           H  
ATOM   3971  HB2 SER A 242      -8.868  -1.225  -2.072  1.00 97.07           H  
ATOM   3972  HG  SER A 242      -6.880   0.356  -3.260  1.00 97.07           H  
ATOM   3973  N   TRP A 243      -8.954   2.124  -0.522  1.00 95.80           N  
ATOM   3974  CA  TRP A 243      -9.021   2.545   0.882  1.00 95.80           C  
ATOM   3975  C   TRP A 243     -10.014   3.686   1.148  1.00 95.80           C  
ATOM   3976  O   TRP A 243     -10.604   3.714   2.234  1.00 95.80           O  
ATOM   3977  CB  TRP A 243      -7.614   2.870   1.418  1.00 95.80           C  
ATOM   3978  CG  TRP A 243      -6.833   1.662   1.844  1.00 95.80           C  
ATOM   3979  CD1 TRP A 243      -6.351   0.697   1.029  1.00 95.80           C  
ATOM   3980  CD2 TRP A 243      -6.531   1.223   3.204  1.00 95.80           C  
ATOM   3981  CE2 TRP A 243      -5.856  -0.034   3.137  1.00 95.80           C  
ATOM   3982  CE3 TRP A 243      -6.778   1.752   4.494  1.00 95.80           C  
ATOM   3983  NE1 TRP A 243      -5.781  -0.307   1.787  1.00 95.80           N  
ATOM   3984  CH2 TRP A 243      -5.713  -0.174   5.555  1.00 95.80           C  
ATOM   3985  CZ2 TRP A 243      -5.449  -0.730   4.289  1.00 95.80           C  
ATOM   3986  CZ3 TRP A 243      -6.372   1.066   5.656  1.00 95.80           C  
ATOM   3987  H   TRP A 243      -8.188   2.500  -1.078  1.00 95.80           H  
ATOM   3988  HA  TRP A 243      -9.395   1.718   1.491  1.00 95.80           H  
ATOM   3989  HB3 TRP A 243      -7.691   3.509   2.298  1.00 95.80           H  
ATOM   3990  HB2 TRP A 243      -7.037   3.445   0.693  1.00 95.80           H  
ATOM   3991  HD1 TRP A 243      -6.437   0.711  -0.049  1.00 95.80           H  
ATOM   3992  HE3 TRP A 243      -7.293   2.697   4.588  1.00 95.80           H  
ATOM   3993  HE1 TRP A 243      -5.433  -1.171   1.375  1.00 95.80           H  
ATOM   3994  HH2 TRP A 243      -5.417  -0.697   6.453  1.00 95.80           H  
ATOM   3995  HZ2 TRP A 243      -4.951  -1.685   4.208  1.00 95.80           H  
ATOM   3996  HZ3 TRP A 243      -6.576   1.489   6.630  1.00 95.80           H  
ATOM   3997  N   LEU A 244     -10.223   4.603   0.191  1.00 94.96           N  
ATOM   3998  CA  LEU A 244     -11.162   5.716   0.380  1.00 94.96           C  
ATOM   3999  C   LEU A 244     -12.651   5.319   0.556  1.00 94.96           C  
ATOM   4000  O   LEU A 244     -13.290   5.924   1.417  1.00 94.96           O  
ATOM   4001  CB  LEU A 244     -10.966   6.835  -0.668  1.00 94.96           C  
ATOM   4002  CG  LEU A 244      -9.629   7.605  -0.533  1.00 94.96           C  
ATOM   4003  CD1 LEU A 244      -9.398   8.537  -1.740  1.00 94.96           C  
ATOM   4004  CD2 LEU A 244      -9.506   8.367   0.803  1.00 94.96           C  
ATOM   4005  H   LEU A 244      -9.721   4.563  -0.692  1.00 94.96           H  
ATOM   4006  HA  LEU A 244     -10.889   6.155   1.339  1.00 94.96           H  
ATOM   4007  HB3 LEU A 244     -11.784   7.554  -0.591  1.00 94.96           H  
ATOM   4008  HB2 LEU A 244     -11.052   6.406  -1.666  1.00 94.96           H  
ATOM   4009  HG  LEU A 244      -8.824   6.870  -0.557  1.00 94.96           H  
ATOM   4010 HD11 LEU A 244      -8.365   8.475  -2.080  1.00 94.96           H  
ATOM   4011 HD12 LEU A 244     -10.032   8.278  -2.588  1.00 94.96           H  
ATOM   4012 HD13 LEU A 244      -9.598   9.583  -1.503  1.00 94.96           H  
ATOM   4013 HD21 LEU A 244      -9.100   9.371   0.677  1.00 94.96           H  
ATOM   4014 HD22 LEU A 244     -10.467   8.473   1.308  1.00 94.96           H  
ATOM   4015 HD23 LEU A 244      -8.836   7.841   1.484  1.00 94.96           H  
ATOM   4016  N   PRO A 245     -13.173   4.272  -0.132  1.00 96.87           N  
ATOM   4017  CA  PRO A 245     -14.511   3.722   0.169  1.00 96.87           C  
ATOM   4018  C   PRO A 245     -14.713   3.239   1.617  1.00 96.87           C  
ATOM   4019  O   PRO A 245     -15.741   3.559   2.213  1.00 96.87           O  
ATOM   4020  CB  PRO A 245     -14.693   2.591  -0.857  1.00 96.87           C  
ATOM   4021  CG  PRO A 245     -13.829   3.018  -2.031  1.00 96.87           C  
ATOM   4022  CD  PRO A 245     -12.630   3.664  -1.347  1.00 96.87           C  
ATOM   4023  HA  PRO A 245     -15.236   4.511  -0.041  1.00 96.87           H  
ATOM   4024  HB3 PRO A 245     -15.736   2.445  -1.139  1.00 96.87           H  
ATOM   4025  HB2 PRO A 245     -14.324   1.642  -0.461  1.00 96.87           H  
ATOM   4026  HG3 PRO A 245     -14.359   3.765  -2.624  1.00 96.87           H  
ATOM   4027  HG2 PRO A 245     -13.559   2.195  -2.693  1.00 96.87           H  
ATOM   4028  HD2 PRO A 245     -11.913   2.897  -1.066  1.00 96.87           H  
ATOM   4029  HD3 PRO A 245     -12.131   4.374  -2.007  1.00 96.87           H  
ATOM   4030  N   LEU A 246     -13.730   2.520   2.182  1.00 96.33           N  
ATOM   4031  CA  LEU A 246     -13.773   2.074   3.578  1.00 96.33           C  
ATOM   4032  C   LEU A 246     -13.657   3.258   4.562  1.00 96.33           C  
ATOM   4033  O   LEU A 246     -14.315   3.263   5.601  1.00 96.33           O  
ATOM   4034  CB  LEU A 246     -12.699   0.986   3.820  1.00 96.33           C  
ATOM   4035  CG  LEU A 246     -12.787   0.281   5.197  1.00 96.33           C  
ATOM   4036  CD1 LEU A 246     -14.143  -0.425   5.414  1.00 96.33           C  
ATOM   4037  CD2 LEU A 246     -11.600  -0.679   5.407  1.00 96.33           C  
ATOM   4038  H   LEU A 246     -12.900   2.292   1.654  1.00 96.33           H  
ATOM   4039  HA  LEU A 246     -14.752   1.619   3.730  1.00 96.33           H  
ATOM   4040  HB3 LEU A 246     -11.712   1.438   3.711  1.00 96.33           H  
ATOM   4041  HB2 LEU A 246     -12.769   0.228   3.038  1.00 96.33           H  
ATOM   4042  HG  LEU A 246     -12.699   1.043   5.972  1.00 96.33           H  
ATOM   4043 HD11 LEU A 246     -14.043  -1.380   5.929  1.00 96.33           H  
ATOM   4044 HD12 LEU A 246     -14.801   0.193   6.028  1.00 96.33           H  
ATOM   4045 HD13 LEU A 246     -14.663  -0.623   4.477  1.00 96.33           H  
ATOM   4046 HD21 LEU A 246     -11.069  -0.449   6.330  1.00 96.33           H  
ATOM   4047 HD22 LEU A 246     -11.910  -1.720   5.474  1.00 96.33           H  
ATOM   4048 HD23 LEU A 246     -10.873  -0.618   4.598  1.00 96.33           H  
ATOM   4049  N   SER A 247     -12.873   4.277   4.192  1.00 95.73           N  
ATOM   4050  CA  SER A 247     -12.738   5.514   4.960  1.00 95.73           C  
ATOM   4051  C   SER A 247     -14.041   6.349   4.963  1.00 95.73           C  
ATOM   4052  O   SER A 247     -14.395   6.927   5.991  1.00 95.73           O  
ATOM   4053  CB  SER A 247     -11.550   6.318   4.412  1.00 95.73           C  
ATOM   4054  OG  SER A 247     -10.356   5.545   4.433  1.00 95.73           O  
ATOM   4055  H   SER A 247     -12.343   4.205   3.333  1.00 95.73           H  
ATOM   4056  HA  SER A 247     -12.516   5.245   5.995  1.00 95.73           H  
ATOM   4057  HB3 SER A 247     -11.418   7.198   5.037  1.00 95.73           H  
ATOM   4058  HB2 SER A 247     -11.743   6.682   3.405  1.00 95.73           H  
ATOM   4059  HG  SER A 247     -10.414   4.865   3.742  1.00 95.73           H  
ATOM   4060  N   ILE A 248     -14.773   6.351   3.840  1.00 95.83           N  
ATOM   4061  CA  ILE A 248     -16.120   6.912   3.730  1.00 95.83           C  
ATOM   4062  C   ILE A 248     -17.134   6.134   4.599  1.00 95.83           C  
ATOM   4063  O   ILE A 248     -17.917   6.764   5.309  1.00 95.83           O  
ATOM   4064  CB  ILE A 248     -16.585   6.996   2.241  1.00 95.83           C  
ATOM   4065  CG1 ILE A 248     -15.784   8.084   1.487  1.00 95.83           C  
ATOM   4066  CG2 ILE A 248     -18.099   7.216   2.021  1.00 95.83           C  
ATOM   4067  CD1 ILE A 248     -15.819   7.939  -0.042  1.00 95.83           C  
ATOM   4068  H   ILE A 248     -14.398   5.918   3.002  1.00 95.83           H  
ATOM   4069  HA  ILE A 248     -16.080   7.930   4.125  1.00 95.83           H  
ATOM   4070  HB  ILE A 248     -16.343   6.039   1.778  1.00 95.83           H  
ATOM   4071 HG13 ILE A 248     -14.740   8.076   1.802  1.00 95.83           H  
ATOM   4072 HG12 ILE A 248     -16.158   9.070   1.767  1.00 95.83           H  
ATOM   4073 HG21 ILE A 248     -18.338   7.320   0.962  1.00 95.83           H  
ATOM   4074 HG22 ILE A 248     -18.690   6.375   2.384  1.00 95.83           H  
ATOM   4075 HG23 ILE A 248     -18.448   8.116   2.528  1.00 95.83           H  
ATOM   4076 HD11 ILE A 248     -14.925   8.373  -0.492  1.00 95.83           H  
ATOM   4077 HD12 ILE A 248     -15.864   6.895  -0.352  1.00 95.83           H  
ATOM   4078 HD13 ILE A 248     -16.682   8.452  -0.468  1.00 95.83           H  
ATOM   4079  N   ILE A 249     -17.058   4.794   4.595  1.00 97.09           N  
ATOM   4080  CA  ILE A 249     -17.830   3.923   5.488  1.00 97.09           C  
ATOM   4081  C   ILE A 249     -17.575   4.222   6.985  1.00 97.09           C  
ATOM   4082  O   ILE A 249     -18.542   4.341   7.737  1.00 97.09           O  
ATOM   4083  CB  ILE A 249     -17.631   2.410   5.151  1.00 97.09           C  
ATOM   4084  CG1 ILE A 249     -18.369   2.049   3.841  1.00 97.09           C  
ATOM   4085  CG2 ILE A 249     -18.013   1.416   6.270  1.00 97.09           C  
ATOM   4086  CD1 ILE A 249     -17.958   0.695   3.237  1.00 97.09           C  
ATOM   4087  H   ILE A 249     -16.420   4.336   3.953  1.00 97.09           H  
ATOM   4088  HA  ILE A 249     -18.881   4.159   5.309  1.00 97.09           H  
ATOM   4089  HB  ILE A 249     -16.570   2.259   4.965  1.00 97.09           H  
ATOM   4090 HG13 ILE A 249     -18.198   2.823   3.092  1.00 97.09           H  
ATOM   4091 HG12 ILE A 249     -19.445   2.053   4.021  1.00 97.09           H  
ATOM   4092 HG21 ILE A 249     -17.987   0.386   5.921  1.00 97.09           H  
ATOM   4093 HG22 ILE A 249     -17.324   1.476   7.114  1.00 97.09           H  
ATOM   4094 HG23 ILE A 249     -19.015   1.606   6.649  1.00 97.09           H  
ATOM   4095 HD11 ILE A 249     -17.870   0.764   2.152  1.00 97.09           H  
ATOM   4096 HD12 ILE A 249     -16.998   0.346   3.618  1.00 97.09           H  
ATOM   4097 HD13 ILE A 249     -18.700  -0.073   3.456  1.00 97.09           H  
ATOM   4098  N   ASN A 250     -16.308   4.434   7.377  1.00 96.36           N  
ATOM   4099  CA  ASN A 250     -15.925   4.885   8.726  1.00 96.36           C  
ATOM   4100  C   ASN A 250     -16.575   6.224   9.101  1.00 96.36           C  
ATOM   4101  O   ASN A 250     -17.039   6.363  10.232  1.00 96.36           O  
ATOM   4102  CB  ASN A 250     -14.391   5.028   8.861  1.00 96.36           C  
ATOM   4103  CG  ASN A 250     -13.629   3.739   9.146  1.00 96.36           C  
ATOM   4104  ND2 ASN A 250     -12.359   3.881   9.497  1.00 96.36           N  
ATOM   4105  OD1 ASN A 250     -14.164   2.636   9.095  1.00 96.36           O  
ATOM   4106  H   ASN A 250     -15.558   4.235   6.721  1.00 96.36           H  
ATOM   4107  HA  ASN A 250     -16.282   4.098   9.394  1.00 96.36           H  
ATOM   4108  HB3 ASN A 250     -14.175   5.673   9.716  1.00 96.36           H  
ATOM   4109  HB2 ASN A 250     -13.958   5.529   7.999  1.00 96.36           H  
ATOM   4110 HD22 ASN A 250     -11.840   3.060   9.815  1.00 96.36           H  
ATOM   4111 HD21 ASN A 250     -11.909   4.782   9.521  1.00 96.36           H  
ATOM   4112  N   CYS A 251     -16.616   7.175   8.158  1.00 96.78           N  
ATOM   4113  CA  CYS A 251     -17.277   8.468   8.339  1.00 96.78           C  
ATOM   4114  C   CYS A 251     -18.794   8.295   8.545  1.00 96.78           C  
ATOM   4115  O   CYS A 251     -19.334   8.860   9.493  1.00 96.78           O  
ATOM   4116  CB  CYS A 251     -16.992   9.460   7.197  1.00 96.78           C  
ATOM   4117  SG  CYS A 251     -15.213   9.831   7.117  1.00 96.78           S  
ATOM   4118  H   CYS A 251     -16.195   6.995   7.255  1.00 96.78           H  
ATOM   4119  HA  CYS A 251     -16.879   8.908   9.255  1.00 96.78           H  
ATOM   4120  HB3 CYS A 251     -17.533  10.393   7.366  1.00 96.78           H  
ATOM   4121  HB2 CYS A 251     -17.327   9.075   6.235  1.00 96.78           H  
ATOM   4122  HG  CYS A 251     -14.831   8.615   6.689  1.00 96.78           H  
ATOM   4123  N   ILE A 252     -19.445   7.467   7.715  1.00 96.93           N  
ATOM   4124  CA  ILE A 252     -20.865   7.125   7.840  1.00 96.93           C  
ATOM   4125  C   ILE A 252     -21.186   6.440   9.191  1.00 96.93           C  
ATOM   4126  O   ILE A 252     -22.149   6.839   9.847  1.00 96.93           O  
ATOM   4127  CB  ILE A 252     -21.370   6.256   6.645  1.00 96.93           C  
ATOM   4128  CG1 ILE A 252     -21.283   7.044   5.315  1.00 96.93           C  
ATOM   4129  CG2 ILE A 252     -22.801   5.692   6.807  1.00 96.93           C  
ATOM   4130  CD1 ILE A 252     -21.360   6.160   4.061  1.00 96.93           C  
ATOM   4131  H   ILE A 252     -18.935   7.027   6.953  1.00 96.93           H  
ATOM   4132  HA  ILE A 252     -21.418   8.066   7.823  1.00 96.93           H  
ATOM   4133  HB  ILE A 252     -20.699   5.400   6.565  1.00 96.93           H  
ATOM   4134 HG13 ILE A 252     -20.358   7.616   5.263  1.00 96.93           H  
ATOM   4135 HG12 ILE A 252     -22.079   7.789   5.281  1.00 96.93           H  
ATOM   4136 HG21 ILE A 252     -23.100   5.100   5.943  1.00 96.93           H  
ATOM   4137 HG22 ILE A 252     -22.895   5.034   7.670  1.00 96.93           H  
ATOM   4138 HG23 ILE A 252     -23.528   6.496   6.920  1.00 96.93           H  
ATOM   4139 HD11 ILE A 252     -20.982   6.696   3.190  1.00 96.93           H  
ATOM   4140 HD12 ILE A 252     -20.767   5.252   4.170  1.00 96.93           H  
ATOM   4141 HD13 ILE A 252     -22.387   5.868   3.840  1.00 96.93           H  
ATOM   4142  N   ILE A 253     -20.349   5.482   9.615  1.00 95.26           N  
ATOM   4143  CA  ILE A 253     -20.435   4.823  10.921  1.00 95.26           C  
ATOM   4144  C   ILE A 253     -20.244   5.820  12.091  1.00 95.26           C  
ATOM   4145  O   ILE A 253     -21.028   5.785  13.039  1.00 95.26           O  
ATOM   4146  CB  ILE A 253     -19.443   3.617  11.033  1.00 95.26           C  
ATOM   4147  CG1 ILE A 253     -19.889   2.461  10.104  1.00 95.26           C  
ATOM   4148  CG2 ILE A 253     -19.219   3.067  12.463  1.00 95.26           C  
ATOM   4149  CD1 ILE A 253     -18.813   1.387   9.873  1.00 95.26           C  
ATOM   4150  H   ILE A 253     -19.600   5.172   8.998  1.00 95.26           H  
ATOM   4151  HA  ILE A 253     -21.450   4.428  11.006  1.00 95.26           H  
ATOM   4152  HB  ILE A 253     -18.474   3.968  10.674  1.00 95.26           H  
ATOM   4153 HG13 ILE A 253     -20.192   2.849   9.131  1.00 95.26           H  
ATOM   4154 HG12 ILE A 253     -20.783   1.989  10.514  1.00 95.26           H  
ATOM   4155 HG21 ILE A 253     -18.514   2.236  12.468  1.00 95.26           H  
ATOM   4156 HG22 ILE A 253     -18.800   3.813  13.137  1.00 95.26           H  
ATOM   4157 HG23 ILE A 253     -20.152   2.712  12.901  1.00 95.26           H  
ATOM   4158 HD11 ILE A 253     -19.056   0.778   9.002  1.00 95.26           H  
ATOM   4159 HD12 ILE A 253     -17.832   1.832   9.698  1.00 95.26           H  
ATOM   4160 HD13 ILE A 253     -18.728   0.710  10.723  1.00 95.26           H  
ATOM   4161  N   TYR A 254     -19.265   6.732  11.982  1.00 95.52           N  
ATOM   4162  CA  TYR A 254     -19.039   7.841  12.918  1.00 95.52           C  
ATOM   4163  C   TYR A 254     -20.255   8.789  13.032  1.00 95.52           C  
ATOM   4164  O   TYR A 254     -20.628   9.167  14.144  1.00 95.52           O  
ATOM   4165  CB  TYR A 254     -17.726   8.575  12.552  1.00 95.52           C  
ATOM   4166  CG  TYR A 254     -17.455   9.879  13.287  1.00 95.52           C  
ATOM   4167  CD1 TYR A 254     -17.639  11.112  12.625  1.00 95.52           C  
ATOM   4168  CD2 TYR A 254     -17.044   9.868  14.637  1.00 95.52           C  
ATOM   4169  CE1 TYR A 254     -17.438  12.323  13.315  1.00 95.52           C  
ATOM   4170  CE2 TYR A 254     -16.848  11.080  15.328  1.00 95.52           C  
ATOM   4171  OH  TYR A 254     -16.897  13.488  15.339  1.00 95.52           O  
ATOM   4172  CZ  TYR A 254     -17.056  12.308  14.670  1.00 95.52           C  
ATOM   4173  H   TYR A 254     -18.631   6.679  11.188  1.00 95.52           H  
ATOM   4174  HA  TYR A 254     -18.894   7.392  13.902  1.00 95.52           H  
ATOM   4175  HB3 TYR A 254     -17.729   8.802  11.488  1.00 95.52           H  
ATOM   4176  HB2 TYR A 254     -16.876   7.908  12.697  1.00 95.52           H  
ATOM   4177  HD1 TYR A 254     -17.954  11.136  11.591  1.00 95.52           H  
ATOM   4178  HD2 TYR A 254     -16.895   8.932  15.154  1.00 95.52           H  
ATOM   4179  HE1 TYR A 254     -17.595  13.260  12.801  1.00 95.52           H  
ATOM   4180  HE2 TYR A 254     -16.546  11.052  16.365  1.00 95.52           H  
ATOM   4181  HH  TYR A 254     -16.822  13.363  16.296  1.00 95.52           H  
ATOM   4182  N   PHE A 255     -20.898   9.097  11.898  1.00 95.90           N  
ATOM   4183  CA  PHE A 255     -22.141   9.875  11.819  1.00 95.90           C  
ATOM   4184  C   PHE A 255     -23.397   9.101  12.286  1.00 95.90           C  
ATOM   4185  O   PHE A 255     -24.483   9.680  12.291  1.00 95.90           O  
ATOM   4186  CB  PHE A 255     -22.337  10.414  10.381  1.00 95.90           C  
ATOM   4187  CG  PHE A 255     -21.257  11.333   9.818  1.00 95.90           C  
ATOM   4188  CD1 PHE A 255     -20.600  12.291  10.623  1.00 95.90           C  
ATOM   4189  CD2 PHE A 255     -21.021  11.346   8.425  1.00 95.90           C  
ATOM   4190  CE1 PHE A 255     -19.675  13.160  10.059  1.00 95.90           C  
ATOM   4191  CE2 PHE A 255     -20.093  12.223   7.879  1.00 95.90           C  
ATOM   4192  CZ  PHE A 255     -19.416  13.120   8.695  1.00 95.90           C  
ATOM   4193  H   PHE A 255     -20.491   8.813  11.009  1.00 95.90           H  
ATOM   4194  HA  PHE A 255     -22.055  10.723  12.500  1.00 95.90           H  
ATOM   4195  HB3 PHE A 255     -23.282  10.955  10.316  1.00 95.90           H  
ATOM   4196  HB2 PHE A 255     -22.441   9.563   9.706  1.00 95.90           H  
ATOM   4197  HD1 PHE A 255     -20.791  12.353  11.685  1.00 95.90           H  
ATOM   4198  HD2 PHE A 255     -21.548  10.660   7.776  1.00 95.90           H  
ATOM   4199  HE1 PHE A 255     -19.158  13.874  10.684  1.00 95.90           H  
ATOM   4200  HE2 PHE A 255     -19.901  12.210   6.816  1.00 95.90           H  
ATOM   4201  HZ  PHE A 255     -18.695  13.800   8.264  1.00 95.90           H  
ATOM   4202  N   ASN A 256     -23.244   7.825  12.675  1.00 92.91           N  
ATOM   4203  CA  ASN A 256     -24.280   6.894  13.150  1.00 92.91           C  
ATOM   4204  C   ASN A 256     -25.261   6.491  12.031  1.00 92.91           C  
ATOM   4205  O   ASN A 256     -26.419   6.174  12.310  1.00 92.91           O  
ATOM   4206  CB  ASN A 256     -25.015   7.406  14.424  1.00 92.91           C  
ATOM   4207  CG  ASN A 256     -24.109   7.590  15.642  1.00 92.91           C  
ATOM   4208  ND2 ASN A 256     -24.114   8.773  16.247  1.00 92.91           N  
ATOM   4209  OD1 ASN A 256     -23.429   6.660  16.070  1.00 92.91           O  
ATOM   4210  H   ASN A 256     -22.313   7.425  12.628  1.00 92.91           H  
ATOM   4211  HA  ASN A 256     -23.746   5.982  13.420  1.00 92.91           H  
ATOM   4212  HB3 ASN A 256     -25.767   6.676  14.726  1.00 92.91           H  
ATOM   4213  HB2 ASN A 256     -25.568   8.321  14.213  1.00 92.91           H  
ATOM   4214 HD22 ASN A 256     -23.540   8.938  17.061  1.00 92.91           H  
ATOM   4215 HD21 ASN A 256     -24.684   9.534  15.902  1.00 92.91           H  
ATOM   4216  N   GLY A 257     -24.788   6.480  10.779  1.00 94.52           N  
ATOM   4217  CA  GLY A 257     -25.519   5.954   9.631  1.00 94.52           C  
ATOM   4218  C   GLY A 257     -25.311   4.433   9.578  1.00 94.52           C  
ATOM   4219  O   GLY A 257     -24.260   3.924   9.975  1.00 94.52           O  
ATOM   4220  H   GLY A 257     -23.805   6.695  10.619  1.00 94.52           H  
ATOM   4221  HA3 GLY A 257     -25.126   6.403   8.719  1.00 94.52           H  
ATOM   4222  HA2 GLY A 257     -26.579   6.206   9.686  1.00 94.52           H  
ATOM   4223  N   GLU A 258     -26.316   3.708   9.076  1.00 93.59           N  
ATOM   4224  CA  GLU A 258     -26.279   2.257   8.917  1.00 93.59           C  
ATOM   4225  C   GLU A 258     -25.524   1.877   7.631  1.00 93.59           C  
ATOM   4226  O   GLU A 258     -25.832   2.414   6.564  1.00 93.59           O  
ATOM   4227  CB  GLU A 258     -27.718   1.699   8.893  1.00 93.59           C  
ATOM   4228  CG  GLU A 258     -28.539   2.022  10.167  1.00 93.59           C  
ATOM   4229  CD  GLU A 258     -29.958   1.439  10.205  1.00 93.59           C  
ATOM   4230  OE1 GLU A 258     -30.641   1.657  11.226  1.00 93.59           O  
ATOM   4231  OE2 GLU A 258     -30.394   0.776   9.242  1.00 93.59           O1-
ATOM   4232  H   GLU A 258     -27.140   4.171   8.723  1.00 93.59           H  
ATOM   4233  HA  GLU A 258     -25.763   1.818   9.775  1.00 93.59           H  
ATOM   4234  HB3 GLU A 258     -27.670   0.617   8.763  1.00 93.59           H  
ATOM   4235  HB2 GLU A 258     -28.245   2.081   8.016  1.00 93.59           H  
ATOM   4236  HG3 GLU A 258     -28.620   3.103  10.290  1.00 93.59           H  
ATOM   4237  HG2 GLU A 258     -27.994   1.658  11.040  1.00 93.59           H  
ATOM   4238  N   VAL A 259     -24.585   0.936   7.751  1.00 94.18           N  
ATOM   4239  CA  VAL A 259     -23.890   0.289   6.641  1.00 94.18           C  
ATOM   4240  C   VAL A 259     -24.019  -1.232   6.903  1.00 94.18           C  
ATOM   4241  O   VAL A 259     -23.639  -1.662   7.999  1.00 94.18           O  
ATOM   4242  CB  VAL A 259     -22.374   0.661   6.628  1.00 94.18           C  
ATOM   4243  CG1 VAL A 259     -21.600  -0.032   5.485  1.00 94.18           C  
ATOM   4244  CG2 VAL A 259     -22.166   2.185   6.537  1.00 94.18           C  
ATOM   4245  H   VAL A 259     -24.398   0.527   8.657  1.00 94.18           H  
ATOM   4246  HA  VAL A 259     -24.319   0.589   5.687  1.00 94.18           H  
ATOM   4247  HB  VAL A 259     -21.918   0.337   7.566  1.00 94.18           H  
ATOM   4248 HG11 VAL A 259     -20.557   0.281   5.463  1.00 94.18           H  
ATOM   4249 HG12 VAL A 259     -21.593  -1.116   5.586  1.00 94.18           H  
ATOM   4250 HG13 VAL A 259     -22.032   0.207   4.512  1.00 94.18           H  
ATOM   4251 HG21 VAL A 259     -21.112   2.450   6.467  1.00 94.18           H  
ATOM   4252 HG22 VAL A 259     -22.668   2.603   5.663  1.00 94.18           H  
ATOM   4253 HG23 VAL A 259     -22.557   2.691   7.419  1.00 94.18           H  
ATOM   4254  N   PRO A 260     -24.593  -2.015   5.956  1.00 94.03           N  
ATOM   4255  CA  PRO A 260     -24.643  -3.489   6.064  1.00 94.03           C  
ATOM   4256  C   PRO A 260     -23.264  -4.143   6.268  1.00 94.03           C  
ATOM   4257  O   PRO A 260     -22.288  -3.699   5.660  1.00 94.03           O  
ATOM   4258  CB  PRO A 260     -25.277  -3.936   4.735  1.00 94.03           C  
ATOM   4259  CG  PRO A 260     -26.080  -2.739   4.258  1.00 94.03           C  
ATOM   4260  CD  PRO A 260     -25.246  -1.554   4.727  1.00 94.03           C  
ATOM   4261  HA  PRO A 260     -25.307  -3.733   6.896  1.00 94.03           H  
ATOM   4262  HB3 PRO A 260     -25.893  -4.829   4.845  1.00 94.03           H  
ATOM   4263  HB2 PRO A 260     -24.506  -4.166   3.999  1.00 94.03           H  
ATOM   4264  HG3 PRO A 260     -27.045  -2.727   4.767  1.00 94.03           H  
ATOM   4265  HG2 PRO A 260     -26.269  -2.739   3.184  1.00 94.03           H  
ATOM   4266  HD2 PRO A 260     -24.480  -1.300   3.992  1.00 94.03           H  
ATOM   4267  HD3 PRO A 260     -25.887  -0.684   4.877  1.00 94.03           H  
ATOM   4268  N   GLN A 261     -23.212  -5.201   7.090  1.00 90.79           N  
ATOM   4269  CA  GLN A 261     -21.984  -5.930   7.428  1.00 90.79           C  
ATOM   4270  C   GLN A 261     -21.228  -6.454   6.192  1.00 90.79           C  
ATOM   4271  O   GLN A 261     -20.013  -6.303   6.127  1.00 90.79           O  
ATOM   4272  CB  GLN A 261     -22.298  -7.030   8.469  1.00 90.79           C  
ATOM   4273  CG  GLN A 261     -21.083  -7.886   8.899  1.00 90.79           C  
ATOM   4274  CD  GLN A 261     -21.327  -8.659  10.197  1.00 90.79           C  
ATOM   4275  NE2 GLN A 261     -21.002  -9.944  10.238  1.00 90.79           N  
ATOM   4276  OE1 GLN A 261     -21.784  -8.094  11.188  1.00 90.79           O  
ATOM   4277  H   GLN A 261     -24.057  -5.510   7.549  1.00 90.79           H  
ATOM   4278  HA  GLN A 261     -21.322  -5.208   7.911  1.00 90.79           H  
ATOM   4279  HB3 GLN A 261     -23.079  -7.692   8.094  1.00 90.79           H  
ATOM   4280  HB2 GLN A 261     -22.717  -6.537   9.347  1.00 90.79           H  
ATOM   4281  HG3 GLN A 261     -20.227  -7.234   9.075  1.00 90.79           H  
ATOM   4282  HG2 GLN A 261     -20.791  -8.570   8.101  1.00 90.79           H  
ATOM   4283 HE22 GLN A 261     -21.121 -10.457  11.097  1.00 90.79           H  
ATOM   4284 HE21 GLN A 261     -20.635 -10.446   9.432  1.00 90.79           H  
ATOM   4285  N   LEU A 262     -21.961  -6.987   5.203  1.00 93.10           N  
ATOM   4286  CA  LEU A 262     -21.387  -7.458   3.941  1.00 93.10           C  
ATOM   4287  C   LEU A 262     -20.803  -6.312   3.086  1.00 93.10           C  
ATOM   4288  O   LEU A 262     -19.735  -6.486   2.504  1.00 93.10           O  
ATOM   4289  CB  LEU A 262     -22.431  -8.314   3.183  1.00 93.10           C  
ATOM   4290  CG  LEU A 262     -21.963  -8.945   1.846  1.00 93.10           C  
ATOM   4291  CD1 LEU A 262     -20.694  -9.814   1.995  1.00 93.10           C  
ATOM   4292  CD2 LEU A 262     -23.119  -9.716   1.174  1.00 93.10           C  
ATOM   4293  H   LEU A 262     -22.960  -7.061   5.316  1.00 93.10           H  
ATOM   4294  HA  LEU A 262     -20.552  -8.107   4.207  1.00 93.10           H  
ATOM   4295  HB3 LEU A 262     -23.309  -7.697   2.988  1.00 93.10           H  
ATOM   4296  HB2 LEU A 262     -22.767  -9.116   3.842  1.00 93.10           H  
ATOM   4297  HG  LEU A 262     -21.712  -8.128   1.167  1.00 93.10           H  
ATOM   4298 HD11 LEU A 262     -20.776 -10.777   1.490  1.00 93.10           H  
ATOM   4299 HD12 LEU A 262     -19.830  -9.312   1.562  1.00 93.10           H  
ATOM   4300 HD13 LEU A 262     -20.449 -10.024   3.035  1.00 93.10           H  
ATOM   4301 HD21 LEU A 262     -23.255  -9.388   0.142  1.00 93.10           H  
ATOM   4302 HD22 LEU A 262     -22.952 -10.793   1.150  1.00 93.10           H  
ATOM   4303 HD23 LEU A 262     -24.070  -9.560   1.684  1.00 93.10           H  
ATOM   4304  N   VAL A 263     -21.472  -5.150   3.057  1.00 95.61           N  
ATOM   4305  CA  VAL A 263     -21.006  -3.952   2.350  1.00 95.61           C  
ATOM   4306  C   VAL A 263     -19.717  -3.384   2.986  1.00 95.61           C  
ATOM   4307  O   VAL A 263     -18.772  -3.063   2.264  1.00 95.61           O  
ATOM   4308  CB  VAL A 263     -22.117  -2.857   2.293  1.00 95.61           C  
ATOM   4309  CG1 VAL A 263     -21.660  -1.474   1.780  1.00 95.61           C  
ATOM   4310  CG2 VAL A 263     -23.313  -3.338   1.450  1.00 95.61           C  
ATOM   4311  H   VAL A 263     -22.294  -5.043   3.631  1.00 95.61           H  
ATOM   4312  HA  VAL A 263     -20.762  -4.245   1.326  1.00 95.61           H  
ATOM   4313  HB  VAL A 263     -22.485  -2.697   3.306  1.00 95.61           H  
ATOM   4314 HG11 VAL A 263     -22.505  -0.791   1.687  1.00 95.61           H  
ATOM   4315 HG12 VAL A 263     -20.950  -0.996   2.457  1.00 95.61           H  
ATOM   4316 HG13 VAL A 263     -21.188  -1.550   0.800  1.00 95.61           H  
ATOM   4317 HG21 VAL A 263     -24.129  -2.615   1.473  1.00 95.61           H  
ATOM   4318 HG22 VAL A 263     -23.028  -3.482   0.408  1.00 95.61           H  
ATOM   4319 HG23 VAL A 263     -23.713  -4.286   1.810  1.00 95.61           H  
ATOM   4320  N   LEU A 264     -19.683  -3.346   4.326  1.00 95.05           N  
ATOM   4321  CA  LEU A 264     -18.498  -3.038   5.127  1.00 95.05           C  
ATOM   4322  C   LEU A 264     -17.356  -4.039   4.854  1.00 95.05           C  
ATOM   4323  O   LEU A 264     -16.250  -3.615   4.524  1.00 95.05           O  
ATOM   4324  CB  LEU A 264     -18.918  -2.931   6.617  1.00 95.05           C  
ATOM   4325  CG  LEU A 264     -17.814  -2.939   7.704  1.00 95.05           C  
ATOM   4326  CD1 LEU A 264     -16.762  -1.823   7.536  1.00 95.05           C  
ATOM   4327  CD2 LEU A 264     -18.436  -2.944   9.115  1.00 95.05           C  
ATOM   4328  H   LEU A 264     -20.520  -3.613   4.836  1.00 95.05           H  
ATOM   4329  HA  LEU A 264     -18.143  -2.057   4.808  1.00 95.05           H  
ATOM   4330  HB3 LEU A 264     -19.586  -3.763   6.839  1.00 95.05           H  
ATOM   4331  HB2 LEU A 264     -19.525  -2.032   6.738  1.00 95.05           H  
ATOM   4332  HG  LEU A 264     -17.275  -3.879   7.609  1.00 95.05           H  
ATOM   4333 HD11 LEU A 264     -16.925  -0.985   8.214  1.00 95.05           H  
ATOM   4334 HD12 LEU A 264     -15.761  -2.208   7.732  1.00 95.05           H  
ATOM   4335 HD13 LEU A 264     -16.745  -1.418   6.526  1.00 95.05           H  
ATOM   4336 HD21 LEU A 264     -18.225  -3.886   9.622  1.00 95.05           H  
ATOM   4337 HD22 LEU A 264     -18.052  -2.143   9.748  1.00 95.05           H  
ATOM   4338 HD23 LEU A 264     -19.520  -2.834   9.088  1.00 95.05           H  
ATOM   4339  N   TYR A 265     -17.658  -5.343   4.932  1.00 95.72           N  
ATOM   4340  CA  TYR A 265     -16.709  -6.443   4.728  1.00 95.72           C  
ATOM   4341  C   TYR A 265     -16.121  -6.466   3.305  1.00 95.72           C  
ATOM   4342  O   TYR A 265     -14.921  -6.691   3.167  1.00 95.72           O  
ATOM   4343  CB  TYR A 265     -17.292  -7.826   5.132  1.00  0.00           C  
ATOM   4344  CG  TYR A 265     -17.407  -8.082   6.643  1.00  0.00           C  
ATOM   4345  CD1 TYR A 265     -17.233  -7.068   7.591  1.00  0.00           C  
ATOM   4346  CD2 TYR A 265     -17.680  -9.379   7.084  1.00  0.00           C  
ATOM   4347  CE1 TYR A 265     -17.310  -7.345   8.948  1.00  0.00           C  
ATOM   4348  CE2 TYR A 265     -17.738  -9.659   8.447  1.00  0.00           C  
ATOM   4349  CZ  TYR A 265     -17.546  -8.652   9.391  1.00  0.00           C  
ATOM   4350  OH  TYR A 265     -17.566  -9.040  10.714  1.00  0.00           O  
ATOM   4351  H   TYR A 265     -18.586  -5.618   5.248  1.00 95.72           H  
ATOM   4352  HA  TYR A 265     -15.847  -6.245   5.368  1.00 95.72           H  
ATOM   4353  HB2 TYR A 265     -18.274  -7.960   4.679  1.00  0.00           H  
ATOM   4354  HB3 TYR A 265     -16.662  -8.621   4.731  1.00  0.00           H  
ATOM   4355  HD1 TYR A 265     -17.025  -6.052   7.303  1.00  0.00           H  
ATOM   4356  HD2 TYR A 265     -17.820 -10.181   6.374  1.00  0.00           H  
ATOM   4357  HE1 TYR A 265     -17.158  -6.523   9.626  1.00  0.00           H  
ATOM   4358  HE2 TYR A 265     -17.919 -10.672   8.777  1.00  0.00           H  
ATOM   4359  N   MET A 266     -16.922  -6.166   2.274  1.00 96.85           N  
ATOM   4360  CA  MET A 266     -16.422  -5.974   0.909  1.00 96.85           C  
ATOM   4361  C   MET A 266     -15.457  -4.779   0.784  1.00 96.85           C  
ATOM   4362  O   MET A 266     -14.526  -4.852  -0.014  1.00 96.85           O  
ATOM   4363  CB  MET A 266     -17.586  -5.849  -0.097  1.00 96.85           C  
ATOM   4364  CG  MET A 266     -18.284  -7.179  -0.435  1.00 96.85           C  
ATOM   4365  SD  MET A 266     -17.245  -8.500  -1.132  1.00 96.85           S  
ATOM   4366  CE  MET A 266     -16.528  -7.663  -2.572  1.00 96.85           C  
ATOM   4367  H   MET A 266     -17.921  -6.048   2.426  1.00 96.85           H  
ATOM   4368  HA  MET A 266     -15.832  -6.855   0.651  1.00 96.85           H  
ATOM   4369  HB3 MET A 266     -17.230  -5.403  -1.026  1.00 96.85           H  
ATOM   4370  HB2 MET A 266     -18.324  -5.142   0.287  1.00 96.85           H  
ATOM   4371  HG3 MET A 266     -19.099  -6.987  -1.134  1.00 96.85           H  
ATOM   4372  HG2 MET A 266     -18.750  -7.583   0.460  1.00 96.85           H  
ATOM   4373  HE1 MET A 266     -15.960  -8.373  -3.174  1.00 96.85           H  
ATOM   4374  HE2 MET A 266     -17.310  -7.232  -3.197  1.00 96.85           H  
ATOM   4375  HE3 MET A 266     -15.850  -6.868  -2.261  1.00 96.85           H  
ATOM   4376  N   GLY A 267     -15.655  -3.728   1.593  1.00 97.59           N  
ATOM   4377  CA  GLY A 267     -14.746  -2.586   1.700  1.00 97.59           C  
ATOM   4378  C   GLY A 267     -13.416  -3.007   2.348  1.00 97.59           C  
ATOM   4379  O   GLY A 267     -12.354  -2.598   1.879  1.00 97.59           O  
ATOM   4380  H   GLY A 267     -16.429  -3.756   2.246  1.00 97.59           H  
ATOM   4381  HA3 GLY A 267     -15.214  -1.814   2.313  1.00 97.59           H  
ATOM   4382  HA2 GLY A 267     -14.568  -2.152   0.715  1.00 97.59           H  
ATOM   4383  N   ILE A 268     -13.469  -3.867   3.376  1.00 96.64           N  
ATOM   4384  CA  ILE A 268     -12.297  -4.464   4.023  1.00 96.64           C  
ATOM   4385  C   ILE A 268     -11.503  -5.341   3.026  1.00 96.64           C  
ATOM   4386  O   ILE A 268     -10.313  -5.090   2.833  1.00 96.64           O  
ATOM   4387  CB  ILE A 268     -12.654  -5.276   5.310  1.00 96.64           C  
ATOM   4388  CG1 ILE A 268     -13.370  -4.395   6.362  1.00 96.64           C  
ATOM   4389  CG2 ILE A 268     -11.437  -5.971   5.959  1.00 96.64           C  
ATOM   4390  CD1 ILE A 268     -13.998  -5.180   7.526  1.00 96.64           C  
ATOM   4391  H   ILE A 268     -14.376  -4.147   3.731  1.00 96.64           H  
ATOM   4392  HA  ILE A 268     -11.642  -3.645   4.322  1.00 96.64           H  
ATOM   4393  HB  ILE A 268     -13.346  -6.067   5.025  1.00 96.64           H  
ATOM   4394 HG13 ILE A 268     -14.158  -3.809   5.896  1.00 96.64           H  
ATOM   4395 HG12 ILE A 268     -12.670  -3.659   6.756  1.00 96.64           H  
ATOM   4396 HG21 ILE A 268     -11.711  -6.498   6.872  1.00 96.64           H  
ATOM   4397 HG22 ILE A 268     -10.990  -6.719   5.303  1.00 96.64           H  
ATOM   4398 HG23 ILE A 268     -10.658  -5.252   6.211  1.00 96.64           H  
ATOM   4399 HD11 ILE A 268     -14.942  -4.730   7.833  1.00 96.64           H  
ATOM   4400 HD12 ILE A 268     -14.198  -6.220   7.264  1.00 96.64           H  
ATOM   4401 HD13 ILE A 268     -13.344  -5.179   8.398  1.00 96.64           H  
ATOM   4402  N   LEU A 269     -12.186  -6.273   2.341  1.00 97.83           N  
ATOM   4403  CA  LEU A 269     -11.602  -7.139   1.307  1.00 97.83           C  
ATOM   4404  C   LEU A 269     -10.971  -6.341   0.154  1.00 97.83           C  
ATOM   4405  O   LEU A 269      -9.866  -6.670  -0.269  1.00 97.83           O  
ATOM   4406  CB  LEU A 269     -12.658  -8.113   0.740  1.00 97.83           C  
ATOM   4407  CG  LEU A 269     -13.173  -9.161   1.743  1.00 97.83           C  
ATOM   4408  CD1 LEU A 269     -14.374  -9.936   1.162  1.00 97.83           C  
ATOM   4409  CD2 LEU A 269     -12.056 -10.095   2.242  1.00 97.83           C  
ATOM   4410  H   LEU A 269     -13.169  -6.419   2.560  1.00 97.83           H  
ATOM   4411  HA  LEU A 269     -10.799  -7.710   1.777  1.00 97.83           H  
ATOM   4412  HB3 LEU A 269     -12.242  -8.638  -0.123  1.00 97.83           H  
ATOM   4413  HB2 LEU A 269     -13.498  -7.534   0.354  1.00 97.83           H  
ATOM   4414  HG  LEU A 269     -13.532  -8.630   2.620  1.00 97.83           H  
ATOM   4415 HD11 LEU A 269     -15.280  -9.725   1.730  1.00 97.83           H  
ATOM   4416 HD12 LEU A 269     -14.580  -9.661   0.128  1.00 97.83           H  
ATOM   4417 HD13 LEU A 269     -14.227 -11.015   1.176  1.00 97.83           H  
ATOM   4418 HD21 LEU A 269     -12.436 -11.068   2.550  1.00 97.83           H  
ATOM   4419 HD22 LEU A 269     -11.289 -10.260   1.487  1.00 97.83           H  
ATOM   4420 HD23 LEU A 269     -11.566  -9.668   3.118  1.00 97.83           H  
ATOM   4421  N   LEU A 270     -11.664  -5.290  -0.308  1.00 97.95           N  
ATOM   4422  CA  LEU A 270     -11.179  -4.346  -1.312  1.00 97.95           C  
ATOM   4423  C   LEU A 270      -9.870  -3.659  -0.873  1.00 97.95           C  
ATOM   4424  O   LEU A 270      -8.909  -3.661  -1.640  1.00 97.95           O  
ATOM   4425  CB  LEU A 270     -12.316  -3.352  -1.661  1.00 97.95           C  
ATOM   4426  CG  LEU A 270     -11.960  -2.181  -2.601  1.00 97.95           C  
ATOM   4427  CD1 LEU A 270     -11.422  -2.661  -3.965  1.00 97.95           C  
ATOM   4428  CD2 LEU A 270     -13.148  -1.205  -2.744  1.00 97.95           C  
ATOM   4429  H   LEU A 270     -12.593  -5.110   0.062  1.00 97.95           H  
ATOM   4430  HA  LEU A 270     -10.951  -4.927  -2.207  1.00 97.95           H  
ATOM   4431  HB3 LEU A 270     -12.691  -2.925  -0.731  1.00 97.95           H  
ATOM   4432  HB2 LEU A 270     -13.150  -3.907  -2.092  1.00 97.95           H  
ATOM   4433  HG  LEU A 270     -11.171  -1.613  -2.114  1.00 97.95           H  
ATOM   4434 HD11 LEU A 270     -11.803  -2.074  -4.800  1.00 97.95           H  
ATOM   4435 HD12 LEU A 270     -10.335  -2.589  -4.000  1.00 97.95           H  
ATOM   4436 HD13 LEU A 270     -11.681  -3.702  -4.162  1.00 97.95           H  
ATOM   4437 HD21 LEU A 270     -12.863  -0.200  -2.431  1.00 97.95           H  
ATOM   4438 HD22 LEU A 270     -13.517  -1.131  -3.767  1.00 97.95           H  
ATOM   4439 HD23 LEU A 270     -13.997  -1.498  -2.125  1.00 97.95           H  
ATOM   4440  N   SER A 271      -9.841  -3.117   0.352  1.00 97.48           N  
ATOM   4441  CA  SER A 271      -8.669  -2.452   0.922  1.00 97.48           C  
ATOM   4442  C   SER A 271      -7.454  -3.401   1.080  1.00 97.48           C  
ATOM   4443  O   SER A 271      -6.332  -3.025   0.732  1.00 97.48           O  
ATOM   4444  CB  SER A 271      -9.099  -1.711   2.210  1.00 97.48           C  
ATOM   4445  OG  SER A 271      -9.285  -2.557   3.331  1.00 97.48           O  
ATOM   4446  H   SER A 271     -10.681  -3.129   0.924  1.00 97.48           H  
ATOM   4447  HA  SER A 271      -8.372  -1.681   0.208  1.00 97.48           H  
ATOM   4448  HB3 SER A 271     -10.008  -1.133   2.037  1.00 97.48           H  
ATOM   4449  HB2 SER A 271      -8.338  -0.983   2.478  1.00 97.48           H  
ATOM   4450  HG  SER A 271      -9.796  -3.339   3.065  1.00 97.48           H  
ATOM   4451  N   HIS A 272      -7.700  -4.639   1.534  1.00 97.55           N  
ATOM   4452  CA  HIS A 272      -6.689  -5.685   1.680  1.00 97.55           C  
ATOM   4453  C   HIS A 272      -6.181  -6.237   0.335  1.00 97.55           C  
ATOM   4454  O   HIS A 272      -5.009  -6.604   0.243  1.00 97.55           O  
ATOM   4455  CB  HIS A 272      -7.230  -6.807   2.588  1.00 97.55           C  
ATOM   4456  CG  HIS A 272      -7.353  -6.442   4.052  1.00 97.55           C  
ATOM   4457  CD2 HIS A 272      -7.072  -5.287   4.753  1.00 97.55           C  
ATOM   4458  ND1 HIS A 272      -7.807  -7.340   5.001  1.00 97.55           N  
ATOM   4459  CE1 HIS A 272      -7.776  -6.730   6.184  1.00 97.55           C  
ATOM   4460  NE2 HIS A 272      -7.325  -5.481   6.115  1.00 97.55           N  
ATOM   4461  H   HIS A 272      -8.642  -4.881   1.831  1.00 97.55           H  
ATOM   4462  HA  HIS A 272      -5.816  -5.248   2.170  1.00 97.55           H  
ATOM   4463  HB3 HIS A 272      -6.578  -7.679   2.525  1.00 97.55           H  
ATOM   4464  HB2 HIS A 272      -8.204  -7.142   2.230  1.00 97.55           H  
ATOM   4465  HD2 HIS A 272      -6.700  -4.340   4.388  1.00 97.55           H  
ATOM   4466  HD1 HIS A 272      -8.129  -8.310   4.863  1.00 97.55           H  
ATOM   4467  HE1 HIS A 272      -8.080  -7.216   7.100  1.00 97.55           H  
ATOM   4468  N   ALA A 273      -7.034  -6.247  -0.702  1.00 97.49           N  
ATOM   4469  CA  ALA A 273      -6.687  -6.682  -2.057  1.00 97.49           C  
ATOM   4470  C   ALA A 273      -5.587  -5.835  -2.723  1.00 97.49           C  
ATOM   4471  O   ALA A 273      -4.917  -6.336  -3.625  1.00 97.49           O  
ATOM   4472  CB  ALA A 273      -7.940  -6.738  -2.943  1.00 97.49           C  
ATOM   4473  H   ALA A 273      -8.006  -5.996  -0.543  1.00 97.49           H  
ATOM   4474  HA  ALA A 273      -6.302  -7.698  -1.973  1.00 97.49           H  
ATOM   4475  HB1 ALA A 273      -7.691  -7.097  -3.943  1.00 97.49           H  
ATOM   4476  HB2 ALA A 273      -8.685  -7.419  -2.535  1.00 97.49           H  
ATOM   4477  HB3 ALA A 273      -8.402  -5.758  -3.056  1.00 97.49           H  
ATOM   4478  N   ASN A 274      -5.368  -4.598  -2.249  1.00 96.94           N  
ATOM   4479  CA  ASN A 274      -4.251  -3.746  -2.673  1.00 96.94           C  
ATOM   4480  C   ASN A 274      -2.884  -4.436  -2.477  1.00 96.94           C  
ATOM   4481  O   ASN A 274      -2.063  -4.407  -3.392  1.00 96.94           O  
ATOM   4482  CB  ASN A 274      -4.313  -2.370  -1.967  1.00 96.94           C  
ATOM   4483  CG  ASN A 274      -3.198  -1.415  -2.412  1.00 96.94           C  
ATOM   4484  ND2 ASN A 274      -3.212  -0.985  -3.669  1.00 96.94           N  
ATOM   4485  OD1 ASN A 274      -2.310  -1.081  -1.632  1.00 96.94           O  
ATOM   4486  H   ASN A 274      -5.952  -4.259  -1.496  1.00 96.94           H  
ATOM   4487  HA  ASN A 274      -4.392  -3.574  -3.741  1.00 96.94           H  
ATOM   4488  HB3 ASN A 274      -4.240  -2.504  -0.887  1.00 96.94           H  
ATOM   4489  HB2 ASN A 274      -5.276  -1.893  -2.151  1.00 96.94           H  
ATOM   4490 HD22 ASN A 274      -2.429  -0.447  -4.015  1.00 96.94           H  
ATOM   4491 HD21 ASN A 274      -3.939  -1.252  -4.312  1.00 96.94           H  
ATOM   4492  N   SER A 275      -2.700  -5.112  -1.337  1.00 97.22           N  
ATOM   4493  CA  SER A 275      -1.448  -5.767  -0.970  1.00 97.22           C  
ATOM   4494  C   SER A 275      -1.032  -6.910  -1.923  1.00 97.22           C  
ATOM   4495  O   SER A 275       0.164  -7.143  -2.074  1.00 97.22           O  
ATOM   4496  CB  SER A 275      -1.548  -6.249   0.490  1.00 97.22           C  
ATOM   4497  OG  SER A 275      -1.712  -5.148   1.371  1.00 97.22           O  
ATOM   4498  H   SER A 275      -3.428  -5.144  -0.635  1.00 97.22           H  
ATOM   4499  HA  SER A 275      -0.664  -5.011  -1.035  1.00 97.22           H  
ATOM   4500  HB3 SER A 275      -0.641  -6.781   0.775  1.00 97.22           H  
ATOM   4501  HB2 SER A 275      -2.372  -6.951   0.616  1.00 97.22           H  
ATOM   4502  HG  SER A 275      -0.864  -4.654   1.403  1.00 97.22           H  
ATOM   4503  N   MET A 276      -1.994  -7.581  -2.579  1.00 96.45           N  
ATOM   4504  CA  MET A 276      -1.701  -8.560  -3.633  1.00 96.45           C  
ATOM   4505  C   MET A 276      -1.625  -7.905  -5.026  1.00 96.45           C  
ATOM   4506  O   MET A 276      -0.893  -8.409  -5.877  1.00 96.45           O  
ATOM   4507  CB  MET A 276      -2.694  -9.742  -3.595  1.00 96.45           C  
ATOM   4508  CG  MET A 276      -4.174  -9.403  -3.834  1.00 96.45           C  
ATOM   4509  SD  MET A 276      -5.266 -10.843  -3.984  1.00 96.45           S  
ATOM   4510  CE  MET A 276      -4.858 -11.397  -5.663  1.00 96.45           C  
ATOM   4511  H   MET A 276      -2.960  -7.312  -2.449  1.00 96.45           H  
ATOM   4512  HA  MET A 276      -0.716  -8.996  -3.451  1.00 96.45           H  
ATOM   4513  HB3 MET A 276      -2.605 -10.244  -2.631  1.00 96.45           H  
ATOM   4514  HB2 MET A 276      -2.371 -10.473  -4.335  1.00 96.45           H  
ATOM   4515  HG3 MET A 276      -4.304  -8.790  -4.726  1.00 96.45           H  
ATOM   4516  HG2 MET A 276      -4.535  -8.814  -2.993  1.00 96.45           H  
ATOM   4517  HE1 MET A 276      -5.461 -12.267  -5.925  1.00 96.45           H  
ATOM   4518  HE2 MET A 276      -5.060 -10.608  -6.388  1.00 96.45           H  
ATOM   4519  HE3 MET A 276      -3.808 -11.677  -5.742  1.00 96.45           H  
ATOM   4520  N   MET A 277      -2.352  -6.799  -5.248  1.00 96.95           N  
ATOM   4521  CA  MET A 277      -2.327  -6.050  -6.506  1.00 96.95           C  
ATOM   4522  C   MET A 277      -1.010  -5.296  -6.754  1.00 96.95           C  
ATOM   4523  O   MET A 277      -0.635  -5.144  -7.914  1.00 96.95           O  
ATOM   4524  CB  MET A 277      -3.531  -5.088  -6.601  1.00 96.95           C  
ATOM   4525  CG  MET A 277      -4.861  -5.764  -6.977  1.00 96.95           C  
ATOM   4526  SD  MET A 277      -4.910  -6.627  -8.579  1.00 96.95           S  
ATOM   4527  CE  MET A 277      -4.311  -5.338  -9.709  1.00 96.95           C  
ATOM   4528  H   MET A 277      -2.945  -6.431  -4.514  1.00 96.95           H  
ATOM   4529  HA  MET A 277      -2.407  -6.775  -7.314  1.00 96.95           H  
ATOM   4530  HB3 MET A 277      -3.328  -4.303  -7.331  1.00 96.95           H  
ATOM   4531  HB2 MET A 277      -3.649  -4.557  -5.658  1.00 96.95           H  
ATOM   4532  HG3 MET A 277      -5.653  -5.015  -6.975  1.00 96.95           H  
ATOM   4533  HG2 MET A 277      -5.133  -6.489  -6.210  1.00 96.95           H  
ATOM   4534  HE1 MET A 277      -4.407  -5.672 -10.742  1.00 96.95           H  
ATOM   4535  HE2 MET A 277      -4.887  -4.421  -9.589  1.00 96.95           H  
ATOM   4536  HE3 MET A 277      -3.259  -5.118  -9.526  1.00 96.95           H  
ATOM   4537  N   ASN A 278      -0.326  -4.841  -5.695  1.00 95.94           N  
ATOM   4538  CA  ASN A 278       0.941  -4.092  -5.793  1.00 95.94           C  
ATOM   4539  C   ASN A 278       2.045  -4.855  -6.577  1.00 95.94           C  
ATOM   4540  O   ASN A 278       2.527  -4.291  -7.561  1.00 95.94           O  
ATOM   4541  CB  ASN A 278       1.389  -3.575  -4.395  1.00 95.94           C  
ATOM   4542  CG  ASN A 278       0.496  -2.478  -3.803  1.00 95.94           C  
ATOM   4543  ND2 ASN A 278       0.449  -2.358  -2.481  1.00 95.94           N  
ATOM   4544  OD1 ASN A 278      -0.161  -1.735  -4.528  1.00 95.94           O  
ATOM   4545  H   ASN A 278      -0.758  -4.904  -4.777  1.00 95.94           H  
ATOM   4546  HA  ASN A 278       0.673  -3.220  -6.393  1.00 95.94           H  
ATOM   4547  HB3 ASN A 278       2.394  -3.157  -4.471  1.00 95.94           H  
ATOM   4548  HB2 ASN A 278       1.441  -4.385  -3.670  1.00 95.94           H  
ATOM   4549 HD22 ASN A 278      -0.206  -1.707  -2.066  1.00 95.94           H  
ATOM   4550 HD21 ASN A 278       0.980  -2.971  -1.849  1.00 95.94           H  
ATOM   4551  N   PRO A 279       2.339  -6.141  -6.252  1.00 96.46           N  
ATOM   4552  CA  PRO A 279       3.093  -7.051  -7.144  1.00 96.46           C  
ATOM   4553  C   PRO A 279       2.591  -7.166  -8.597  1.00 96.46           C  
ATOM   4554  O   PRO A 279       3.404  -7.151  -9.522  1.00 96.46           O  
ATOM   4555  CB  PRO A 279       2.993  -8.417  -6.441  1.00 96.46           C  
ATOM   4556  CG  PRO A 279       2.873  -8.081  -4.971  1.00 96.46           C  
ATOM   4557  CD  PRO A 279       2.087  -6.779  -4.956  1.00 96.46           C  
ATOM   4558  HA  PRO A 279       4.131  -6.711  -7.148  1.00 96.46           H  
ATOM   4559  HB3 PRO A 279       3.850  -9.058  -6.654  1.00 96.46           H  
ATOM   4560  HB2 PRO A 279       2.097  -8.957  -6.753  1.00 96.46           H  
ATOM   4561  HG3 PRO A 279       3.870  -7.905  -4.565  1.00 96.46           H  
ATOM   4562  HG2 PRO A 279       2.406  -8.864  -4.374  1.00 96.46           H  
ATOM   4563  HD2 PRO A 279       1.026  -6.971  -4.829  1.00 96.46           H  
ATOM   4564  HD3 PRO A 279       2.432  -6.178  -4.118  1.00 96.46           H  
ATOM   4565  N   ILE A 280       1.273  -7.322  -8.775  1.00 95.96           N  
ATOM   4566  CA  ILE A 280       0.631  -7.557 -10.070  1.00 95.96           C  
ATOM   4567  C   ILE A 280       0.795  -6.369 -11.045  1.00 95.96           C  
ATOM   4568  O   ILE A 280       1.047  -6.602 -12.228  1.00 95.96           O  
ATOM   4569  CB  ILE A 280      -0.867  -7.967  -9.897  1.00 95.96           C  
ATOM   4570  CG1 ILE A 280      -0.966  -9.348  -9.202  1.00 95.96           C  
ATOM   4571  CG2 ILE A 280      -1.712  -7.966 -11.190  1.00 95.96           C  
ATOM   4572  CD1 ILE A 280      -2.370  -9.709  -8.693  1.00 95.96           C  
ATOM   4573  H   ILE A 280       0.656  -7.305  -7.975  1.00 95.96           H  
ATOM   4574  HA  ILE A 280       1.151  -8.402 -10.525  1.00 95.96           H  
ATOM   4575  HB  ILE A 280      -1.328  -7.235  -9.238  1.00 95.96           H  
ATOM   4576 HG13 ILE A 280      -0.283  -9.396  -8.354  1.00 95.96           H  
ATOM   4577 HG12 ILE A 280      -0.626 -10.123  -9.891  1.00 95.96           H  
ATOM   4578 HG21 ILE A 280      -2.735  -8.293 -11.001  1.00 95.96           H  
ATOM   4579 HG22 ILE A 280      -1.791  -6.970 -11.624  1.00 95.96           H  
ATOM   4580 HG23 ILE A 280      -1.285  -8.630 -11.942  1.00 95.96           H  
ATOM   4581 HD11 ILE A 280      -2.311 -10.399  -7.850  1.00 95.96           H  
ATOM   4582 HD12 ILE A 280      -2.916  -8.831  -8.351  1.00 95.96           H  
ATOM   4583 HD13 ILE A 280      -2.963 -10.191  -9.471  1.00 95.96           H  
ATOM   4584  N   VAL A 281       0.731  -5.126 -10.542  1.00 96.58           N  
ATOM   4585  CA  VAL A 281       1.024  -3.923 -11.329  1.00 96.58           C  
ATOM   4586  C   VAL A 281       2.472  -3.927 -11.869  1.00 96.58           C  
ATOM   4587  O   VAL A 281       2.667  -3.665 -13.057  1.00 96.58           O  
ATOM   4588  CB  VAL A 281       0.759  -2.603 -10.543  1.00 96.58           C  
ATOM   4589  CG1 VAL A 281       1.235  -1.319 -11.264  1.00 96.58           C  
ATOM   4590  CG2 VAL A 281      -0.732  -2.449 -10.198  1.00 96.58           C  
ATOM   4591  H   VAL A 281       0.492  -4.999  -9.562  1.00 96.58           H  
ATOM   4592  HA  VAL A 281       0.359  -3.938 -12.194  1.00 96.58           H  
ATOM   4593  HB  VAL A 281       1.299  -2.658  -9.596  1.00 96.58           H  
ATOM   4594 HG11 VAL A 281       0.843  -0.419 -10.792  1.00 96.58           H  
ATOM   4595 HG12 VAL A 281       2.322  -1.228 -11.261  1.00 96.58           H  
ATOM   4596 HG13 VAL A 281       0.905  -1.306 -12.303  1.00 96.58           H  
ATOM   4597 HG21 VAL A 281      -0.899  -1.561  -9.587  1.00 96.58           H  
ATOM   4598 HG22 VAL A 281      -1.341  -2.353 -11.098  1.00 96.58           H  
ATOM   4599 HG23 VAL A 281      -1.113  -3.300  -9.635  1.00 96.58           H  
ATOM   4600  N   TYR A 282       3.449  -4.290 -11.025  1.00 94.85           N  
ATOM   4601  CA  TYR A 282       4.855  -4.417 -11.419  1.00 94.85           C  
ATOM   4602  C   TYR A 282       5.063  -5.512 -12.480  1.00 94.85           C  
ATOM   4603  O   TYR A 282       5.764  -5.268 -13.460  1.00 94.85           O  
ATOM   4604  CB  TYR A 282       5.759  -4.667 -10.192  1.00 94.85           C  
ATOM   4605  CG  TYR A 282       5.659  -3.679  -9.035  1.00 94.85           C  
ATOM   4606  CD1 TYR A 282       5.317  -2.324  -9.241  1.00 94.85           C  
ATOM   4607  CD2 TYR A 282       5.933  -4.128  -7.726  1.00 94.85           C  
ATOM   4608  CE1 TYR A 282       5.235  -1.437  -8.152  1.00 94.85           C  
ATOM   4609  CE2 TYR A 282       5.853  -3.242  -6.635  1.00 94.85           C  
ATOM   4610  OH  TYR A 282       5.429  -1.039  -5.789  1.00 94.85           O  
ATOM   4611  CZ  TYR A 282       5.504  -1.895  -6.847  1.00 94.85           C  
ATOM   4612  H   TYR A 282       3.225  -4.512 -10.063  1.00 94.85           H  
ATOM   4613  HA  TYR A 282       5.157  -3.476 -11.881  1.00 94.85           H  
ATOM   4614  HB3 TYR A 282       6.799  -4.689 -10.517  1.00 94.85           H  
ATOM   4615  HB2 TYR A 282       5.561  -5.665  -9.799  1.00 94.85           H  
ATOM   4616  HD1 TYR A 282       5.106  -1.947 -10.231  1.00 94.85           H  
ATOM   4617  HD2 TYR A 282       6.206  -5.158  -7.553  1.00 94.85           H  
ATOM   4618  HE1 TYR A 282       4.958  -0.409  -8.330  1.00 94.85           H  
ATOM   4619  HE2 TYR A 282       6.061  -3.600  -5.637  1.00 94.85           H  
ATOM   4620  HH  TYR A 282       5.219  -0.136  -6.048  1.00 94.85           H  
ATOM   4621  N   ALA A 283       4.397  -6.663 -12.304  1.00 93.99           N  
ATOM   4622  CA  ALA A 283       4.420  -7.787 -13.241  1.00 93.99           C  
ATOM   4623  C   ALA A 283       3.870  -7.453 -14.640  1.00 93.99           C  
ATOM   4624  O   ALA A 283       4.361  -8.012 -15.620  1.00 93.99           O  
ATOM   4625  CB  ALA A 283       3.685  -8.987 -12.625  1.00 93.99           C  
ATOM   4626  H   ALA A 283       3.859  -6.788 -11.451  1.00 93.99           H  
ATOM   4627  HA  ALA A 283       5.464  -8.066 -13.383  1.00 93.99           H  
ATOM   4628  HB1 ALA A 283       3.765  -9.864 -13.269  1.00 93.99           H  
ATOM   4629  HB2 ALA A 283       4.108  -9.254 -11.656  1.00 93.99           H  
ATOM   4630  HB3 ALA A 283       2.625  -8.779 -12.484  1.00 93.99           H  
ATOM   4631  N   TYR A 284       2.888  -6.546 -14.721  1.00 94.40           N  
ATOM   4632  CA  TYR A 284       2.402  -6.004 -15.988  1.00 94.40           C  
ATOM   4633  C   TYR A 284       3.324  -4.901 -16.537  1.00 94.40           C  
ATOM   4634  O   TYR A 284       3.724  -4.979 -17.700  1.00 94.40           O  
ATOM   4635  CB  TYR A 284       0.954  -5.480 -15.846  1.00 94.40           C  
ATOM   4636  CG  TYR A 284      -0.139  -6.538 -15.797  1.00 94.40           C  
ATOM   4637  CD1 TYR A 284      -0.296  -7.449 -16.865  1.00 94.40           C  
ATOM   4638  CD2 TYR A 284      -1.037  -6.588 -14.710  1.00 94.40           C  
ATOM   4639  CE1 TYR A 284      -1.328  -8.407 -16.840  1.00 94.40           C  
ATOM   4640  CE2 TYR A 284      -2.074  -7.541 -14.689  1.00 94.40           C  
ATOM   4641  OH  TYR A 284      -3.226  -9.373 -15.721  1.00 94.40           O  
ATOM   4642  CZ  TYR A 284      -2.219  -8.453 -15.750  1.00 94.40           C  
ATOM   4643  H   TYR A 284       2.489  -6.173 -13.867  1.00 94.40           H  
ATOM   4644  HA  TYR A 284       2.398  -6.808 -16.726  1.00 94.40           H  
ATOM   4645  HB3 TYR A 284       0.714  -4.858 -16.711  1.00 94.40           H  
ATOM   4646  HB2 TYR A 284       0.876  -4.815 -14.984  1.00 94.40           H  
ATOM   4647  HD1 TYR A 284       0.369  -7.415 -17.717  1.00 94.40           H  
ATOM   4648  HD2 TYR A 284      -0.938  -5.893 -13.887  1.00 94.40           H  
ATOM   4649  HE1 TYR A 284      -1.429  -9.096 -17.667  1.00 94.40           H  
ATOM   4650  HE2 TYR A 284      -2.759  -7.568 -13.853  1.00 94.40           H  
ATOM   4651  HH  TYR A 284      -3.236  -9.949 -16.499  1.00 94.40           H  
ATOM   4652  N   LYS A 285       3.585  -3.861 -15.734  1.00 93.75           N  
ATOM   4653  CA  LYS A 285       4.112  -2.590 -16.231  1.00 93.75           C  
ATOM   4654  C   LYS A 285       5.646  -2.518 -16.321  1.00 93.75           C  
ATOM   4655  O   LYS A 285       6.144  -1.809 -17.197  1.00 93.75           O  
ATOM   4656  CB  LYS A 285       3.556  -1.428 -15.376  1.00 93.75           C  
ATOM   4657  CG  LYS A 285       2.017  -1.277 -15.378  1.00 93.75           C  
ATOM   4658  CD  LYS A 285       1.393  -1.091 -16.774  1.00 93.75           C  
ATOM   4659  CE  LYS A 285      -0.112  -0.751 -16.712  1.00 93.75           C  
ATOM   4660  NZ  LYS A 285      -0.723  -0.617 -18.047  1.00 93.75           N1+
ATOM   4661  H   LYS A 285       3.257  -3.866 -14.769  1.00 93.75           H  
ATOM   4662  HA  LYS A 285       3.758  -2.443 -17.253  1.00 93.75           H  
ATOM   4663  HB3 LYS A 285       3.988  -0.491 -15.732  1.00 93.75           H  
ATOM   4664  HB2 LYS A 285       3.902  -1.535 -14.347  1.00 93.75           H  
ATOM   4665  HG3 LYS A 285       1.763  -0.421 -14.752  1.00 93.75           H  
ATOM   4666  HG2 LYS A 285       1.560  -2.139 -14.891  1.00 93.75           H  
ATOM   4667  HD3 LYS A 285       1.527  -2.008 -17.349  1.00 93.75           H  
ATOM   4668  HD2 LYS A 285       1.935  -0.308 -17.307  1.00 93.75           H  
ATOM   4669  HE3 LYS A 285      -0.257   0.183 -16.169  1.00 93.75           H  
ATOM   4670  HE2 LYS A 285      -0.647  -1.524 -16.158  1.00 93.75           H  
ATOM   4671  HZ1 LYS A 285      -0.652  -1.473 -18.569  1.00 93.75           H  
ATOM   4672  HZ2 LYS A 285      -1.699  -0.392 -17.956  1.00 93.75           H  
ATOM   4673  HZ3 LYS A 285      -0.285   0.119 -18.573  1.00 93.75           H  
ATOM   4674  N   ILE A 286       6.378  -3.212 -15.440  1.00 92.18           N  
ATOM   4675  CA  ILE A 286       7.837  -3.132 -15.386  1.00 92.18           C  
ATOM   4676  C   ILE A 286       8.423  -4.329 -16.162  1.00 92.18           C  
ATOM   4677  O   ILE A 286       8.266  -5.479 -15.746  1.00 92.18           O  
ATOM   4678  CB  ILE A 286       8.379  -3.109 -13.923  1.00 92.18           C  
ATOM   4679  CG1 ILE A 286       7.768  -1.932 -13.122  1.00 92.18           C  
ATOM   4680  CG2 ILE A 286       9.925  -3.049 -13.849  1.00 92.18           C  
ATOM   4681  CD1 ILE A 286       8.162  -1.906 -11.637  1.00 92.18           C  
ATOM   4682  H   ILE A 286       5.943  -3.869 -14.797  1.00 92.18           H  
ATOM   4683  HA  ILE A 286       8.182  -2.209 -15.858  1.00 92.18           H  
ATOM   4684  HB  ILE A 286       8.060  -4.029 -13.434  1.00 92.18           H  
ATOM   4685 HG13 ILE A 286       6.680  -1.957 -13.180  1.00 92.18           H  
ATOM   4686 HG12 ILE A 286       8.064  -0.989 -13.583  1.00 92.18           H  
ATOM   4687 HG21 ILE A 286      10.280  -3.088 -12.819  1.00 92.18           H  
ATOM   4688 HG22 ILE A 286      10.405  -3.877 -14.364  1.00 92.18           H  
ATOM   4689 HG23 ILE A 286      10.304  -2.127 -14.289  1.00 92.18           H  
ATOM   4690 HD11 ILE A 286       7.420  -1.369 -11.046  1.00 92.18           H  
ATOM   4691 HD12 ILE A 286       8.248  -2.911 -11.223  1.00 92.18           H  
ATOM   4692 HD13 ILE A 286       9.118  -1.402 -11.490  1.00 92.18           H  
ATOM   4693  N   LYS A 287       9.094  -4.031 -17.284  1.00 91.74           N  
ATOM   4694  CA  LYS A 287       9.685  -5.009 -18.201  1.00 91.74           C  
ATOM   4695  C   LYS A 287      10.730  -5.914 -17.519  1.00 91.74           C  
ATOM   4696  O   LYS A 287      10.679  -7.131 -17.694  1.00 91.74           O  
ATOM   4697  CB  LYS A 287      10.246  -4.268 -19.437  1.00 91.74           C  
ATOM   4698  CG  LYS A 287      10.893  -5.172 -20.506  1.00 91.74           C  
ATOM   4699  CD  LYS A 287      11.299  -4.399 -21.772  1.00 91.74           C  
ATOM   4700  CE  LYS A 287      12.005  -5.298 -22.808  1.00 91.74           C  
ATOM   4701  NZ  LYS A 287      12.366  -4.576 -24.041  1.00 91.74           N1+
ATOM   4702  H   LYS A 287       9.157  -3.063 -17.565  1.00 91.74           H  
ATOM   4703  HA  LYS A 287       8.873  -5.656 -18.539  1.00 91.74           H  
ATOM   4704  HB3 LYS A 287      10.979  -3.525 -19.118  1.00 91.74           H  
ATOM   4705  HB2 LYS A 287       9.432  -3.711 -19.903  1.00 91.74           H  
ATOM   4706  HG3 LYS A 287      10.200  -5.972 -20.774  1.00 91.74           H  
ATOM   4707  HG2 LYS A 287      11.776  -5.663 -20.095  1.00 91.74           H  
ATOM   4708  HD3 LYS A 287      11.952  -3.571 -21.490  1.00 91.74           H  
ATOM   4709  HD2 LYS A 287      10.407  -3.950 -22.214  1.00 91.74           H  
ATOM   4710  HE3 LYS A 287      11.363  -6.139 -23.073  1.00 91.74           H  
ATOM   4711  HE2 LYS A 287      12.913  -5.720 -22.375  1.00 91.74           H  
ATOM   4712  HZ1 LYS A 287      12.997  -3.819 -23.844  1.00 91.74           H  
ATOM   4713  HZ2 LYS A 287      12.824  -5.204 -24.678  1.00 91.74           H  
ATOM   4714  HZ3 LYS A 287      11.550  -4.210 -24.497  1.00 91.74           H  
ATOM   4715  N   LYS A 288      11.619  -5.315 -16.712  1.00 91.55           N  
ATOM   4716  CA  LYS A 288      12.629  -6.043 -15.940  1.00 91.55           C  
ATOM   4717  C   LYS A 288      12.020  -7.007 -14.911  1.00 91.55           C  
ATOM   4718  O   LYS A 288      12.549  -8.103 -14.734  1.00 91.55           O  
ATOM   4719  CB  LYS A 288      13.590  -5.065 -15.239  1.00 91.55           C  
ATOM   4720  CG  LYS A 288      14.544  -4.344 -16.204  1.00 91.55           C  
ATOM   4721  CD  LYS A 288      15.650  -3.590 -15.452  1.00 91.55           C  
ATOM   4722  CE  LYS A 288      16.715  -3.000 -16.395  1.00 91.55           C  
ATOM   4723  NZ  LYS A 288      17.826  -2.386 -15.652  1.00 91.55           N1+
ATOM   4724  H   LYS A 288      11.600  -4.311 -16.618  1.00 91.55           H  
ATOM   4725  HA  LYS A 288      13.203  -6.651 -16.643  1.00 91.55           H  
ATOM   4726  HB3 LYS A 288      14.203  -5.637 -14.538  1.00 91.55           H  
ATOM   4727  HB2 LYS A 288      13.040  -4.347 -14.630  1.00 91.55           H  
ATOM   4728  HG3 LYS A 288      13.984  -3.653 -16.836  1.00 91.55           H  
ATOM   4729  HG2 LYS A 288      14.997  -5.075 -16.876  1.00 91.55           H  
ATOM   4730  HD3 LYS A 288      16.120  -4.269 -14.738  1.00 91.55           H  
ATOM   4731  HD2 LYS A 288      15.195  -2.793 -14.860  1.00 91.55           H  
ATOM   4732  HE3 LYS A 288      16.269  -2.259 -17.060  1.00 91.55           H  
ATOM   4733  HE2 LYS A 288      17.124  -3.788 -17.029  1.00 91.55           H  
ATOM   4734  HZ1 LYS A 288      18.236  -3.078 -15.032  1.00 91.55           H  
ATOM   4735  HZ2 LYS A 288      18.534  -2.065 -16.290  1.00 91.55           H  
ATOM   4736  HZ3 LYS A 288      17.507  -1.606 -15.106  1.00 91.55           H  
ATOM   4737  N   PHE A 289      10.909  -6.602 -14.280  1.00 92.58           N  
ATOM   4738  CA  PHE A 289      10.171  -7.423 -13.323  1.00 92.58           C  
ATOM   4739  C   PHE A 289       9.575  -8.642 -14.045  1.00 92.58           C  
ATOM   4740  O   PHE A 289       9.786  -9.768 -13.600  1.00 92.58           O  
ATOM   4741  CB  PHE A 289       9.080  -6.578 -12.627  1.00 92.58           C  
ATOM   4742  CG  PHE A 289       8.477  -7.185 -11.371  1.00 92.58           C  
ATOM   4743  CD1 PHE A 289       7.603  -8.291 -11.444  1.00 92.58           C  
ATOM   4744  CD2 PHE A 289       8.882  -6.718 -10.103  1.00 92.58           C  
ATOM   4745  CE1 PHE A 289       7.124  -8.882 -10.284  1.00 92.58           C  
ATOM   4746  CE2 PHE A 289       8.392  -7.321  -8.955  1.00 92.58           C  
ATOM   4747  CZ  PHE A 289       7.517  -8.398  -9.045  1.00 92.58           C  
ATOM   4748  H   PHE A 289      10.493  -5.720 -14.539  1.00 92.58           H  
ATOM   4749  HA  PHE A 289      10.883  -7.770 -12.575  1.00 92.58           H  
ATOM   4750  HB3 PHE A 289       8.260  -6.386 -13.318  1.00 92.58           H  
ATOM   4751  HB2 PHE A 289       9.485  -5.601 -12.364  1.00 92.58           H  
ATOM   4752  HD1 PHE A 289       7.312  -8.700 -12.399  1.00 92.58           H  
ATOM   4753  HD2 PHE A 289       9.576  -5.894 -10.015  1.00 92.58           H  
ATOM   4754  HE1 PHE A 289       6.454  -9.728 -10.346  1.00 92.58           H  
ATOM   4755  HE2 PHE A 289       8.706  -6.952  -7.990  1.00 92.58           H  
ATOM   4756  HZ  PHE A 289       7.145  -8.875  -8.150  1.00 92.58           H  
ATOM   4757  N   LYS A 290       8.898  -8.393 -15.176  1.00 93.96           N  
ATOM   4758  CA  LYS A 290       8.288  -9.408 -16.032  1.00 93.96           C  
ATOM   4759  C   LYS A 290       9.316 -10.437 -16.546  1.00 93.96           C  
ATOM   4760  O   LYS A 290       9.086 -11.637 -16.405  1.00 93.96           O  
ATOM   4761  CB  LYS A 290       7.510  -8.711 -17.169  1.00 93.96           C  
ATOM   4762  CG  LYS A 290       6.670  -9.661 -18.042  1.00 93.96           C  
ATOM   4763  CD  LYS A 290       5.808  -8.910 -19.071  1.00 93.96           C  
ATOM   4764  CE  LYS A 290       4.946  -9.863 -19.925  1.00 93.96           C  
ATOM   4765  NZ  LYS A 290       4.118  -9.150 -20.915  1.00 93.96           N1+
ATOM   4766  H   LYS A 290       8.777  -7.428 -15.469  1.00 93.96           H  
ATOM   4767  HA  LYS A 290       7.567  -9.947 -15.414  1.00 93.96           H  
ATOM   4768  HB3 LYS A 290       8.197  -8.147 -17.801  1.00 93.96           H  
ATOM   4769  HB2 LYS A 290       6.840  -7.974 -16.725  1.00 93.96           H  
ATOM   4770  HG3 LYS A 290       6.026 -10.264 -17.399  1.00 93.96           H  
ATOM   4771  HG2 LYS A 290       7.324 -10.361 -18.564  1.00 93.96           H  
ATOM   4772  HD3 LYS A 290       6.460  -8.317 -19.714  1.00 93.96           H  
ATOM   4773  HD2 LYS A 290       5.168  -8.200 -18.544  1.00 93.96           H  
ATOM   4774  HE3 LYS A 290       4.290 -10.450 -19.280  1.00 93.96           H  
ATOM   4775  HE2 LYS A 290       5.585 -10.575 -20.451  1.00 93.96           H  
ATOM   4776  HZ1 LYS A 290       4.691  -8.637 -21.561  1.00 93.96           H  
ATOM   4777  HZ2 LYS A 290       3.574  -9.811 -21.443  1.00 93.96           H  
ATOM   4778  HZ3 LYS A 290       3.484  -8.515 -20.466  1.00 93.96           H  
ATOM   4779  N   GLU A 291      10.452  -9.960 -17.075  1.00 94.81           N  
ATOM   4780  CA  GLU A 291      11.555 -10.812 -17.520  1.00 94.81           C  
ATOM   4781  C   GLU A 291      12.207 -11.613 -16.377  1.00 94.81           C  
ATOM   4782  O   GLU A 291      12.441 -12.808 -16.551  1.00 94.81           O  
ATOM   4783  CB  GLU A 291      12.592  -9.995 -18.315  1.00 94.81           C  
ATOM   4784  CG  GLU A 291      12.060  -9.520 -19.689  1.00 94.81           C  
ATOM   4785  CD  GLU A 291      13.067  -8.762 -20.564  1.00 94.81           C  
ATOM   4786  OE1 GLU A 291      12.731  -8.520 -21.741  1.00 94.81           O  
ATOM   4787  OE2 GLU A 291      14.178  -8.428 -20.104  1.00 94.81           O1-
ATOM   4788  H   GLU A 291      10.569  -8.955 -17.188  1.00 94.81           H  
ATOM   4789  HA  GLU A 291      11.131 -11.553 -18.201  1.00 94.81           H  
ATOM   4790  HB3 GLU A 291      13.493 -10.593 -18.461  1.00 94.81           H  
ATOM   4791  HB2 GLU A 291      12.898  -9.129 -17.726  1.00 94.81           H  
ATOM   4792  HG3 GLU A 291      11.186  -8.884 -19.549  1.00 94.81           H  
ATOM   4793  HG2 GLU A 291      11.710 -10.389 -20.248  1.00 94.81           H  
ATOM   4794  N   THR A 292      12.450 -10.983 -15.220  1.00 93.91           N  
ATOM   4795  CA  THR A 292      13.004 -11.671 -14.049  1.00 93.91           C  
ATOM   4796  C   THR A 292      12.023 -12.709 -13.452  1.00 93.91           C  
ATOM   4797  O   THR A 292      12.453 -13.798 -13.076  1.00 93.91           O  
ATOM   4798  CB  THR A 292      13.462 -10.687 -12.940  1.00 93.91           C  
ATOM   4799  CG2 THR A 292      14.246 -11.336 -11.786  1.00 93.91           C  
ATOM   4800  OG1 THR A 292      14.301  -9.689 -13.503  1.00 93.91           O  
ATOM   4801  H   THR A 292      12.236  -9.997 -15.120  1.00 93.91           H  
ATOM   4802  HA  THR A 292      13.887 -12.219 -14.384  1.00 93.91           H  
ATOM   4803  HB  THR A 292      12.582 -10.188 -12.531  1.00 93.91           H  
ATOM   4804 HG21 THR A 292      14.553 -10.591 -11.054  1.00 93.91           H  
ATOM   4805 HG22 THR A 292      13.649 -12.076 -11.253  1.00 93.91           H  
ATOM   4806 HG23 THR A 292      15.144 -11.838 -12.147  1.00 93.91           H  
ATOM   4807  HG1 THR A 292      13.717  -9.093 -14.014  1.00 93.91           H  
ATOM   4808  N   TYR A 293      10.717 -12.403 -13.459  1.00 93.33           N  
ATOM   4809  CA  TYR A 293       9.633 -13.332 -13.136  1.00 93.33           C  
ATOM   4810  C   TYR A 293       9.632 -14.571 -14.056  1.00 93.33           C  
ATOM   4811  O   TYR A 293       9.595 -15.691 -13.550  1.00 93.33           O  
ATOM   4812  CB  TYR A 293       8.287 -12.568 -13.112  1.00 93.33           C  
ATOM   4813  CG  TYR A 293       7.012 -13.398 -13.082  1.00 93.33           C  
ATOM   4814  CD1 TYR A 293       6.056 -13.267 -14.113  1.00 93.33           C  
ATOM   4815  CD2 TYR A 293       6.774 -14.302 -12.026  1.00 93.33           C  
ATOM   4816  CE1 TYR A 293       4.869 -14.025 -14.082  1.00 93.33           C  
ATOM   4817  CE2 TYR A 293       5.590 -15.065 -11.998  1.00 93.33           C  
ATOM   4818  OH  TYR A 293       3.487 -15.660 -12.984  1.00 93.33           O  
ATOM   4819  CZ  TYR A 293       4.635 -14.924 -13.023  1.00 93.33           C  
ATOM   4820  H   TYR A 293      10.427 -11.467 -13.736  1.00 93.33           H  
ATOM   4821  HA  TYR A 293       9.820 -13.688 -12.121  1.00 93.33           H  
ATOM   4822  HB3 TYR A 293       8.229 -11.930 -13.992  1.00 93.33           H  
ATOM   4823  HB2 TYR A 293       8.272 -11.886 -12.260  1.00 93.33           H  
ATOM   4824  HD1 TYR A 293       6.225 -12.583 -14.934  1.00 93.33           H  
ATOM   4825  HD2 TYR A 293       7.500 -14.416 -11.234  1.00 93.33           H  
ATOM   4826  HE1 TYR A 293       4.148 -13.909 -14.879  1.00 93.33           H  
ATOM   4827  HE2 TYR A 293       5.420 -15.757 -11.186  1.00 93.33           H  
ATOM   4828  HH  TYR A 293       2.904 -15.492 -13.737  1.00 93.33           H  
ATOM   4829  N   LEU A 294       9.761 -14.368 -15.376  1.00 93.57           N  
ATOM   4830  CA  LEU A 294       9.888 -15.455 -16.352  1.00 93.57           C  
ATOM   4831  C   LEU A 294      11.158 -16.305 -16.143  1.00 93.57           C  
ATOM   4832  O   LEU A 294      11.085 -17.527 -16.270  1.00 93.57           O  
ATOM   4833  CB  LEU A 294       9.816 -14.898 -17.791  1.00 93.57           C  
ATOM   4834  CG  LEU A 294       8.412 -14.405 -18.211  1.00 93.57           C  
ATOM   4835  CD1 LEU A 294       8.481 -13.560 -19.502  1.00 93.57           C  
ATOM   4836  CD2 LEU A 294       7.392 -15.561 -18.311  1.00 93.57           C  
ATOM   4837  H   LEU A 294       9.760 -13.419 -15.738  1.00 93.57           H  
ATOM   4838  HA  LEU A 294       9.043 -16.126 -16.196  1.00 93.57           H  
ATOM   4839  HB3 LEU A 294      10.142 -15.661 -18.501  1.00 93.57           H  
ATOM   4840  HB2 LEU A 294      10.539 -14.087 -17.884  1.00 93.57           H  
ATOM   4841  HG  LEU A 294       8.049 -13.738 -17.428  1.00 93.57           H  
ATOM   4842 HD11 LEU A 294       8.080 -12.561 -19.328  1.00 93.57           H  
ATOM   4843 HD12 LEU A 294       9.504 -13.431 -19.856  1.00 93.57           H  
ATOM   4844 HD13 LEU A 294       7.917 -13.993 -20.328  1.00 93.57           H  
ATOM   4845 HD21 LEU A 294       6.836 -15.561 -19.248  1.00 93.57           H  
ATOM   4846 HD22 LEU A 294       7.866 -16.539 -18.226  1.00 93.57           H  
ATOM   4847 HD23 LEU A 294       6.656 -15.491 -17.509  1.00 93.57           H  
ATOM   4848  N   LEU A 295      12.285 -15.676 -15.781  1.00 93.38           N  
ATOM   4849  CA  LEU A 295      13.518 -16.376 -15.403  1.00 93.38           C  
ATOM   4850  C   LEU A 295      13.350 -17.210 -14.117  1.00 93.38           C  
ATOM   4851  O   LEU A 295      13.844 -18.336 -14.070  1.00 93.38           O  
ATOM   4852  CB  LEU A 295      14.693 -15.381 -15.275  1.00 93.38           C  
ATOM   4853  CG  LEU A 295      15.179 -14.792 -16.619  1.00 93.38           C  
ATOM   4854  CD1 LEU A 295      16.074 -13.554 -16.393  1.00 93.38           C  
ATOM   4855  CD2 LEU A 295      15.849 -15.860 -17.513  1.00 93.38           C  
ATOM   4856  H   LEU A 295      12.296 -14.661 -15.745  1.00 93.38           H  
ATOM   4857  HA  LEU A 295      13.749 -17.082 -16.202  1.00 93.38           H  
ATOM   4858  HB3 LEU A 295      15.538 -15.867 -14.783  1.00 93.38           H  
ATOM   4859  HB2 LEU A 295      14.394 -14.578 -14.604  1.00 93.38           H  
ATOM   4860  HG  LEU A 295      14.302 -14.440 -17.162  1.00 93.38           H  
ATOM   4861 HD11 LEU A 295      17.071 -13.661 -16.818  1.00 93.38           H  
ATOM   4862 HD12 LEU A 295      15.625 -12.669 -16.848  1.00 93.38           H  
ATOM   4863 HD13 LEU A 295      16.209 -13.329 -15.334  1.00 93.38           H  
ATOM   4864 HD21 LEU A 295      16.828 -15.555 -17.882  1.00 93.38           H  
ATOM   4865 HD22 LEU A 295      15.993 -16.806 -16.990  1.00 93.38           H  
ATOM   4866 HD23 LEU A 295      15.234 -16.068 -18.389  1.00 93.38           H  
ATOM   4867  N   ILE A 296      12.626 -16.682 -13.121  1.00 91.22           N  
ATOM   4868  CA  ILE A 296      12.246 -17.403 -11.904  1.00 91.22           C  
ATOM   4869  C   ILE A 296      11.329 -18.612 -12.201  1.00 91.22           C  
ATOM   4870  O   ILE A 296      11.564 -19.686 -11.649  1.00 91.22           O  
ATOM   4871  CB  ILE A 296      11.618 -16.456 -10.830  1.00 91.22           C  
ATOM   4872  CG1 ILE A 296      12.709 -15.538 -10.230  1.00 91.22           C  
ATOM   4873  CG2 ILE A 296      10.841 -17.154  -9.688  1.00 91.22           C  
ATOM   4874  CD1 ILE A 296      12.156 -14.317  -9.479  1.00 91.22           C  
ATOM   4875  H   ILE A 296      12.296 -15.724 -13.203  1.00 91.22           H  
ATOM   4876  HA  ILE A 296      13.166 -17.811 -11.481  1.00 91.22           H  
ATOM   4877  HB  ILE A 296      10.904 -15.814 -11.343  1.00 91.22           H  
ATOM   4878 HG13 ILE A 296      13.376 -15.178 -11.013  1.00 91.22           H  
ATOM   4879 HG12 ILE A 296      13.339 -16.123  -9.559  1.00 91.22           H  
ATOM   4880 HG21 ILE A 296      10.479 -16.436  -8.952  1.00 91.22           H  
ATOM   4881 HG22 ILE A 296       9.960 -17.683 -10.052  1.00 91.22           H  
ATOM   4882 HG23 ILE A 296      11.470 -17.873  -9.162  1.00 91.22           H  
ATOM   4883 HD11 ILE A 296      12.897 -13.520  -9.431  1.00 91.22           H  
ATOM   4884 HD12 ILE A 296      11.273 -13.912  -9.973  1.00 91.22           H  
ATOM   4885 HD13 ILE A 296      11.885 -14.569  -8.453  1.00 91.22           H  
ATOM   4886  N   LEU A 297      10.351 -18.452 -13.106  1.00 89.71           N  
ATOM   4887  CA  LEU A 297       9.496 -19.543 -13.589  1.00 89.71           C  
ATOM   4888  C   LEU A 297      10.310 -20.651 -14.285  1.00 89.71           C  
ATOM   4889  O   LEU A 297      10.125 -21.824 -13.962  1.00 89.71           O  
ATOM   4890  CB  LEU A 297       8.393 -19.007 -14.529  1.00 89.71           C  
ATOM   4891  CG  LEU A 297       7.307 -18.153 -13.838  1.00 89.71           C  
ATOM   4892  CD1 LEU A 297       6.494 -17.355 -14.880  1.00 89.71           C  
ATOM   4893  CD2 LEU A 297       6.414 -18.993 -12.898  1.00 89.71           C  
ATOM   4894  H   LEU A 297      10.173 -17.522 -13.478  1.00 89.71           H  
ATOM   4895  HA  LEU A 297       9.023 -19.998 -12.716  1.00 89.71           H  
ATOM   4896  HB3 LEU A 297       7.905 -19.839 -15.040  1.00 89.71           H  
ATOM   4897  HB2 LEU A 297       8.866 -18.424 -15.318  1.00 89.71           H  
ATOM   4898  HG  LEU A 297       7.804 -17.416 -13.208  1.00 89.71           H  
ATOM   4899 HD11 LEU A 297       5.416 -17.449 -14.750  1.00 89.71           H  
ATOM   4900 HD12 LEU A 297       6.728 -16.292 -14.810  1.00 89.71           H  
ATOM   4901 HD13 LEU A 297       6.717 -17.661 -15.902  1.00 89.71           H  
ATOM   4902 HD21 LEU A 297       5.350 -18.887 -13.111  1.00 89.71           H  
ATOM   4903 HD22 LEU A 297       6.640 -20.058 -12.956  1.00 89.71           H  
ATOM   4904 HD23 LEU A 297       6.559 -18.690 -11.860  1.00 89.71           H  
ATOM   4905  N   LYS A 298      11.233 -20.266 -15.179  1.00 91.20           N  
ATOM   4906  CA  LYS A 298      12.176 -21.180 -15.831  1.00 91.20           C  
ATOM   4907  C   LYS A 298      13.091 -21.910 -14.829  1.00 91.20           C  
ATOM   4908  O   LYS A 298      13.271 -23.121 -14.953  1.00 91.20           O  
ATOM   4909  CB  LYS A 298      12.996 -20.429 -16.900  1.00 91.20           C  
ATOM   4910  CG  LYS A 298      12.177 -20.058 -18.150  1.00 91.20           C  
ATOM   4911  CD  LYS A 298      12.977 -19.208 -19.150  1.00 91.20           C  
ATOM   4912  CE  LYS A 298      12.160 -18.854 -20.410  1.00 91.20           C  
ATOM   4913  NZ  LYS A 298      12.938 -18.082 -21.396  1.00 91.20           N1+
ATOM   4914  H   LYS A 298      11.307 -19.281 -15.419  1.00 91.20           H  
ATOM   4915  HA  LYS A 298      11.583 -21.945 -16.335  1.00 91.20           H  
ATOM   4916  HB3 LYS A 298      13.827 -21.059 -17.223  1.00 91.20           H  
ATOM   4917  HB2 LYS A 298      13.450 -19.540 -16.462  1.00 91.20           H  
ATOM   4918  HG3 LYS A 298      11.269 -19.527 -17.862  1.00 91.20           H  
ATOM   4919  HG2 LYS A 298      11.841 -20.973 -18.639  1.00 91.20           H  
ATOM   4920  HD3 LYS A 298      13.883 -19.749 -19.429  1.00 91.20           H  
ATOM   4921  HD2 LYS A 298      13.306 -18.293 -18.652  1.00 91.20           H  
ATOM   4922  HE3 LYS A 298      11.275 -18.280 -20.131  1.00 91.20           H  
ATOM   4923  HE2 LYS A 298      11.802 -19.767 -20.890  1.00 91.20           H  
ATOM   4924  HZ1 LYS A 298      13.736 -18.605 -21.710  1.00 91.20           H  
ATOM   4925  HZ2 LYS A 298      12.366 -17.882 -22.198  1.00 91.20           H  
ATOM   4926  HZ3 LYS A 298      13.251 -17.210 -21.011  1.00 91.20           H  
ATOM   4927  N   ALA A 299      13.605 -21.186 -13.824  1.00 88.94           N  
ATOM   4928  CA  ALA A 299      14.387 -21.751 -12.724  1.00 88.94           C  
ATOM   4929  C   ALA A 299      13.586 -22.769 -11.892  1.00 88.94           C  
ATOM   4930  O   ALA A 299      14.112 -23.838 -11.590  1.00 88.94           O  
ATOM   4931  CB  ALA A 299      14.946 -20.630 -11.836  1.00 88.94           C  
ATOM   4932  H   ALA A 299      13.458 -20.180 -13.813  1.00 88.94           H  
ATOM   4933  HA  ALA A 299      15.234 -22.280 -13.165  1.00 88.94           H  
ATOM   4934  HB1 ALA A 299      15.581 -21.039 -11.049  1.00 88.94           H  
ATOM   4935  HB2 ALA A 299      15.552 -19.933 -12.415  1.00 88.94           H  
ATOM   4936  HB3 ALA A 299      14.153 -20.061 -11.351  1.00 88.94           H
[truncated: 29,503 more chars]
