# Supplementary material for: Development of an Affinity-Based Probe to Profile Endogenous Human Adenosine A3 Receptor Expression
Source: J Med Chem. 2023 Aug 2;66(16):11399–413. doi: 10.1021/acs.jmedchem.3c00854 (PMC10461224; doi:10.1021/acs.jmedchem.3c00854)
Supplement: Supplementary file 4 — jm3c00854_si_004.pdb [file jm3c00854_si_004.pdb]

TITLE     LUF7934.sdf
REMARK   4      COMPLIES WITH FORMAT V. 3.0, 1-DEC-2006
REMARK 888
REMARK 888 WRITTEN BY MAESTRO (A PRODUCT OF SCHRODINGER, LLC)
ATOM      1  N   MET A   1     -35.780 -13.281   9.841  1.00 44.28           N1+
ATOM      2  CA  MET A   1     -36.036 -14.642   9.227  1.00 44.28           C  
ATOM      3  C   MET A   1     -34.689 -15.448   9.197  1.00 44.28           C  
ATOM      4  O   MET A   1     -33.594 -14.866   9.231  1.00 44.28           O  
ATOM      5  CB  MET A   1     -36.653 -14.507   7.798  1.00 44.28           C  
ATOM      6  CG  MET A   1     -38.099 -13.979   7.751  1.00 44.28           C  
ATOM      7  SD  MET A   1     -38.790 -13.922   6.074  1.00 44.28           S  
ATOM      8  CE  MET A   1     -40.449 -13.292   6.446  1.00 44.28           C  
ATOM      9  H1  MET A   1     -36.636 -12.767   9.953  1.00 44.28           H  
ATOM     10  H2  MET A   1     -35.349 -13.378  10.744  1.00 44.28           H  
ATOM     11  H3  MET A   1     -35.159 -12.754   9.235  1.00 44.28           H  
ATOM     12  HA  MET A   1     -36.731 -15.127   9.915  1.00 44.28           H  
ATOM     13  HB3 MET A   1     -36.652 -15.471   7.288  1.00 44.28           H  
ATOM     14  HB2 MET A   1     -36.024 -13.874   7.169  1.00 44.28           H  
ATOM     15  HG3 MET A   1     -38.154 -12.974   8.170  1.00 44.28           H  
ATOM     16  HG2 MET A   1     -38.744 -14.611   8.364  1.00 44.28           H  
ATOM     17  HE1 MET A   1     -41.029 -13.189   5.529  1.00 44.28           H  
ATOM     18  HE2 MET A   1     -40.979 -13.974   7.112  1.00 44.28           H  
ATOM     19  HE3 MET A   1     -40.391 -12.315   6.926  1.00 44.28           H  
ATOM     20  N   PRO A   2     -34.772 -16.799   9.068  1.00 51.01           N  
ATOM     21  CA  PRO A   2     -33.574 -17.647   8.869  1.00 51.01           C  
ATOM     22  C   PRO A   2     -32.774 -17.335   7.588  1.00 51.01           C  
ATOM     23  O   PRO A   2     -31.562 -17.556   7.554  1.00 51.01           O  
ATOM     24  CB  PRO A   2     -34.119 -19.086   8.884  1.00 51.01           C  
ATOM     25  CG  PRO A   2     -35.588 -18.954   8.508  1.00 51.01           C  
ATOM     26  CD  PRO A   2     -35.986 -17.622   9.136  1.00 51.01           C  
ATOM     27  HA  PRO A   2     -32.899 -17.514   9.715  1.00 51.01           H  
ATOM     28  HB3 PRO A   2     -34.035 -19.489   9.895  1.00 51.01           H  
ATOM     29  HB2 PRO A   2     -33.581 -19.767   8.223  1.00 51.01           H  
ATOM     30  HG3 PRO A   2     -36.200 -19.791   8.845  1.00 51.01           H  
ATOM     31  HG2 PRO A   2     -35.682 -18.889   7.422  1.00 51.01           H  
ATOM     32  HD2 PRO A   2     -36.857 -17.207   8.630  1.00 51.01           H  
ATOM     33  HD3 PRO A   2     -36.249 -17.763  10.186  1.00 51.01           H  
ATOM     34  N   ASN A   3     -33.446 -16.772   6.575  1.00 59.61           N  
ATOM     35  CA  ASN A   3     -32.871 -16.242   5.332  1.00 59.61           C  
ATOM     36  C   ASN A   3     -31.795 -15.168   5.584  1.00 59.61           C  
ATOM     37  O   ASN A   3     -30.848 -15.076   4.807  1.00 59.61           O  
ATOM     38  CB  ASN A   3     -33.977 -15.635   4.431  1.00 59.61           C  
ATOM     39  CG  ASN A   3     -35.083 -16.616   4.037  1.00 59.61           C  
ATOM     40  ND2 ASN A   3     -35.187 -16.968   2.760  1.00 59.61           N  
ATOM     41  OD1 ASN A   3     -35.864 -17.046   4.884  1.00 59.61           O  
ATOM     42  H   ASN A   3     -34.455 -16.731   6.626  1.00 59.61           H  
ATOM     43  HA  ASN A   3     -32.404 -17.073   4.799  1.00 59.61           H  
ATOM     44  HB3 ASN A   3     -33.524 -15.229   3.524  1.00 59.61           H  
ATOM     45  HB2 ASN A   3     -34.444 -14.786   4.933  1.00 59.61           H  
ATOM     46 HD22 ASN A   3     -35.911 -17.607   2.461  1.00 59.61           H  
ATOM     47 HD21 ASN A   3     -34.553 -16.608   2.060  1.00 59.61           H  
ATOM     48  N   ASN A   4     -31.947 -14.386   6.664  1.00 66.98           N  
ATOM     49  CA  ASN A   4     -31.005 -13.331   7.051  1.00 66.98           C  
ATOM     50  C   ASN A   4     -29.735 -13.938   7.663  1.00 66.98           C  
ATOM     51  O   ASN A   4     -28.633 -13.599   7.235  1.00 66.98           O  
ATOM     52  CB  ASN A   4     -31.630 -12.325   8.049  1.00 66.98           C  
ATOM     53  CG  ASN A   4     -32.885 -11.619   7.535  1.00 66.98           C  
ATOM     54  ND2 ASN A   4     -32.734 -10.553   6.759  1.00 66.98           N  
ATOM     55  OD1 ASN A   4     -34.002 -12.025   7.854  1.00 66.98           O  
ATOM     56  H   ASN A   4     -32.722 -14.551   7.293  1.00 66.98           H  
ATOM     57  HA  ASN A   4     -30.708 -12.780   6.155  1.00 66.98           H  
ATOM     58  HB3 ASN A   4     -30.894 -11.563   8.309  1.00 66.98           H  
ATOM     59  HB2 ASN A   4     -31.878 -12.823   8.987  1.00 66.98           H  
ATOM     60 HD22 ASN A   4     -33.540 -10.057   6.407  1.00 66.98           H  
ATOM     61 HD21 ASN A   4     -31.818 -10.207   6.509  1.00 66.98           H  
ATOM     62  N   SER A   5     -29.903 -14.833   8.646  1.00 74.13           N  
ATOM     63  CA  SER A   5     -28.801 -15.441   9.389  1.00 74.13           C  
ATOM     64  C   SER A   5     -27.972 -16.431   8.547  1.00 74.13           C  
ATOM     65  O   SER A   5     -26.746 -16.457   8.684  1.00 74.13           O  
ATOM     66  CB  SER A   5     -29.348 -16.031  10.706  1.00 74.13           C  
ATOM     67  OG  SER A   5     -30.415 -16.946  10.498  1.00 74.13           O  
ATOM     68  H   SER A   5     -30.830 -15.116   8.936  1.00 74.13           H  
ATOM     69  HA  SER A   5     -28.116 -14.640   9.671  1.00 74.13           H  
ATOM     70  HB3 SER A   5     -29.699 -15.226  11.354  1.00 74.13           H  
ATOM     71  HB2 SER A   5     -28.546 -16.532  11.253  1.00 74.13           H  
ATOM     72  HG  SER A   5     -30.043 -17.791  10.208  1.00 74.13           H  
ATOM     73  N   THR A   6     -28.623 -17.188   7.652  1.00 76.60           N  
ATOM     74  CA  THR A   6     -27.938 -18.078   6.709  1.00 76.60           C  
ATOM     75  C   THR A   6     -27.148 -17.287   5.638  1.00 76.60           C  
ATOM     76  O   THR A   6     -26.031 -17.688   5.310  1.00 76.60           O  
ATOM     77  CB  THR A   6     -28.918 -19.063   6.017  1.00 76.60           C  
ATOM     78  CG2 THR A   6     -29.484 -20.102   6.998  1.00 76.60           C  
ATOM     79  OG1 THR A   6     -30.022 -18.393   5.431  1.00 76.60           O  
ATOM     80  H   THR A   6     -29.634 -17.135   7.588  1.00 76.60           H  
ATOM     81  HA  THR A   6     -27.217 -18.677   7.269  1.00 76.60           H  
ATOM     82  HB  THR A   6     -28.392 -19.596   5.222  1.00 76.60           H  
ATOM     83 HG21 THR A   6     -30.185 -20.775   6.503  1.00 76.60           H  
ATOM     84 HG22 THR A   6     -28.683 -20.718   7.408  1.00 76.60           H  
ATOM     85 HG23 THR A   6     -29.999 -19.643   7.841  1.00 76.60           H  
ATOM     86  HG1 THR A   6     -30.631 -18.147   6.151  1.00 76.60           H  
ATOM     87  N   ALA A   7     -27.676 -16.141   5.176  1.00 74.30           N  
ATOM     88  CA  ALA A   7     -26.968 -15.228   4.278  1.00 74.30           C  
ATOM     89  C   ALA A   7     -25.771 -14.550   4.965  1.00 74.30           C  
ATOM     90  O   ALA A   7     -24.690 -14.501   4.381  1.00 74.30           O  
ATOM     91  CB  ALA A   7     -27.937 -14.182   3.709  1.00 74.30           C  
ATOM     92  H   ALA A   7     -28.607 -15.870   5.465  1.00 74.30           H  
ATOM     93  HA  ALA A   7     -26.580 -15.812   3.440  1.00 74.30           H  
ATOM     94  HB1 ALA A   7     -27.418 -13.487   3.048  1.00 74.30           H  
ATOM     95  HB2 ALA A   7     -28.726 -14.655   3.125  1.00 74.30           H  
ATOM     96  HB3 ALA A   7     -28.409 -13.595   4.498  1.00 74.30           H  
ATOM     97  N   LEU A   8     -25.974 -14.069   6.200  1.00 76.54           N  
ATOM     98  CA  LEU A   8     -24.947 -13.417   7.013  1.00 76.54           C  
ATOM     99  C   LEU A   8     -23.782 -14.365   7.352  1.00 76.54           C  
ATOM    100  O   LEU A   8     -22.628 -13.995   7.148  1.00 76.54           O  
ATOM    101  CB  LEU A   8     -25.593 -12.795   8.274  1.00 76.54           C  
ATOM    102  CG  LEU A   8     -24.638 -12.010   9.207  1.00 76.54           C  
ATOM    103  CD1 LEU A   8     -23.932 -10.842   8.485  1.00 76.54           C  
ATOM    104  CD2 LEU A   8     -25.376 -11.546  10.481  1.00 76.54           C  
ATOM    105  H   LEU A   8     -26.913 -14.094   6.589  1.00 76.54           H  
ATOM    106  HA  LEU A   8     -24.536 -12.609   6.406  1.00 76.54           H  
ATOM    107  HB3 LEU A   8     -26.066 -13.592   8.848  1.00 76.54           H  
ATOM    108  HB2 LEU A   8     -26.401 -12.130   7.965  1.00 76.54           H  
ATOM    109  HG  LEU A   8     -23.859 -12.694   9.546  1.00 76.54           H  
ATOM    110 HD11 LEU A   8     -23.873  -9.942   9.098  1.00 76.54           H  
ATOM    111 HD12 LEU A   8     -22.906 -11.113   8.231  1.00 76.54           H  
ATOM    112 HD13 LEU A   8     -24.434 -10.563   7.559  1.00 76.54           H  
ATOM    113 HD21 LEU A   8     -24.854 -11.885  11.376  1.00 76.54           H  
ATOM    114 HD22 LEU A   8     -25.460 -10.461  10.550  1.00 76.54           H  
ATOM    115 HD23 LEU A   8     -26.391 -11.941  10.536  1.00 76.54           H  
ATOM    116  N   SER A   9     -24.088 -15.583   7.818  1.00 85.58           N  
ATOM    117  CA  SER A   9     -23.070 -16.594   8.114  1.00 85.58           C  
ATOM    118  C   SER A   9     -22.304 -17.068   6.859  1.00 85.58           C  
ATOM    119  O   SER A   9     -21.085 -17.223   6.933  1.00 85.58           O  
ATOM    120  CB  SER A   9     -23.665 -17.731   8.970  1.00 85.58           C  
ATOM    121  OG  SER A   9     -24.776 -18.362   8.358  1.00 85.58           O  
ATOM    122  H   SER A   9     -25.057 -15.838   7.972  1.00 85.58           H  
ATOM    123  HA  SER A   9     -22.324 -16.108   8.746  1.00 85.58           H  
ATOM    124  HB3 SER A   9     -23.976 -17.339   9.940  1.00 85.58           H  
ATOM    125  HB2 SER A   9     -22.899 -18.481   9.176  1.00 85.58           H  
ATOM    126  HG  SER A   9     -25.542 -17.776   8.489  1.00 85.58           H  
ATOM    127  N   LEU A  10     -22.992 -17.196   5.713  1.00 91.25           N  
ATOM    128  CA  LEU A  10     -22.369 -17.463   4.413  1.00 91.25           C  
ATOM    129  C   LEU A  10     -21.430 -16.321   3.976  1.00 91.25           C  
ATOM    130  O   LEU A  10     -20.316 -16.596   3.526  1.00 91.25           O  
ATOM    131  CB  LEU A  10     -23.461 -17.777   3.363  1.00 91.25           C  
ATOM    132  CG  LEU A  10     -22.965 -18.103   1.933  1.00 91.25           C  
ATOM    133  CD1 LEU A  10     -21.999 -19.307   1.903  1.00 91.25           C  
ATOM    134  CD2 LEU A  10     -24.159 -18.290   0.971  1.00 91.25           C  
ATOM    135  H   LEU A  10     -24.000 -17.087   5.722  1.00 91.25           H  
ATOM    136  HA  LEU A  10     -21.752 -18.354   4.539  1.00 91.25           H  
ATOM    137  HB3 LEU A  10     -24.142 -16.926   3.307  1.00 91.25           H  
ATOM    138  HB2 LEU A  10     -24.060 -18.615   3.721  1.00 91.25           H  
ATOM    139  HG  LEU A  10     -22.415 -17.238   1.560  1.00 91.25           H  
ATOM    140 HD11 LEU A  10     -22.183 -19.974   1.060  1.00 91.25           H  
ATOM    141 HD12 LEU A  10     -20.966 -18.969   1.815  1.00 91.25           H  
ATOM    142 HD13 LEU A  10     -22.067 -19.913   2.807  1.00 91.25           H  
ATOM    143 HD21 LEU A  10     -24.061 -17.638   0.102  1.00 91.25           H  
ATOM    144 HD22 LEU A  10     -24.248 -19.311   0.601  1.00 91.25           H  
ATOM    145 HD23 LEU A  10     -25.110 -18.046   1.445  1.00 91.25           H  
ATOM    146  N   ALA A  11     -21.863 -15.065   4.156  1.00 90.46           N  
ATOM    147  CA  ALA A  11     -21.057 -13.868   3.912  1.00 90.46           C  
ATOM    148  C   ALA A  11     -19.807 -13.801   4.808  1.00 90.46           C  
ATOM    149  O   ALA A  11     -18.724 -13.517   4.301  1.00 90.46           O  
ATOM    150  CB  ALA A  11     -21.919 -12.606   4.062  1.00 90.46           C  
ATOM    151  H   ALA A  11     -22.812 -14.912   4.485  1.00 90.46           H  
ATOM    152  HA  ALA A  11     -20.713 -13.911   2.876  1.00 90.46           H  
ATOM    153  HB1 ALA A  11     -21.320 -11.709   3.916  1.00 90.46           H  
ATOM    154  HB2 ALA A  11     -22.723 -12.587   3.327  1.00 90.46           H  
ATOM    155  HB3 ALA A  11     -22.368 -12.532   5.051  1.00 90.46           H  
ATOM    156  N   ASN A  12     -19.958 -14.124   6.100  1.00 92.45           N  
ATOM    157  CA  ASN A  12     -18.857 -14.199   7.072  1.00 92.45           C  
ATOM    158  C   ASN A  12     -17.839 -15.290   6.691  1.00 92.45           C  
ATOM    159  O   ASN A  12     -16.640 -15.018   6.694  1.00 92.45           O  
ATOM    160  CB  ASN A  12     -19.383 -14.435   8.509  1.00 92.45           C  
ATOM    161  CG  ASN A  12     -20.165 -13.271   9.129  1.00 92.45           C  
ATOM    162  ND2 ASN A  12     -20.920 -13.546  10.187  1.00 92.45           N  
ATOM    163  OD1 ASN A  12     -20.085 -12.125   8.690  1.00 92.45           O  
ATOM    164  H   ASN A  12     -20.901 -14.277   6.452  1.00 92.45           H  
ATOM    165  HA  ASN A  12     -18.359 -13.228   7.041  1.00 92.45           H  
ATOM    166  HB3 ASN A  12     -18.532 -14.613   9.170  1.00 92.45           H  
ATOM    167  HB2 ASN A  12     -19.986 -15.343   8.543  1.00 92.45           H  
ATOM    168 HD22 ASN A  12     -21.466 -12.821  10.625  1.00 92.45           H  
ATOM    169 HD21 ASN A  12     -20.963 -14.477  10.574  1.00 92.45           H  
ATOM    170  N   VAL A  13     -18.319 -16.485   6.316  1.00 94.64           N  
ATOM    171  CA  VAL A  13     -17.485 -17.585   5.821  1.00 94.64           C  
ATOM    172  C   VAL A  13     -16.767 -17.232   4.497  1.00 94.64           C  
ATOM    173  O   VAL A  13     -15.578 -17.532   4.352  1.00 94.64           O  
ATOM    174  CB  VAL A  13     -18.315 -18.898   5.672  1.00 94.64           C  
ATOM    175  CG1 VAL A  13     -17.682 -20.012   4.808  1.00 94.64           C  
ATOM    176  CG2 VAL A  13     -18.656 -19.475   7.059  1.00 94.64           C  
ATOM    177  H   VAL A  13     -19.318 -16.662   6.371  1.00 94.64           H  
ATOM    178  HA  VAL A  13     -16.704 -17.758   6.565  1.00 94.64           H  
ATOM    179  HB  VAL A  13     -19.261 -18.638   5.194  1.00 94.64           H  
ATOM    180 HG11 VAL A  13     -18.280 -20.923   4.843  1.00 94.64           H  
ATOM    181 HG12 VAL A  13     -17.613 -19.729   3.757  1.00 94.64           H  
ATOM    182 HG13 VAL A  13     -16.679 -20.263   5.156  1.00 94.64           H  
ATOM    183 HG21 VAL A  13     -19.334 -20.325   6.978  1.00 94.64           H  
ATOM    184 HG22 VAL A  13     -17.759 -19.814   7.577  1.00 94.64           H  
ATOM    185 HG23 VAL A  13     -19.139 -18.738   7.699  1.00 94.64           H  
ATOM    186  N   THR A  14     -17.472 -16.560   3.576  1.00 95.48           N  
ATOM    187  CA  THR A  14     -16.903 -16.042   2.331  1.00 95.48           C  
ATOM    188  C   THR A  14     -15.813 -14.980   2.594  1.00 95.48           C  
ATOM    189  O   THR A  14     -14.734 -15.075   2.011  1.00 95.48           O  
ATOM    190  CB  THR A  14     -17.988 -15.449   1.389  1.00 95.48           C  
ATOM    191  CG2 THR A  14     -17.472 -14.949   0.027  1.00 95.48           C  
ATOM    192  OG1 THR A  14     -18.979 -16.431   1.131  1.00 95.48           O  
ATOM    193  H   THR A  14     -18.455 -16.373   3.748  1.00 95.48           H  
ATOM    194  HA  THR A  14     -16.427 -16.879   1.816  1.00 95.48           H  
ATOM    195  HB  THR A  14     -18.481 -14.614   1.889  1.00 95.48           H  
ATOM    196 HG21 THR A  14     -18.294 -14.621  -0.609  1.00 95.48           H  
ATOM    197 HG22 THR A  14     -16.798 -14.098   0.135  1.00 95.48           H  
ATOM    198 HG23 THR A  14     -16.930 -15.732  -0.505  1.00 95.48           H  
ATOM    199  HG1 THR A  14     -19.460 -16.595   1.964  1.00 95.48           H  
ATOM    200  N   TYR A  15     -16.074 -14.050   3.524  1.00 96.55           N  
ATOM    201  CA  TYR A  15     -15.119 -13.061   4.024  1.00 96.55           C  
ATOM    202  C   TYR A  15     -13.835 -13.712   4.579  1.00 96.55           C  
ATOM    203  O   TYR A  15     -12.744 -13.371   4.125  1.00 96.55           O  
ATOM    204  CB  TYR A  15     -15.828 -12.116   5.026  1.00 96.55           C  
ATOM    205  CG  TYR A  15     -14.914 -11.206   5.824  1.00 96.55           C  
ATOM    206  CD1 TYR A  15     -14.529 -11.552   7.137  1.00 96.55           C  
ATOM    207  CD2 TYR A  15     -14.397 -10.041   5.227  1.00 96.55           C  
ATOM    208  CE1 TYR A  15     -13.597 -10.755   7.826  1.00 96.55           C  
ATOM    209  CE2 TYR A  15     -13.473  -9.239   5.921  1.00 96.55           C  
ATOM    210  OH  TYR A  15     -12.091  -8.894   7.848  1.00 96.55           O  
ATOM    211  CZ  TYR A  15     -13.062  -9.607   7.216  1.00 96.55           C  
ATOM    212  H   TYR A  15     -17.003 -14.013   3.940  1.00 96.55           H  
ATOM    213  HA  TYR A  15     -14.821 -12.455   3.167  1.00 96.55           H  
ATOM    214  HB3 TYR A  15     -16.401 -12.699   5.742  1.00 96.55           H  
ATOM    215  HB2 TYR A  15     -16.561 -11.505   4.498  1.00 96.55           H  
ATOM    216  HD1 TYR A  15     -14.908 -12.450   7.603  1.00 96.55           H  
ATOM    217  HD2 TYR A  15     -14.685  -9.775   4.223  1.00 96.55           H  
ATOM    218  HE1 TYR A  15     -13.247 -11.055   8.799  1.00 96.55           H  
ATOM    219  HE2 TYR A  15     -13.053  -8.367   5.442  1.00 96.55           H  
ATOM    220  HH  TYR A  15     -11.288  -8.901   7.272  1.00 96.55           H  
ATOM    221  N   ILE A  16     -13.987 -14.693   5.480  1.00 97.08           N  
ATOM    222  CA  ILE A  16     -12.879 -15.460   6.056  1.00 97.08           C  
ATOM    223  C   ILE A  16     -12.060 -16.217   4.983  1.00 97.08           C  
ATOM    224  O   ILE A  16     -10.830 -16.168   5.008  1.00 97.08           O  
ATOM    225  CB  ILE A  16     -13.384 -16.433   7.170  1.00 97.08           C  
ATOM    226  CG1 ILE A  16     -13.864 -15.628   8.402  1.00 97.08           C  
ATOM    227  CG2 ILE A  16     -12.378 -17.521   7.615  1.00 97.08           C  
ATOM    228  CD1 ILE A  16     -14.678 -16.447   9.416  1.00 97.08           C  
ATOM    229  H   ILE A  16     -14.918 -14.910   5.826  1.00 97.08           H  
ATOM    230  HA  ILE A  16     -12.204 -14.736   6.514  1.00 97.08           H  
ATOM    231  HB  ILE A  16     -14.252 -16.956   6.767  1.00 97.08           H  
ATOM    232 HG13 ILE A  16     -14.472 -14.780   8.092  1.00 97.08           H  
ATOM    233 HG12 ILE A  16     -13.005 -15.182   8.904  1.00 97.08           H  
ATOM    234 HG21 ILE A  16     -12.780 -18.135   8.421  1.00 97.08           H  
ATOM    235 HG22 ILE A  16     -12.128 -18.210   6.807  1.00 97.08           H  
ATOM    236 HG23 ILE A  16     -11.450 -17.077   7.973  1.00 97.08           H  
ATOM    237 HD11 ILE A  16     -15.343 -15.798   9.987  1.00 97.08           H  
ATOM    238 HD12 ILE A  16     -15.296 -17.200   8.926  1.00 97.08           H  
ATOM    239 HD13 ILE A  16     -14.027 -16.953  10.130  1.00 97.08           H  
ATOM    240  N   THR A  17     -12.750 -16.850   4.024  1.00 97.62           N  
ATOM    241  CA  THR A  17     -12.129 -17.530   2.885  1.00 97.62           C  
ATOM    242  C   THR A  17     -11.338 -16.564   1.968  1.00 97.62           C  
ATOM    243  O   THR A  17     -10.226 -16.893   1.548  1.00 97.62           O  
ATOM    244  CB  THR A  17     -13.185 -18.293   2.036  1.00 97.62           C  
ATOM    245  CG2 THR A  17     -12.615 -19.124   0.873  1.00 97.62           C  
ATOM    246  OG1 THR A  17     -13.921 -19.181   2.865  1.00 97.62           O  
ATOM    247  H   THR A  17     -13.763 -16.844   4.064  1.00 97.62           H  
ATOM    248  HA  THR A  17     -11.417 -18.255   3.284  1.00 97.62           H  
ATOM    249  HB  THR A  17     -13.896 -17.576   1.620  1.00 97.62           H  
ATOM    250 HG21 THR A  17     -13.399 -19.694   0.374  1.00 97.62           H  
ATOM    251 HG22 THR A  17     -12.152 -18.493   0.113  1.00 97.62           H  
ATOM    252 HG23 THR A  17     -11.861 -19.830   1.221  1.00 97.62           H  
ATOM    253  HG1 THR A  17     -14.476 -18.646   3.464  1.00 97.62           H  
ATOM    254  N   MET A  18     -11.892 -15.369   1.720  1.00 97.97           N  
ATOM    255  CA  MET A  18     -11.229 -14.295   0.984  1.00 97.97           C  
ATOM    256  C   MET A  18      -9.995 -13.751   1.725  1.00 97.97           C  
ATOM    257  O   MET A  18      -8.956 -13.616   1.085  1.00 97.97           O  
ATOM    258  CB  MET A  18     -12.231 -13.182   0.621  1.00 97.97           C  
ATOM    259  CG  MET A  18     -13.218 -13.565  -0.492  1.00 97.97           C  
ATOM    260  SD  MET A  18     -12.476 -13.720  -2.141  1.00 97.97           S  
ATOM    261  CE  MET A  18     -13.944 -14.228  -3.076  1.00 97.97           C  
ATOM    262  H   MET A  18     -12.818 -15.160   2.084  1.00 97.97           H  
ATOM    263  HA  MET A  18     -10.858 -14.723   0.051  1.00 97.97           H  
ATOM    264  HB3 MET A  18     -11.689 -12.289   0.305  1.00 97.97           H  
ATOM    265  HB2 MET A  18     -12.790 -12.892   1.508  1.00 97.97           H  
ATOM    266  HG3 MET A  18     -14.007 -12.814  -0.544  1.00 97.97           H  
ATOM    267  HG2 MET A  18     -13.709 -14.508  -0.254  1.00 97.97           H  
ATOM    268  HE1 MET A  18     -13.691 -14.374  -4.126  1.00 97.97           H  
ATOM    269  HE2 MET A  18     -14.342 -15.165  -2.685  1.00 97.97           H  
ATOM    270  HE3 MET A  18     -14.722 -13.467  -3.012  1.00 97.97           H  
ATOM    271  N   GLU A  19     -10.083 -13.523   3.045  1.00 97.96           N  
ATOM    272  CA  GLU A  19      -8.940 -13.118   3.877  1.00 97.96           C  
ATOM    273  C   GLU A  19      -7.779 -14.135   3.859  1.00 97.96           C  
ATOM    274  O   GLU A  19      -6.619 -13.727   3.799  1.00 97.96           O  
ATOM    275  CB  GLU A  19      -9.379 -12.826   5.332  1.00 97.96           C  
ATOM    276  CG  GLU A  19     -10.234 -11.553   5.550  1.00 97.96           C  
ATOM    277  CD  GLU A  19      -9.463 -10.223   5.558  1.00 97.96           C  
ATOM    278  OE1 GLU A  19      -9.939  -9.277   6.214  1.00 97.96           O  
ATOM    279  OE2 GLU A  19      -8.398 -10.109   4.921  1.00 97.96           O1-
ATOM    280  H   GLU A  19     -10.983 -13.610   3.511  1.00 97.96           H  
ATOM    281  HA  GLU A  19      -8.544 -12.207   3.429  1.00 97.96           H  
ATOM    282  HB3 GLU A  19      -8.503 -12.769   5.982  1.00 97.96           H  
ATOM    283  HB2 GLU A  19      -9.950 -13.677   5.702  1.00 97.96           H  
ATOM    284  HG3 GLU A  19     -10.752 -11.654   6.505  1.00 97.96           H  
ATOM    285  HG2 GLU A  19     -11.018 -11.494   4.796  1.00 97.96           H  
ATOM    286  N   ILE A  20      -8.096 -15.439   3.862  1.00 98.25           N  
ATOM    287  CA  ILE A  20      -7.119 -16.515   3.674  1.00 98.25           C  
ATOM    288  C   ILE A  20      -6.462 -16.443   2.276  1.00 98.25           C  
ATOM    289  O   ILE A  20      -5.235 -16.401   2.184  1.00 98.25           O  
ATOM    290  CB  ILE A  20      -7.745 -17.926   3.919  1.00 98.25           C  
ATOM    291  CG1 ILE A  20      -8.115 -18.103   5.409  1.00 98.25           C  
ATOM    292  CG2 ILE A  20      -6.884 -19.125   3.455  1.00 98.25           C  
ATOM    293  CD1 ILE A  20      -9.092 -19.257   5.684  1.00 98.25           C  
ATOM    294  H   ILE A  20      -9.068 -15.709   3.970  1.00 98.25           H  
ATOM    295  HA  ILE A  20      -6.326 -16.366   4.410  1.00 98.25           H  
ATOM    296  HB  ILE A  20      -8.674 -17.969   3.350  1.00 98.25           H  
ATOM    297 HG13 ILE A  20      -8.565 -17.189   5.788  1.00 98.25           H  
ATOM    298 HG12 ILE A  20      -7.208 -18.245   5.998  1.00 98.25           H  
ATOM    299 HG21 ILE A  20      -7.358 -20.076   3.698  1.00 98.25           H  
ATOM    300 HG22 ILE A  20      -6.731 -19.133   2.375  1.00 98.25           H  
ATOM    301 HG23 ILE A  20      -5.903 -19.115   3.932  1.00 98.25           H  
ATOM    302 HD11 ILE A  20      -9.653 -19.074   6.601  1.00 98.25           H  
ATOM    303 HD12 ILE A  20      -9.816 -19.377   4.878  1.00 98.25           H  
ATOM    304 HD13 ILE A  20      -8.564 -20.203   5.806  1.00 98.25           H  
ATOM    305  N   PHE A  21      -7.290 -16.392   1.222  1.00 98.35           N  
ATOM    306  CA  PHE A  21      -6.863 -16.311  -0.176  1.00 98.35           C  
ATOM    307  C   PHE A  21      -5.987 -15.079  -0.485  1.00 98.35           C  
ATOM    308  O   PHE A  21      -4.871 -15.229  -0.988  1.00 98.35           O  
ATOM    309  CB  PHE A  21      -8.094 -16.451  -1.104  1.00 98.35           C  
ATOM    310  CG  PHE A  21      -7.852 -16.223  -2.589  1.00 98.35           C  
ATOM    311  CD1 PHE A  21      -8.077 -14.952  -3.162  1.00 98.35           C  
ATOM    312  CD2 PHE A  21      -7.245 -17.229  -3.371  1.00 98.35           C  
ATOM    313  CE1 PHE A  21      -7.752 -14.721  -4.492  1.00 98.35           C  
ATOM    314  CE2 PHE A  21      -6.931 -16.979  -4.700  1.00 98.35           C  
ATOM    315  CZ  PHE A  21      -7.186 -15.732  -5.259  1.00 98.35           C  
ATOM    316  H   PHE A  21      -8.292 -16.421   1.388  1.00 98.35           H  
ATOM    317  HA  PHE A  21      -6.229 -17.181  -0.358  1.00 98.35           H  
ATOM    318  HB3 PHE A  21      -8.883 -15.773  -0.777  1.00 98.35           H  
ATOM    319  HB2 PHE A  21      -8.502 -17.456  -0.990  1.00 98.35           H  
ATOM    320  HD1 PHE A  21      -8.500 -14.153  -2.570  1.00 98.35           H  
ATOM    321  HD2 PHE A  21      -7.019 -18.195  -2.940  1.00 98.35           H  
ATOM    322  HE1 PHE A  21      -7.929 -13.748  -4.928  1.00 98.35           H  
ATOM    323  HE2 PHE A  21      -6.473 -17.753  -5.300  1.00 98.35           H  
ATOM    324  HZ  PHE A  21      -6.930 -15.543  -6.292  1.00 98.35           H  
ATOM    325  N   ILE A  22      -6.488 -13.888  -0.129  1.00 98.35           N  
ATOM    326  CA  ILE A  22      -5.798 -12.613  -0.310  1.00 98.35           C  
ATOM    327  C   ILE A  22      -4.517 -12.539   0.551  1.00 98.35           C  
ATOM    328  O   ILE A  22      -3.509 -12.033   0.064  1.00 98.35           O  
ATOM    329  CB  ILE A  22      -6.728 -11.393  -0.012  1.00 98.35           C  
ATOM    330  CG1 ILE A  22      -7.934 -11.349  -0.984  1.00 98.35           C  
ATOM    331  CG2 ILE A  22      -6.018 -10.021  -0.040  1.00 98.35           C  
ATOM    332  CD1 ILE A  22      -9.055 -10.394  -0.541  1.00 98.35           C  
ATOM    333  H   ILE A  22      -7.404 -13.838   0.318  1.00 98.35           H  
ATOM    334  HA  ILE A  22      -5.493 -12.558  -1.357  1.00 98.35           H  
ATOM    335  HB  ILE A  22      -7.118 -11.528   0.999  1.00 98.35           H  
ATOM    336 HG13 ILE A  22      -8.369 -12.339  -1.104  1.00 98.35           H  
ATOM    337 HG12 ILE A  22      -7.590 -11.064  -1.978  1.00 98.35           H  
ATOM    338 HG21 ILE A  22      -6.713  -9.207   0.167  1.00 98.35           H  
ATOM    339 HG22 ILE A  22      -5.233  -9.943   0.708  1.00 98.35           H  
ATOM    340 HG23 ILE A  22      -5.563  -9.834  -1.011  1.00 98.35           H  
ATOM    341 HD11 ILE A  22     -10.024 -10.732  -0.908  1.00 98.35           H  
ATOM    342 HD12 ILE A  22      -9.121 -10.329   0.546  1.00 98.35           H  
ATOM    343 HD13 ILE A  22      -8.892  -9.386  -0.923  1.00 98.35           H  
ATOM    344  N   GLY A  23      -4.548 -13.099   1.770  1.00 98.35           N  
ATOM    345  CA  GLY A  23      -3.414 -13.151   2.694  1.00 98.35           C  
ATOM    346  C   GLY A  23      -2.264 -13.981   2.118  1.00 98.35           C  
ATOM    347  O   GLY A  23      -1.123 -13.522   2.127  1.00 98.35           O  
ATOM    348  H   GLY A  23      -5.422 -13.477   2.120  1.00 98.35           H  
ATOM    349  HA3 GLY A  23      -3.736 -13.580   3.643  1.00 98.35           H  
ATOM    350  HA2 GLY A  23      -3.051 -12.145   2.898  1.00 98.35           H  
ATOM    351  N   LEU A  24      -2.563 -15.161   1.557  1.00 98.45           N  
ATOM    352  CA  LEU A  24      -1.585 -16.002   0.862  1.00 98.45           C  
ATOM    353  C   LEU A  24      -1.009 -15.308  -0.385  1.00 98.45           C  
ATOM    354  O   LEU A  24       0.206 -15.341  -0.582  1.00 98.45           O  
ATOM    355  CB  LEU A  24      -2.215 -17.365   0.498  1.00 98.45           C  
ATOM    356  CG  LEU A  24      -2.450 -18.299   1.706  1.00 98.45           C  
ATOM    357  CD1 LEU A  24      -3.347 -19.494   1.320  1.00 98.45           C  
ATOM    358  CD2 LEU A  24      -1.125 -18.745   2.366  1.00 98.45           C  
ATOM    359  H   LEU A  24      -3.521 -15.498   1.586  1.00 98.45           H  
ATOM    360  HA  LEU A  24      -0.748 -16.166   1.543  1.00 98.45           H  
ATOM    361  HB3 LEU A  24      -1.581 -17.884  -0.223  1.00 98.45           H  
ATOM    362  HB2 LEU A  24      -3.158 -17.183  -0.021  1.00 98.45           H  
ATOM    363  HG  LEU A  24      -3.002 -17.733   2.457  1.00 98.45           H  
ATOM    364 HD11 LEU A  24      -4.217 -19.550   1.976  1.00 98.45           H  
ATOM    365 HD12 LEU A  24      -3.726 -19.413   0.300  1.00 98.45           H  
ATOM    366 HD13 LEU A  24      -2.833 -20.453   1.385  1.00 98.45           H  
ATOM    367 HD21 LEU A  24      -1.085 -19.818   2.557  1.00 98.45           H  
ATOM    368 HD22 LEU A  24      -0.257 -18.501   1.753  1.00 98.45           H  
ATOM    369 HD23 LEU A  24      -0.990 -18.249   3.327  1.00 98.45           H  
ATOM    370  N   CYS A  25      -1.869 -14.652  -1.175  1.00 98.36           N  
ATOM    371  CA  CYS A  25      -1.466 -13.887  -2.358  1.00 98.36           C  
ATOM    372  C   CYS A  25      -0.581 -12.674  -2.000  1.00 98.36           C  
ATOM    373  O   CYS A  25       0.426 -12.446  -2.671  1.00 98.36           O  
ATOM    374  CB  CYS A  25      -2.669 -13.437  -3.204  1.00 98.36           C  
ATOM    375  SG  CYS A  25      -3.569 -14.875  -3.855  1.00 98.36           S  
ATOM    376  H   CYS A  25      -2.860 -14.680  -0.960  1.00 98.36           H  
ATOM    377  HA  CYS A  25      -0.855 -14.548  -2.978  1.00 98.36           H  
ATOM    378  HB3 CYS A  25      -2.333 -12.835  -4.048  1.00 98.36           H  
ATOM    379  HB2 CYS A  25      -3.350 -12.819  -2.618  1.00 98.36           H  
ATOM    380  HG  CYS A  25      -4.170 -15.189  -2.693  1.00 98.36           H  
ATOM    381  N   ALA A  26      -0.947 -11.943  -0.937  1.00 98.29           N  
ATOM    382  CA  ALA A  26      -0.197 -10.810  -0.396  1.00 98.29           C  
ATOM    383  C   ALA A  26       1.187 -11.210   0.139  1.00 98.29           C  
ATOM    384  O   ALA A  26       2.129 -10.443  -0.038  1.00 98.29           O  
ATOM    385  CB  ALA A  26      -1.019 -10.098   0.689  1.00 98.29           C  
ATOM    386  H   ALA A  26      -1.823 -12.160  -0.462  1.00 98.29           H  
ATOM    387  HA  ALA A  26      -0.038 -10.103  -1.213  1.00 98.29           H  
ATOM    388  HB1 ALA A  26      -0.461  -9.268   1.123  1.00 98.29           H  
ATOM    389  HB2 ALA A  26      -1.945  -9.693   0.280  1.00 98.29           H  
ATOM    390  HB3 ALA A  26      -1.281 -10.775   1.503  1.00 98.29           H  
ATOM    391  N   ILE A  27       1.309 -12.402   0.737  1.00 98.55           N  
ATOM    392  CA  ILE A  27       2.599 -12.984   1.103  1.00 98.55           C  
ATOM    393  C   ILE A  27       3.406 -13.353  -0.159  1.00 98.55           C  
ATOM    394  O   ILE A  27       4.453 -12.754  -0.402  1.00 98.55           O  
ATOM    395  CB  ILE A  27       2.452 -14.224   2.042  1.00 98.55           C  
ATOM    396  CG1 ILE A  27       1.894 -13.797   3.416  1.00 98.55           C  
ATOM    397  CG2 ILE A  27       3.750 -15.043   2.251  1.00 98.55           C  
ATOM    398  CD1 ILE A  27       1.347 -14.962   4.255  1.00 98.55           C  
ATOM    399  H   ILE A  27       0.481 -12.964   0.907  1.00 98.55           H  
ATOM    400  HA  ILE A  27       3.166 -12.224   1.644  1.00 98.55           H  
ATOM    401  HB  ILE A  27       1.719 -14.893   1.588  1.00 98.55           H  
ATOM    402 HG13 ILE A  27       1.099 -13.064   3.295  1.00 98.55           H  
ATOM    403 HG12 ILE A  27       2.675 -13.275   3.965  1.00 98.55           H  
ATOM    404 HG21 ILE A  27       3.597 -15.863   2.952  1.00 98.55           H  
ATOM    405 HG22 ILE A  27       4.111 -15.500   1.330  1.00 98.55           H  
ATOM    406 HG23 ILE A  27       4.550 -14.417   2.648  1.00 98.55           H  
ATOM    407 HD11 ILE A  27       0.627 -14.606   4.992  1.00 98.55           H  
ATOM    408 HD12 ILE A  27       0.837 -15.700   3.636  1.00 98.55           H  
ATOM    409 HD13 ILE A  27       2.143 -15.470   4.798  1.00 98.55           H  
ATOM    410  N   VAL A  28       2.900 -14.314  -0.945  1.00 97.87           N  
ATOM    411  CA  VAL A  28       3.616 -14.938  -2.059  1.00 97.87           C  
ATOM    412  C   VAL A  28       4.027 -13.941  -3.165  1.00 97.87           C  
ATOM    413  O   VAL A  28       5.145 -14.035  -3.674  1.00 97.87           O  
ATOM    414  CB  VAL A  28       2.791 -16.120  -2.658  1.00 97.87           C  
ATOM    415  CG1 VAL A  28       3.302 -16.686  -4.002  1.00 97.87           C  
ATOM    416  CG2 VAL A  28       2.683 -17.273  -1.640  1.00 97.87           C  
ATOM    417  H   VAL A  28       1.990 -14.711  -0.722  1.00 97.87           H  
ATOM    418  HA  VAL A  28       4.540 -15.347  -1.647  1.00 97.87           H  
ATOM    419  HB  VAL A  28       1.778 -15.756  -2.839  1.00 97.87           H  
ATOM    420 HG11 VAL A  28       2.733 -17.567  -4.299  1.00 97.87           H  
ATOM    421 HG12 VAL A  28       3.204 -15.967  -4.816  1.00 97.87           H  
ATOM    422 HG13 VAL A  28       4.350 -16.978  -3.936  1.00 97.87           H  
ATOM    423 HG21 VAL A  28       2.036 -18.068  -2.011  1.00 97.87           H  
ATOM    424 HG22 VAL A  28       3.661 -17.710  -1.434  1.00 97.87           H  
ATOM    425 HG23 VAL A  28       2.269 -16.943  -0.688  1.00 97.87           H  
ATOM    426  N   GLY A  29       3.152 -12.977  -3.482  1.00 97.66           N  
ATOM    427  CA  GLY A  29       3.412 -11.961  -4.499  1.00 97.66           C  
ATOM    428  C   GLY A  29       4.532 -11.007  -4.059  1.00 97.66           C  
ATOM    429  O   GLY A  29       5.379 -10.650  -4.871  1.00 97.66           O  
ATOM    430  H   GLY A  29       2.249 -12.939  -3.014  1.00 97.66           H  
ATOM    431  HA3 GLY A  29       2.501 -11.387  -4.672  1.00 97.66           H  
ATOM    432  HA2 GLY A  29       3.676 -12.436  -5.445  1.00 97.66           H  
ATOM    433  N   ASN A  30       4.572 -10.616  -2.781  1.00 98.26           N  
ATOM    434  CA  ASN A  30       5.571  -9.672  -2.261  1.00 98.26           C  
ATOM    435  C   ASN A  30       6.889 -10.376  -1.915  1.00 98.26           C  
ATOM    436  O   ASN A  30       7.944  -9.758  -2.045  1.00 98.26           O  
ATOM    437  CB  ASN A  30       4.991  -8.903  -1.066  1.00 98.26           C  
ATOM    438  CG  ASN A  30       3.992  -7.838  -1.509  1.00 98.26           C  
ATOM    439  ND2 ASN A  30       2.713  -8.081  -1.269  1.00 98.26           N  
ATOM    440  OD1 ASN A  30       4.369  -6.825  -2.090  1.00 98.26           O  
ATOM    441  H   ASN A  30       3.903 -10.989  -2.120  1.00 98.26           H  
ATOM    442  HA  ASN A  30       5.759  -8.950  -3.058  1.00 98.26           H  
ATOM    443  HB3 ASN A  30       5.787  -8.388  -0.531  1.00 98.26           H  
ATOM    444  HB2 ASN A  30       4.541  -9.598  -0.360  1.00 98.26           H  
ATOM    445 HD22 ASN A  30       1.975  -7.453  -1.580  1.00 98.26           H  
ATOM    446 HD21 ASN A  30       2.446  -8.937  -0.780  1.00 98.26           H  
ATOM    447  N   VAL A  31       6.842 -11.670  -1.566  1.00 98.02           N  
ATOM    448  CA  VAL A  31       8.021 -12.537  -1.541  1.00 98.02           C  
ATOM    449  C   VAL A  31       8.660 -12.637  -2.946  1.00 98.02           C  
ATOM    450  O   VAL A  31       9.880 -12.516  -3.060  1.00 98.02           O  
ATOM    451  CB  VAL A  31       7.683 -13.952  -0.978  1.00 98.02           C  
ATOM    452  CG1 VAL A  31       8.727 -15.056  -1.257  1.00 98.02           C  
ATOM    453  CG2 VAL A  31       7.422 -13.886   0.539  1.00 98.02           C  
ATOM    454  H   VAL A  31       5.944 -12.110  -1.382  1.00 98.02           H  
ATOM    455  HA  VAL A  31       8.756 -12.070  -0.881  1.00 98.02           H  
ATOM    456  HB  VAL A  31       6.754 -14.280  -1.444  1.00 98.02           H  
ATOM    457 HG11 VAL A  31       8.466 -15.983  -0.746  1.00 98.02           H  
ATOM    458 HG12 VAL A  31       8.797 -15.297  -2.318  1.00 98.02           H  
ATOM    459 HG13 VAL A  31       9.719 -14.760  -0.915  1.00 98.02           H  
ATOM    460 HG21 VAL A  31       7.071 -14.844   0.924  1.00 98.02           H  
ATOM    461 HG22 VAL A  31       8.329 -13.621   1.084  1.00 98.02           H  
ATOM    462 HG23 VAL A  31       6.667 -13.143   0.791  1.00 98.02           H  
ATOM    463  N   LEU A  32       7.831 -12.776  -3.993  1.00 96.31           N  
ATOM    464  CA  LEU A  32       8.258 -12.746  -5.392  1.00 96.31           C  
ATOM    465  C   LEU A  32       8.885 -11.393  -5.794  1.00 96.31           C  
ATOM    466  O   LEU A  32       9.927 -11.411  -6.447  1.00 96.31           O  
ATOM    467  CB  LEU A  32       7.099 -13.198  -6.312  1.00 96.31           C  
ATOM    468  CG  LEU A  32       7.419 -13.291  -7.821  1.00 96.31           C  
ATOM    469  CD1 LEU A  32       8.552 -14.294  -8.122  1.00 96.31           C  
ATOM    470  CD2 LEU A  32       6.140 -13.598  -8.627  1.00 96.31           C  
ATOM    471  H   LEU A  32       6.839 -12.911  -3.825  1.00 96.31           H  
ATOM    472  HA  LEU A  32       9.047 -13.495  -5.477  1.00 96.31           H  
ATOM    473  HB3 LEU A  32       6.265 -12.512  -6.187  1.00 96.31           H  
ATOM    474  HB2 LEU A  32       6.735 -14.168  -5.972  1.00 96.31           H  
ATOM    475  HG  LEU A  32       7.756 -12.309  -8.157  1.00 96.31           H  
ATOM    476 HD11 LEU A  32       9.487 -13.766  -8.305  1.00 96.31           H  
ATOM    477 HD12 LEU A  32       8.725 -14.982  -7.294  1.00 96.31           H  
ATOM    478 HD13 LEU A  32       8.355 -14.902  -9.005  1.00 96.31           H  
ATOM    479 HD21 LEU A  32       6.029 -12.901  -9.458  1.00 96.31           H  
ATOM    480 HD22 LEU A  32       6.141 -14.606  -9.042  1.00 96.31           H  
ATOM    481 HD23 LEU A  32       5.238 -13.514  -8.019  1.00 96.31           H  
ATOM    482  N   VAL A  33       8.311 -10.261  -5.349  1.00 96.84           N  
ATOM    483  CA  VAL A  33       8.898  -8.920  -5.506  1.00 96.84           C  
ATOM    484  C   VAL A  33      10.324  -8.838  -4.917  1.00 96.84           C  
ATOM    485  O   VAL A  33      11.246  -8.423  -5.619  1.00 96.84           O  
ATOM    486  CB  VAL A  33       8.013  -7.785  -4.884  1.00 96.84           C  
ATOM    487  CG1 VAL A  33       8.688  -6.402  -4.747  1.00 96.84           C  
ATOM    488  CG2 VAL A  33       6.686  -7.596  -5.636  1.00 96.84           C  
ATOM    489  H   VAL A  33       7.418 -10.321  -4.873  1.00 96.84           H  
ATOM    490  HA  VAL A  33       8.990  -8.745  -6.578  1.00 96.84           H  
ATOM    491  HB  VAL A  33       7.753  -8.089  -3.874  1.00 96.84           H  
ATOM    492 HG11 VAL A  33       7.972  -5.651  -4.410  1.00 96.84           H  
ATOM    493 HG12 VAL A  33       9.495  -6.405  -4.014  1.00 96.84           H  
ATOM    494 HG13 VAL A  33       9.099  -6.060  -5.697  1.00 96.84           H  
ATOM    495 HG21 VAL A  33       6.006  -6.955  -5.074  1.00 96.84           H  
ATOM    496 HG22 VAL A  33       6.841  -7.127  -6.604  1.00 96.84           H  
ATOM    497 HG23 VAL A  33       6.175  -8.537  -5.815  1.00 96.84           H  
ATOM    498  N   ILE A  34      10.489  -9.284  -3.664  1.00 97.16           N  
ATOM    499  CA  ILE A  34      11.782  -9.334  -2.982  1.00 97.16           C  
ATOM    500  C   ILE A  34      12.784 -10.276  -3.693  1.00 97.16           C  
ATOM    501  O   ILE A  34      13.947  -9.904  -3.850  1.00 97.16           O  
ATOM    502  CB  ILE A  34      11.622  -9.702  -1.473  1.00 97.16           C  
ATOM    503  CG1 ILE A  34      10.885  -8.563  -0.725  1.00 97.16           C  
ATOM    504  CG2 ILE A  34      12.940 -10.040  -0.737  1.00 97.16           C  
ATOM    505  CD1 ILE A  34      10.406  -8.936   0.685  1.00 97.16           C  
ATOM    506  H   ILE A  34       9.680  -9.605  -3.140  1.00 97.16           H  
ATOM    507  HA  ILE A  34      12.206  -8.329  -3.035  1.00 97.16           H  
ATOM    508  HB  ILE A  34      10.990 -10.590  -1.421  1.00 97.16           H  
ATOM    509 HG13 ILE A  34      10.019  -8.231  -1.297  1.00 97.16           H  
ATOM    510 HG12 ILE A  34      11.535  -7.692  -0.656  1.00 97.16           H  
ATOM    511 HG21 ILE A  34      12.767 -10.251   0.318  1.00 97.16           H  
ATOM    512 HG22 ILE A  34      13.426 -10.925  -1.147  1.00 97.16           H  
ATOM    513 HG23 ILE A  34      13.644  -9.210  -0.797  1.00 97.16           H  
ATOM    514 HD11 ILE A  34       9.555  -8.322   0.981  1.00 97.16           H  
ATOM    515 HD12 ILE A  34      10.096  -9.980   0.743  1.00 97.16           H  
ATOM    516 HD13 ILE A  34      11.195  -8.777   1.421  1.00 97.16           H  
ATOM    517  N   CYS A  35      12.312 -11.440  -4.166  1.00 96.01           N  
ATOM    518  CA  CYS A  35      13.095 -12.383  -4.972  1.00 96.01           C  
ATOM    519  C   CYS A  35      13.590 -11.749  -6.285  1.00 96.01           C  
ATOM    520  O   CYS A  35      14.783 -11.830  -6.565  1.00 96.01           O  
ATOM    521  CB  CYS A  35      12.347 -13.696  -5.272  1.00 96.01           C  
ATOM    522  SG  CYS A  35      12.048 -14.626  -3.739  1.00 96.01           S  
ATOM    523  H   CYS A  35      11.350 -11.698  -3.966  1.00 96.01           H  
ATOM    524  HA  CYS A  35      13.985 -12.634  -4.390  1.00 96.01           H  
ATOM    525  HB3 CYS A  35      12.935 -14.323  -5.944  1.00 96.01           H  
ATOM    526  HB2 CYS A  35      11.401 -13.506  -5.776  1.00 96.01           H  
ATOM    527  HG  CYS A  35      11.128 -13.768  -3.259  1.00 96.01           H  
ATOM    528  N   VAL A  36      12.696 -11.092  -7.036  1.00 96.06           N  
ATOM    529  CA  VAL A  36      13.016 -10.361  -8.265  1.00 96.06           C  
ATOM    530  C   VAL A  36      14.064  -9.244  -8.042  1.00 96.06           C  
ATOM    531  O   VAL A  36      15.043  -9.178  -8.788  1.00 96.06           O  
ATOM    532  CB  VAL A  36      11.722  -9.799  -8.935  1.00 96.06           C  
ATOM    533  CG1 VAL A  36      11.915  -8.639  -9.929  1.00 96.06           C  
ATOM    534  CG2 VAL A  36      10.917 -10.921  -9.617  1.00 96.06           C  
ATOM    535  H   VAL A  36      11.719 -11.070  -6.747  1.00 96.06           H  
ATOM    536  HA  VAL A  36      13.468 -11.085  -8.945  1.00 96.06           H  
ATOM    537  HB  VAL A  36      11.083  -9.407  -8.142  1.00 96.06           H  
ATOM    538 HG11 VAL A  36      10.988  -8.435 -10.459  1.00 96.06           H  
ATOM    539 HG12 VAL A  36      12.193  -7.715  -9.421  1.00 96.06           H  
ATOM    540 HG13 VAL A  36      12.681  -8.861 -10.671  1.00 96.06           H  
ATOM    541 HG21 VAL A  36       9.962 -10.550  -9.993  1.00 96.06           H  
ATOM    542 HG22 VAL A  36      11.459 -11.348 -10.460  1.00 96.06           H  
ATOM    543 HG23 VAL A  36      10.695 -11.730  -8.924  1.00 96.06           H  
ATOM    544  N   VAL A  37      13.870  -8.433  -6.992  1.00 95.25           N  
ATOM    545  CA  VAL A  37      14.793  -7.373  -6.580  1.00 95.25           C  
ATOM    546  C   VAL A  37      16.201  -7.904  -6.223  1.00 95.25           C  
ATOM    547  O   VAL A  37      17.192  -7.282  -6.603  1.00 95.25           O  
ATOM    548  CB  VAL A  37      14.193  -6.528  -5.413  1.00 95.25           C  
ATOM    549  CG1 VAL A  37      15.193  -5.667  -4.609  1.00 95.25           C  
ATOM    550  CG2 VAL A  37      13.058  -5.630  -5.938  1.00 95.25           C  
ATOM    551  H   VAL A  37      13.024  -8.537  -6.437  1.00 95.25           H  
ATOM    552  HA  VAL A  37      14.918  -6.718  -7.443  1.00 95.25           H  
ATOM    553  HB  VAL A  37      13.743  -7.219  -4.698  1.00 95.25           H  
ATOM    554 HG11 VAL A  37      14.679  -4.991  -3.928  1.00 95.25           H  
ATOM    555 HG12 VAL A  37      15.861  -6.279  -4.002  1.00 95.25           H  
ATOM    556 HG13 VAL A  37      15.806  -5.054  -5.267  1.00 95.25           H  
ATOM    557 HG21 VAL A  37      12.582  -5.071  -5.132  1.00 95.25           H  
ATOM    558 HG22 VAL A  37      13.439  -4.914  -6.666  1.00 95.25           H  
ATOM    559 HG23 VAL A  37      12.280  -6.207  -6.436  1.00 95.25           H  
ATOM    560  N   LYS A  38      16.274  -9.050  -5.533  1.00 94.30           N  
ATOM    561  CA  LYS A  38      17.531  -9.727  -5.224  1.00 94.30           C  
ATOM    562  C   LYS A  38      18.189 -10.364  -6.463  1.00 94.30           C  
ATOM    563  O   LYS A  38      19.375 -10.134  -6.699  1.00 94.30           O  
ATOM    564  CB  LYS A  38      17.312 -10.771  -4.108  1.00 94.30           C  
ATOM    565  CG  LYS A  38      17.108 -10.145  -2.715  1.00 94.30           C  
ATOM    566  CD  LYS A  38      16.862 -11.202  -1.626  1.00 94.30           C  
ATOM    567  CE  LYS A  38      16.771 -10.590  -0.213  1.00 94.30           C  
ATOM    568  NZ  LYS A  38      16.567 -11.606   0.837  1.00 94.30           N1+
ATOM    569  H   LYS A  38      15.419  -9.495  -5.215  1.00 94.30           H  
ATOM    570  HA  LYS A  38      18.228  -8.976  -4.845  1.00 94.30           H  
ATOM    571  HB3 LYS A  38      18.187 -11.420  -4.053  1.00 94.30           H  
ATOM    572  HB2 LYS A  38      16.474 -11.422  -4.363  1.00 94.30           H  
ATOM    573  HG3 LYS A  38      16.275  -9.442  -2.739  1.00 94.30           H  
ATOM    574  HG2 LYS A  38      17.990  -9.556  -2.458  1.00 94.30           H  
ATOM    575  HD3 LYS A  38      17.663 -11.944  -1.662  1.00 94.30           H  
ATOM    576  HD2 LYS A  38      15.939 -11.736  -1.860  1.00 94.30           H  
ATOM    577  HE3 LYS A  38      15.954  -9.868  -0.169  1.00 94.30           H  
ATOM    578  HE2 LYS A  38      17.685 -10.038   0.013  1.00 94.30           H  
ATOM    579  HZ1 LYS A  38      17.333 -12.256   0.858  1.00 94.30           H  
ATOM    580  HZ2 LYS A  38      16.517 -11.162   1.737  1.00 94.30           H  
ATOM    581  HZ3 LYS A  38      15.715 -12.116   0.691  1.00 94.30           H  
ATOM    582  N   LEU A  39      17.432 -11.175  -7.213  1.00 93.96           N  
ATOM    583  CA  LEU A  39      17.957 -12.034  -8.278  1.00 93.96           C  
ATOM    584  C   LEU A  39      18.397 -11.283  -9.548  1.00 93.96           C  
ATOM    585  O   LEU A  39      19.224 -11.821 -10.284  1.00 93.96           O  
ATOM    586  CB  LEU A  39      16.934 -13.144  -8.612  1.00 93.96           C  
ATOM    587  CG  LEU A  39      16.796 -14.220  -7.508  1.00 93.96           C  
ATOM    588  CD1 LEU A  39      15.553 -15.101  -7.738  1.00 93.96           C  
ATOM    589  CD2 LEU A  39      18.079 -15.062  -7.338  1.00 93.96           C  
ATOM    590  H   LEU A  39      16.453 -11.316  -6.965  1.00 93.96           H  
ATOM    591  HA  LEU A  39      18.862 -12.508  -7.894  1.00 93.96           H  
ATOM    592  HB3 LEU A  39      17.211 -13.643  -9.543  1.00 93.96           H  
ATOM    593  HB2 LEU A  39      15.970 -12.674  -8.815  1.00 93.96           H  
ATOM    594  HG  LEU A  39      16.627 -13.701  -6.563  1.00 93.96           H  
ATOM    595 HD11 LEU A  39      15.801 -16.092  -8.119  1.00 93.96           H  
ATOM    596 HD12 LEU A  39      14.998 -15.238  -6.810  1.00 93.96           H  
ATOM    597 HD13 LEU A  39      14.867 -14.650  -8.454  1.00 93.96           H  
ATOM    598 HD21 LEU A  39      17.879 -16.133  -7.303  1.00 93.96           H  
ATOM    599 HD22 LEU A  39      18.789 -14.899  -8.149  1.00 93.96           H  
ATOM    600 HD23 LEU A  39      18.586 -14.806  -6.408  1.00 93.96           H  
ATOM    601  N   ASN A  40      17.878 -10.074  -9.789  1.00 93.31           N  
ATOM    602  CA  ASN A  40      18.341  -9.196 -10.867  1.00 93.31           C  
ATOM    603  C   ASN A  40      19.279  -8.135 -10.253  1.00 93.31           C  
ATOM    604  O   ASN A  40      18.779  -7.279  -9.519  1.00 93.31           O  
ATOM    605  CB  ASN A  40      17.117  -8.533 -11.536  1.00 93.31           C  
ATOM    606  CG  ASN A  40      17.454  -7.812 -12.849  1.00 93.31           C  
ATOM    607  ND2 ASN A  40      16.658  -8.041 -13.885  1.00 93.31           N  
ATOM    608  OD1 ASN A  40      18.410  -7.038 -12.935  1.00 93.31           O  
ATOM    609  H   ASN A  40      17.195  -9.686  -9.146  1.00 93.31           H  
ATOM    610  HA  ASN A  40      18.852  -9.751 -11.653  1.00 93.31           H  
ATOM    611  HB3 ASN A  40      16.619  -7.846 -10.855  1.00 93.31           H  
ATOM    612  HB2 ASN A  40      16.386  -9.308 -11.762  1.00 93.31           H  
ATOM    613 HD22 ASN A  40      16.825  -7.605 -14.779  1.00 93.31           H  
ATOM    614 HD21 ASN A  40      15.864  -8.677 -13.789  1.00 93.31           H  
ATOM    615  N   PRO A  41      20.602  -8.170 -10.558  1.00 90.35           N  
ATOM    616  CA  PRO A  41      21.566  -7.173 -10.048  1.00 90.35           C  
ATOM    617  C   PRO A  41      21.217  -5.693 -10.287  1.00 90.35           C  
ATOM    618  O   PRO A  41      21.530  -4.863  -9.436  1.00 90.35           O  
ATOM    619  CB  PRO A  41      22.894  -7.546 -10.730  1.00 90.35           C  
ATOM    620  CG  PRO A  41      22.765  -9.028 -11.028  1.00 90.35           C  
ATOM    621  CD  PRO A  41      21.288  -9.179 -11.370  1.00 90.35           C  
ATOM    622  HA  PRO A  41      21.656  -7.344  -8.974  1.00 90.35           H  
ATOM    623  HB3 PRO A  41      23.760  -7.323 -10.106  1.00 90.35           H  
ATOM    624  HB2 PRO A  41      23.015  -6.999 -11.666  1.00 90.35           H  
ATOM    625  HG3 PRO A  41      22.989  -9.600 -10.126  1.00 90.35           H  
ATOM    626  HG2 PRO A  41      23.432  -9.375 -11.818  1.00 90.35           H  
ATOM    627  HD2 PRO A  41      21.109  -8.965 -12.425  1.00 90.35           H  
ATOM    628  HD3 PRO A  41      20.967 -10.199 -11.167  1.00 90.35           H  
ATOM    629  N   SER A  42      20.571  -5.371 -11.418  1.00 88.84           N  
ATOM    630  CA  SER A  42      20.199  -3.995 -11.754  1.00 88.84           C  
ATOM    631  C   SER A  42      18.996  -3.473 -10.936  1.00 88.84           C  
ATOM    632  O   SER A  42      18.827  -2.258 -10.817  1.00 88.84           O  
ATOM    633  CB  SER A  42      20.034  -3.875 -13.286  1.00 88.84           C  
ATOM    634  OG  SER A  42      18.823  -4.419 -13.800  1.00 88.84           O  
ATOM    635  H   SER A  42      20.296  -6.089 -12.075  1.00 88.84           H  
ATOM    636  HA  SER A  42      21.045  -3.357 -11.490  1.00 88.84           H  
ATOM    637  HB3 SER A  42      20.883  -4.334 -13.796  1.00 88.84           H  
ATOM    638  HB2 SER A  42      20.067  -2.818 -13.551  1.00 88.84           H  
ATOM    639  HG  SER A  42      18.765  -5.361 -13.547  1.00 88.84           H  
ATOM    640  N   LEU A  43      18.213  -4.386 -10.346  1.00 87.20           N  
ATOM    641  CA  LEU A  43      17.087  -4.064  -9.470  1.00 87.20           C  
ATOM    642  C   LEU A  43      17.522  -3.953  -7.995  1.00 87.20           C  
ATOM    643  O   LEU A  43      16.701  -3.579  -7.165  1.00 87.20           O  
ATOM    644  CB  LEU A  43      15.946  -5.090  -9.670  1.00 87.20           C  
ATOM    645  CG  LEU A  43      15.387  -5.181 -11.113  1.00 87.20           C  
ATOM    646  CD1 LEU A  43      14.306  -6.276 -11.222  1.00 87.20           C  
ATOM    647  CD2 LEU A  43      14.883  -3.831 -11.657  1.00 87.20           C  
ATOM    648  H   LEU A  43      18.437  -5.371 -10.428  1.00 87.20           H  
ATOM    649  HA  LEU A  43      16.697  -3.079  -9.732  1.00 87.20           H  
ATOM    650  HB3 LEU A  43      15.124  -4.832  -8.999  1.00 87.20           H  
ATOM    651  HB2 LEU A  43      16.294  -6.071  -9.344  1.00 87.20           H  
ATOM    652  HG  LEU A  43      16.208  -5.490 -11.761  1.00 87.20           H  
ATOM    653 HD11 LEU A  43      14.477  -6.913 -12.090  1.00 87.20           H  
ATOM    654 HD12 LEU A  43      14.302  -6.924 -10.346  1.00 87.20           H  
ATOM    655 HD13 LEU A  43      13.300  -5.865 -11.314  1.00 87.20           H  
ATOM    656 HD21 LEU A  43      13.959  -3.924 -12.227  1.00 87.20           H  
ATOM    657 HD22 LEU A  43      14.692  -3.122 -10.853  1.00 87.20           H  
ATOM    658 HD23 LEU A  43      15.624  -3.381 -12.319  1.00 87.20           H  
ATOM    659  N   GLN A  44      18.806  -4.182  -7.675  1.00 87.15           N  
ATOM    660  CA  GLN A  44      19.391  -3.936  -6.350  1.00 87.15           C  
ATOM    661  C   GLN A  44      19.756  -2.440  -6.157  1.00 87.15           C  
ATOM    662  O   GLN A  44      20.799  -2.136  -5.574  1.00 87.15           O  
ATOM    663  CB  GLN A  44      20.629  -4.842  -6.141  1.00 87.15           C  
ATOM    664  CG  GLN A  44      20.371  -6.361  -6.228  1.00 87.15           C  
ATOM    665  CD  GLN A  44      21.648  -7.184  -6.027  1.00 87.15           C  
ATOM    666  NE2 GLN A  44      21.579  -8.495  -6.207  1.00 87.15           N  
ATOM    667  OE1 GLN A  44      22.709  -6.655  -5.703  1.00 87.15           O  
ATOM    668  H   GLN A  44      19.449  -4.466  -8.402  1.00 87.15           H  
ATOM    669  HA  GLN A  44      18.657  -4.190  -5.583  1.00 87.15           H  
ATOM    670  HB3 GLN A  44      21.051  -4.634  -5.156  1.00 87.15           H  
ATOM    671  HB2 GLN A  44      21.404  -4.563  -6.856  1.00 87.15           H  
ATOM    672  HG3 GLN A  44      19.943  -6.616  -7.197  1.00 87.15           H  
ATOM    673  HG2 GLN A  44      19.639  -6.657  -5.475  1.00 87.15           H  
ATOM    674 HE22 GLN A  44      22.398  -9.071  -6.078  1.00 87.15           H  
ATOM    675 HE21 GLN A  44      20.706  -8.966  -6.453  1.00 87.15           H  
ATOM    676  N   THR A  45      18.927  -1.526  -6.667  1.00 86.70           N  
ATOM    677  CA  THR A  45      19.177  -0.089  -6.754  1.00 86.70           C  
ATOM    678  C   THR A  45      18.086   0.702  -5.991  1.00 86.70           C  
ATOM    679  O   THR A  45      17.068   0.134  -5.587  1.00 86.70           O  
ATOM    680  CB  THR A  45      19.197   0.333  -8.252  1.00 86.70           C  
ATOM    681  CG2 THR A  45      20.457  -0.174  -8.972  1.00 86.70           C  
ATOM    682  OG1 THR A  45      18.074  -0.167  -8.966  1.00 86.70           O  
ATOM    683  H   THR A  45      18.039  -1.818  -7.054  1.00 86.70           H  
ATOM    684  HA  THR A  45      20.137   0.163  -6.298  1.00 86.70           H  
ATOM    685  HB  THR A  45      19.181   1.422  -8.331  1.00 86.70           H  
ATOM    686 HG21 THR A  45      20.466   0.126 -10.020  1.00 86.70           H  
ATOM    687 HG22 THR A  45      21.356   0.236  -8.511  1.00 86.70           H  
ATOM    688 HG23 THR A  45      20.543  -1.261  -8.935  1.00 86.70           H  
ATOM    689  HG1 THR A  45      18.376  -0.872  -9.565  1.00 86.70           H  
ATOM    690  N   THR A  46      18.368   1.993  -5.766  1.00 87.44           N  
ATOM    691  CA  THR A  46      17.751   2.938  -4.834  1.00 87.44           C  
ATOM    692  C   THR A  46      16.225   2.836  -4.607  1.00 87.44           C  
ATOM    693  O   THR A  46      15.797   2.613  -3.474  1.00 87.44           O  
ATOM    694  CB  THR A  46      18.122   4.389  -5.242  1.00 87.44           C  
ATOM    695  CG2 THR A  46      17.987   5.414  -4.110  1.00 87.44           C  
ATOM    696  OG1 THR A  46      19.469   4.425  -5.704  1.00 87.44           O  
ATOM    697  H   THR A  46      19.208   2.399  -6.160  1.00 87.44           H  
ATOM    698  HA  THR A  46      18.218   2.746  -3.870  1.00 87.44           H  
ATOM    699  HB  THR A  46      17.486   4.709  -6.069  1.00 87.44           H  
ATOM    700 HG21 THR A  46      18.222   6.420  -4.460  1.00 87.44           H  
ATOM    701 HG22 THR A  46      16.972   5.445  -3.717  1.00 87.44           H  
ATOM    702 HG23 THR A  46      18.657   5.180  -3.284  1.00 87.44           H  
ATOM    703  HG1 THR A  46      19.694   5.352  -5.864  1.00 87.44           H  
ATOM    704  N   THR A  47      15.442   2.936  -5.687  1.00 91.30           N  
ATOM    705  CA  THR A  47      13.980   2.874  -5.688  1.00 91.30           C  
ATOM    706  C   THR A  47      13.415   1.580  -5.071  1.00 91.30           C  
ATOM    707  O   THR A  47      12.412   1.606  -4.354  1.00 91.30           O  
ATOM    708  CB  THR A  47      13.466   2.959  -7.150  1.00 91.30           C  
ATOM    709  CG2 THR A  47      11.945   3.133  -7.306  1.00 91.30           C  
ATOM    710  OG1 THR A  47      14.120   4.041  -7.784  1.00 91.30           O  
ATOM    711  H   THR A  47      15.835   3.145  -6.594  1.00 91.30           H  
ATOM    712  HA  THR A  47      13.604   3.726  -5.121  1.00 91.30           H  
ATOM    713  HB  THR A  47      13.755   2.055  -7.691  1.00 91.30           H  
ATOM    714 HG21 THR A  47      11.670   3.284  -8.351  1.00 91.30           H  
ATOM    715 HG22 THR A  47      11.405   2.254  -6.956  1.00 91.30           H  
ATOM    716 HG23 THR A  47      11.578   3.989  -6.739  1.00 91.30           H  
ATOM    717  HG1 THR A  47      13.843   4.858  -7.314  1.00 91.30           H  
ATOM    718  N   PHE A  48      14.107   0.467  -5.337  1.00 91.07           N  
ATOM    719  CA  PHE A  48      13.673  -0.867  -4.969  1.00 91.07           C  
ATOM    720  C   PHE A  48      13.870  -1.173  -3.480  1.00 91.07           C  
ATOM    721  O   PHE A  48      13.189  -2.056  -2.970  1.00 91.07           O  
ATOM    722  CB  PHE A  48      14.319  -1.910  -5.894  1.00 91.07           C  
ATOM    723  CG  PHE A  48      13.874  -1.779  -7.344  1.00 91.07           C  
ATOM    724  CD1 PHE A  48      12.639  -2.323  -7.757  1.00 91.07           C  
ATOM    725  CD2 PHE A  48      14.583  -0.943  -8.233  1.00 91.07           C  
ATOM    726  CE1 PHE A  48      12.160  -2.073  -9.037  1.00 91.07           C  
ATOM    727  CE2 PHE A  48      14.085  -0.700  -9.506  1.00 91.07           C  
ATOM    728  CZ  PHE A  48      12.879  -1.263  -9.906  1.00 91.07           C  
ATOM    729  H   PHE A  48      14.997   0.527  -5.819  1.00 91.07           H  
ATOM    730  HA  PHE A  48      12.603  -0.910  -5.156  1.00 91.07           H  
ATOM    731  HB3 PHE A  48      14.076  -2.913  -5.541  1.00 91.07           H  
ATOM    732  HB2 PHE A  48      15.403  -1.832  -5.838  1.00 91.07           H  
ATOM    733  HD1 PHE A  48      12.051  -2.923  -7.077  1.00 91.07           H  
ATOM    734  HD2 PHE A  48      15.511  -0.482  -7.925  1.00 91.07           H  
ATOM    735  HE1 PHE A  48      11.216  -2.496  -9.351  1.00 91.07           H  
ATOM    736  HE2 PHE A  48      14.636  -0.064 -10.185  1.00 91.07           H  
ATOM    737  HZ  PHE A  48      12.496  -1.067 -10.898  1.00 91.07           H  
ATOM    738  N   TYR A  49      14.721  -0.413  -2.776  1.00 94.71           N  
ATOM    739  CA  TYR A  49      14.869  -0.502  -1.320  1.00 94.71           C  
ATOM    740  C   TYR A  49      13.584  -0.051  -0.594  1.00 94.71           C  
ATOM    741  O   TYR A  49      13.177  -0.678   0.385  1.00 94.71           O  
ATOM    742  CB  TYR A  49      16.084   0.325  -0.848  1.00 94.71           C  
ATOM    743  CG  TYR A  49      17.423   0.070  -1.536  1.00 94.71           C  
ATOM    744  CD1 TYR A  49      17.782  -1.200  -2.044  1.00 94.71           C  
ATOM    745  CD2 TYR A  49      18.334   1.137  -1.660  1.00 94.71           C  
ATOM    746  CE1 TYR A  49      19.020  -1.381  -2.695  1.00 94.71           C  
ATOM    747  CE2 TYR A  49      19.573   0.955  -2.298  1.00 94.71           C  
ATOM    748  OH  TYR A  49      21.113  -0.455  -3.464  1.00 94.71           O  
ATOM    749  CZ  TYR A  49      19.915  -0.301  -2.827  1.00 94.71           C  
ATOM    750  H   TYR A  49      15.248   0.315  -3.244  1.00 94.71           H  
ATOM    751  HA  TYR A  49      15.039  -1.547  -1.055  1.00 94.71           H  
ATOM    752  HB3 TYR A  49      16.224   0.185   0.225  1.00 94.71           H  
ATOM    753  HB2 TYR A  49      15.849   1.385  -0.970  1.00 94.71           H  
ATOM    754  HD1 TYR A  49      17.111  -2.041  -1.955  1.00 94.71           H  
ATOM    755  HD2 TYR A  49      18.078   2.114  -1.282  1.00 94.71           H  
ATOM    756  HE1 TYR A  49      19.273  -2.356  -3.088  1.00 94.71           H  
ATOM    757  HE2 TYR A  49      20.252   1.791  -2.391  1.00 94.71           H  
ATOM    758  HH  TYR A  49      21.096  -1.180  -4.119  1.00 94.71           H  
ATOM    759  N   PHE A  50      12.926   0.987  -1.126  1.00 96.88           N  
ATOM    760  CA  PHE A  50      11.643   1.478  -0.626  1.00 96.88           C  
ATOM    761  C   PHE A  50      10.494   0.518  -0.996  1.00 96.88           C  
ATOM    762  O   PHE A  50       9.592   0.314  -0.183  1.00 96.88           O  
ATOM    763  CB  PHE A  50      11.377   2.902  -1.150  1.00 96.88           C  
ATOM    764  CG  PHE A  50      12.473   3.919  -0.882  1.00 96.88           C  
ATOM    765  CD1 PHE A  50      12.722   4.376   0.427  1.00 96.88           C  
ATOM    766  CD2 PHE A  50      13.320   4.347  -1.925  1.00 96.88           C  
ATOM    767  CE1 PHE A  50      13.743   5.284   0.669  1.00 96.88           C  
ATOM    768  CE2 PHE A  50      14.340   5.252  -1.665  1.00 96.88           C  
ATOM    769  CZ  PHE A  50      14.543   5.728  -0.376  1.00 96.88           C  
ATOM    770  H   PHE A  50      13.305   1.460  -1.936  1.00 96.88           H  
ATOM    771  HA  PHE A  50      11.697   1.528   0.462  1.00 96.88           H  
ATOM    772  HB3 PHE A  50      10.470   3.276  -0.672  1.00 96.88           H  
ATOM    773  HB2 PHE A  50      11.172   2.878  -2.220  1.00 96.88           H  
ATOM    774  HD1 PHE A  50      12.110   4.033   1.246  1.00 96.88           H  
ATOM    775  HD2 PHE A  50      13.174   3.984  -2.931  1.00 96.88           H  
ATOM    776  HE1 PHE A  50      13.919   5.642   1.674  1.00 96.88           H  
ATOM    777  HE2 PHE A  50      14.971   5.590  -2.474  1.00 96.88           H  
ATOM    778  HZ  PHE A  50      15.333   6.439  -0.186  1.00 96.88           H  
ATOM    779  N   ILE A  51      10.570  -0.109  -2.180  1.00 96.26           N  
ATOM    780  CA  ILE A  51       9.647  -1.164  -2.607  1.00 96.26           C  
ATOM    781  C   ILE A  51       9.802  -2.448  -1.756  1.00 96.26           C  
ATOM    782  O   ILE A  51       8.797  -3.080  -1.447  1.00 96.26           O  
ATOM    783  CB  ILE A  51       9.765  -1.479  -4.132  1.00 96.26           C  
ATOM    784  CG1 ILE A  51       9.322  -0.251  -4.966  1.00 96.26           C  
ATOM    785  CG2 ILE A  51       9.000  -2.736  -4.604  1.00 96.26           C  
ATOM    786  CD1 ILE A  51       9.683  -0.315  -6.456  1.00 96.26           C  
ATOM    787  H   ILE A  51      11.323   0.123  -2.815  1.00 96.26           H  
ATOM    788  HA  ILE A  51       8.636  -0.789  -2.435  1.00 96.26           H  
ATOM    789  HB  ILE A  51      10.812  -1.675  -4.336  1.00 96.26           H  
ATOM    790 HG13 ILE A  51       9.754   0.664  -4.560  1.00 96.26           H  
ATOM    791 HG12 ILE A  51       8.242  -0.132  -4.874  1.00 96.26           H  
ATOM    792 HG21 ILE A  51       9.088  -2.886  -5.680  1.00 96.26           H  
ATOM    793 HG22 ILE A  51       9.386  -3.645  -4.143  1.00 96.26           H  
ATOM    794 HG23 ILE A  51       7.939  -2.662  -4.366  1.00 96.26           H  
ATOM    795 HD11 ILE A  51       9.579   0.666  -6.919  1.00 96.26           H  
ATOM    796 HD12 ILE A  51      10.711  -0.639  -6.607  1.00 96.26           H  
ATOM    797 HD13 ILE A  51       9.027  -0.996  -7.000  1.00 96.26           H  
ATOM    798  N   VAL A  52      11.025  -2.785  -1.324  1.00 96.94           N  
ATOM    799  CA  VAL A  52      11.284  -3.851  -0.353  1.00 96.94           C  
ATOM    800  C   VAL A  52      10.632  -3.566   1.021  1.00 96.94           C  
ATOM    801  O   VAL A  52      10.069  -4.487   1.608  1.00 96.94           O  
ATOM    802  CB  VAL A  52      12.810  -4.160  -0.221  1.00 96.94           C  
ATOM    803  CG1 VAL A  52      13.260  -4.883   1.067  1.00 96.94           C  
ATOM    804  CG2 VAL A  52      13.297  -4.968  -1.436  1.00 96.94           C  
ATOM    805  H   VAL A  52      11.838  -2.306  -1.702  1.00 96.94           H  
ATOM    806  HA  VAL A  52      10.804  -4.749  -0.745  1.00 96.94           H  
ATOM    807  HB  VAL A  52      13.342  -3.209  -0.242  1.00 96.94           H  
ATOM    808 HG11 VAL A  52      14.320  -5.135   1.026  1.00 96.94           H  
ATOM    809 HG12 VAL A  52      13.123  -4.261   1.952  1.00 96.94           H  
ATOM    810 HG13 VAL A  52      12.705  -5.810   1.214  1.00 96.94           H  
ATOM    811 HG21 VAL A  52      14.385  -5.042  -1.452  1.00 96.94           H  
ATOM    812 HG22 VAL A  52      12.898  -5.982  -1.429  1.00 96.94           H  
ATOM    813 HG23 VAL A  52      12.985  -4.512  -2.375  1.00 96.94           H  
ATOM    814  N   SER A  53      10.645  -2.305   1.483  1.00 97.90           N  
ATOM    815  CA  SER A  53       9.905  -1.883   2.678  1.00 97.90           C  
ATOM    816  C   SER A  53       8.379  -2.038   2.498  1.00 97.90           C  
ATOM    817  O   SER A  53       7.728  -2.593   3.384  1.00 97.90           O  
ATOM    818  CB  SER A  53      10.337  -0.461   3.104  1.00 97.90           C  
ATOM    819  OG  SER A  53       9.655  -0.001   4.260  1.00 97.90           O  
ATOM    820  H   SER A  53      11.144  -1.594   0.965  1.00 97.90           H  
ATOM    821  HA  SER A  53      10.198  -2.558   3.485  1.00 97.90           H  
ATOM    822  HB3 SER A  53      10.153   0.252   2.303  1.00 97.90           H  
ATOM    823  HB2 SER A  53      11.408  -0.441   3.306  1.00 97.90           H  
ATOM    824  HG  SER A  53       8.824   0.427   3.959  1.00 97.90           H  
ATOM    825  N   LEU A  54       7.847  -1.617   1.339  1.00 97.95           N  
ATOM    826  CA  LEU A  54       6.449  -1.825   0.948  1.00 97.95           C  
ATOM    827  C   LEU A  54       6.080  -3.324   0.932  1.00 97.95           C  
ATOM    828  O   LEU A  54       5.082  -3.709   1.537  1.00 97.95           O  
ATOM    829  CB  LEU A  54       6.181  -1.121  -0.409  1.00 97.95           C  
ATOM    830  CG  LEU A  54       4.760  -1.289  -0.996  1.00 97.95           C  
ATOM    831  CD1 LEU A  54       3.695  -0.609  -0.116  1.00 97.95           C  
ATOM    832  CD2 LEU A  54       4.708  -0.822  -2.464  1.00 97.95           C  
ATOM    833  H   LEU A  54       8.449  -1.164   0.660  1.00 97.95           H  
ATOM    834  HA  LEU A  54       5.833  -1.345   1.711  1.00 97.95           H  
ATOM    835  HB3 LEU A  54       6.877  -1.522  -1.141  1.00 97.95           H  
ATOM    836  HB2 LEU A  54       6.416  -0.059  -0.330  1.00 97.95           H  
ATOM    837  HG  LEU A  54       4.511  -2.351  -1.025  1.00 97.95           H  
ATOM    838 HD11 LEU A  54       3.008   0.020  -0.681  1.00 97.95           H  
ATOM    839 HD12 LEU A  54       3.091  -1.364   0.389  1.00 97.95           H  
ATOM    840 HD13 LEU A  54       4.141   0.020   0.653  1.00 97.95           H  
ATOM    841 HD21 LEU A  54       3.818  -0.238  -2.697  1.00 97.95           H  
ATOM    842 HD22 LEU A  54       5.574  -0.219  -2.739  1.00 97.95           H  
ATOM    843 HD23 LEU A  54       4.693  -1.681  -3.136  1.00 97.95           H  
ATOM    844  N   ALA A  55       6.928  -4.142   0.293  1.00 98.29           N  
ATOM    845  CA  ALA A  55       6.797  -5.592   0.219  1.00 98.29           C  
ATOM    846  C   ALA A  55       6.804  -6.262   1.600  1.00 98.29           C  
ATOM    847  O   ALA A  55       5.893  -7.032   1.884  1.00 98.29           O  
ATOM    848  CB  ALA A  55       7.883  -6.177  -0.698  1.00 98.29           C  
ATOM    849  H   ALA A  55       7.707  -3.733  -0.222  1.00 98.29           H  
ATOM    850  HA  ALA A  55       5.826  -5.789  -0.235  1.00 98.29           H  
ATOM    851  HB1 ALA A  55       7.780  -7.258  -0.786  1.00 98.29           H  
ATOM    852  HB2 ALA A  55       7.819  -5.762  -1.704  1.00 98.29           H  
ATOM    853  HB3 ALA A  55       8.882  -5.980  -0.313  1.00 98.29           H  
ATOM    854  N   LEU A  56       7.785  -5.936   2.454  1.00 98.10           N  
ATOM    855  CA  LEU A  56       7.871  -6.429   3.832  1.00 98.10           C  
ATOM    856  C   LEU A  56       6.657  -6.031   4.692  1.00 98.10           C  
ATOM    857  O   LEU A  56       6.189  -6.854   5.479  1.00 98.10           O  
ATOM    858  CB  LEU A  56       9.185  -5.957   4.494  1.00 98.10           C  
ATOM    859  CG  LEU A  56      10.437  -6.745   4.051  1.00 98.10           C  
ATOM    860  CD1 LEU A  56      11.728  -6.045   4.526  1.00 98.10           C  
ATOM    861  CD2 LEU A  56      10.381  -8.224   4.494  1.00 98.10           C  
ATOM    862  H   LEU A  56       8.526  -5.307   2.148  1.00 98.10           H  
ATOM    863  HA  LEU A  56       7.869  -7.518   3.783  1.00 98.10           H  
ATOM    864  HB3 LEU A  56       9.105  -6.035   5.581  1.00 98.10           H  
ATOM    865  HB2 LEU A  56       9.313  -4.893   4.291  1.00 98.10           H  
ATOM    866  HG  LEU A  56      10.461  -6.733   2.960  1.00 98.10           H  
ATOM    867 HD11 LEU A  56      12.235  -6.591   5.322  1.00 98.10           H  
ATOM    868 HD12 LEU A  56      12.435  -5.942   3.704  1.00 98.10           H  
ATOM    869 HD13 LEU A  56      11.536  -5.042   4.907  1.00 98.10           H  
ATOM    870 HD21 LEU A  56      11.319  -8.572   4.928  1.00 98.10           H  
ATOM    871 HD22 LEU A  56       9.602  -8.402   5.236  1.00 98.10           H  
ATOM    872 HD23 LEU A  56      10.167  -8.874   3.646  1.00 98.10           H  
ATOM    873  N   ALA A  57       6.156  -4.802   4.520  1.00 98.04           N  
ATOM    874  CA  ALA A  57       4.942  -4.323   5.173  1.00 98.04           C  
ATOM    875  C   ALA A  57       3.697  -5.101   4.709  1.00 98.04           C  
ATOM    876  O   ALA A  57       2.974  -5.626   5.553  1.00 98.04           O  
ATOM    877  CB  ALA A  57       4.804  -2.807   4.974  1.00 98.04           C  
ATOM    878  H   ALA A  57       6.607  -4.162   3.871  1.00 98.04           H  
ATOM    879  HA  ALA A  57       5.054  -4.498   6.245  1.00 98.04           H  
ATOM    880  HB1 ALA A  57       3.893  -2.440   5.447  1.00 98.04           H  
ATOM    881  HB2 ALA A  57       5.642  -2.267   5.414  1.00 98.04           H  
ATOM    882  HB3 ALA A  57       4.751  -2.540   3.919  1.00 98.04           H  
ATOM    883  N   ASP A  58       3.510  -5.243   3.390  1.00 98.28           N  
ATOM    884  CA  ASP A  58       2.425  -6.025   2.782  1.00 98.28           C  
ATOM    885  C   ASP A  58       2.497  -7.531   3.115  1.00 98.28           C  
ATOM    886  O   ASP A  58       1.446  -8.144   3.317  1.00 98.28           O  
ATOM    887  CB  ASP A  58       2.268  -5.791   1.254  1.00 98.28           C  
ATOM    888  CG  ASP A  58       1.674  -4.442   0.806  1.00 98.28           C  
ATOM    889  OD1 ASP A  58       0.892  -3.831   1.569  1.00 98.28           O  
ATOM    890  OD2 ASP A  58       1.810  -4.122  -0.393  1.00 98.28           O1-
ATOM    891  H   ASP A  58       4.140  -4.763   2.748  1.00 98.28           H  
ATOM    892  HA  ASP A  58       1.509  -5.679   3.264  1.00 98.28           H  
ATOM    893  HB3 ASP A  58       1.655  -6.584   0.824  1.00 98.28           H  
ATOM    894  HB2 ASP A  58       3.250  -5.895   0.789  1.00 98.28           H  
ATOM    895  N   ILE A  59       3.707  -8.105   3.237  1.00 98.44           N  
ATOM    896  CA  ILE A  59       3.931  -9.446   3.791  1.00 98.44           C  
ATOM    897  C   ILE A  59       3.460  -9.530   5.254  1.00 98.44           C  
ATOM    898  O   ILE A  59       2.696 -10.435   5.573  1.00 98.44           O  
ATOM    899  CB  ILE A  59       5.417  -9.936   3.691  1.00 98.44           C  
ATOM    900  CG1 ILE A  59       5.802 -10.226   2.228  1.00 98.44           C  
ATOM    901  CG2 ILE A  59       5.779 -11.174   4.549  1.00 98.44           C  
ATOM    902  CD1 ILE A  59       7.315 -10.289   1.971  1.00 98.44           C  
ATOM    903  H   ILE A  59       4.535  -7.580   2.959  1.00 98.44           H  
ATOM    904  HA  ILE A  59       3.312 -10.135   3.210  1.00 98.44           H  
ATOM    905  HB  ILE A  59       6.044  -9.115   4.038  1.00 98.44           H  
ATOM    906 HG13 ILE A  59       5.386  -9.448   1.599  1.00 98.44           H  
ATOM    907 HG12 ILE A  59       5.334 -11.153   1.894  1.00 98.44           H  
ATOM    908 HG21 ILE A  59       6.810 -11.486   4.386  1.00 98.44           H  
ATOM    909 HG22 ILE A  59       5.690 -10.983   5.619  1.00 98.44           H  
ATOM    910 HG23 ILE A  59       5.137 -12.023   4.307  1.00 98.44           H  
ATOM    911 HD11 ILE A  59       7.545  -9.991   0.949  1.00 98.44           H  
ATOM    912 HD12 ILE A  59       7.869  -9.625   2.634  1.00 98.44           H  
ATOM    913 HD13 ILE A  59       7.700 -11.299   2.113  1.00 98.44           H  
ATOM    914  N   ALA A  60       3.883  -8.586   6.109  1.00 97.89           N  
ATOM    915  CA  ALA A  60       3.484  -8.525   7.518  1.00 97.89           C  
ATOM    916  C   ALA A  60       1.961  -8.392   7.712  1.00 97.89           C  
ATOM    917  O   ALA A  60       1.409  -9.046   8.597  1.00 97.89           O  
ATOM    918  CB  ALA A  60       4.244  -7.403   8.239  1.00 97.89           C  
ATOM    919  H   ALA A  60       4.519  -7.863   5.784  1.00 97.89           H  
ATOM    920  HA  ALA A  60       3.785  -9.470   7.973  1.00 97.89           H  
ATOM    921  HB1 ALA A  60       3.999  -7.396   9.301  1.00 97.89           H  
ATOM    922  HB2 ALA A  60       5.322  -7.535   8.153  1.00 97.89           H  
ATOM    923  HB3 ALA A  60       3.994  -6.421   7.839  1.00 97.89           H  
ATOM    924  N   VAL A  61       1.295  -7.622   6.840  1.00 97.79           N  
ATOM    925  CA  VAL A  61      -0.164  -7.562   6.763  1.00 97.79           C  
ATOM    926  C   VAL A  61      -0.779  -8.939   6.402  1.00 97.79           C  
ATOM    927  O   VAL A  61      -1.713  -9.380   7.071  1.00 97.79           O  
ATOM    928  CB  VAL A  61      -0.668  -6.454   5.785  1.00 97.79           C  
ATOM    929  CG1 VAL A  61      -2.189  -6.432   5.525  1.00 97.79           C  
ATOM    930  CG2 VAL A  61      -0.271  -5.052   6.277  1.00 97.79           C  
ATOM    931  H   VAL A  61       1.824  -7.063   6.174  1.00 97.79           H  
ATOM    932  HA  VAL A  61      -0.494  -7.301   7.765  1.00 97.79           H  
ATOM    933  HB  VAL A  61      -0.183  -6.617   4.822  1.00 97.79           H  
ATOM    934 HG11 VAL A  61      -2.446  -5.676   4.783  1.00 97.79           H  
ATOM    935 HG12 VAL A  61      -2.561  -7.379   5.147  1.00 97.79           H  
ATOM    936 HG13 VAL A  61      -2.749  -6.199   6.430  1.00 97.79           H  
ATOM    937 HG21 VAL A  61      -0.550  -4.285   5.554  1.00 97.79           H  
ATOM    938 HG22 VAL A  61      -0.756  -4.814   7.223  1.00 97.79           H  
ATOM    939 HG23 VAL A  61       0.798  -4.957   6.432  1.00 97.79           H  
ATOM    940  N   GLY A  62      -0.219  -9.632   5.402  1.00 97.95           N  
ATOM    941  CA  GLY A  62      -0.664 -10.966   4.995  1.00 97.95           C  
ATOM    942  C   GLY A  62      -0.415 -12.026   6.088  1.00 97.95           C  
ATOM    943  O   GLY A  62      -1.256 -12.903   6.279  1.00 97.95           O  
ATOM    944  H   GLY A  62       0.558  -9.222   4.892  1.00 97.95           H  
ATOM    945  HA3 GLY A  62      -0.132 -11.253   4.088  1.00 97.95           H  
ATOM    946  HA2 GLY A  62      -1.725 -10.937   4.744  1.00 97.95           H  
ATOM    947  N   VAL A  63       0.717 -11.949   6.804  1.00 97.90           N  
ATOM    948  CA  VAL A  63       1.110 -12.888   7.857  1.00 97.90           C  
ATOM    949  C   VAL A  63       0.335 -12.675   9.176  1.00 97.90           C  
ATOM    950  O   VAL A  63      -0.058 -13.667   9.791  1.00 97.90           O  
ATOM    951  CB  VAL A  63       2.650 -12.839   8.138  1.00 97.90           C  
ATOM    952  CG1 VAL A  63       3.134 -13.610   9.387  1.00 97.90           C  
ATOM    953  CG2 VAL A  63       3.458 -13.356   6.934  1.00 97.90           C  
ATOM    954  H   VAL A  63       1.407 -11.248   6.538  1.00 97.90           H  
ATOM    955  HA  VAL A  63       0.871 -13.894   7.505  1.00 97.90           H  
ATOM    956  HB  VAL A  63       2.924 -11.793   8.286  1.00 97.90           H  
ATOM    957 HG11 VAL A  63       4.222 -13.589   9.467  1.00 97.90           H  
ATOM    958 HG12 VAL A  63       2.752 -13.187  10.314  1.00 97.90           H  
ATOM    959 HG13 VAL A  63       2.827 -14.655   9.349  1.00 97.90           H  
ATOM    960 HG21 VAL A  63       4.530 -13.258   7.101  1.00 97.90           H  
ATOM    961 HG22 VAL A  63       3.247 -14.408   6.738  1.00 97.90           H  
ATOM    962 HG23 VAL A  63       3.229 -12.805   6.029  1.00 97.90           H  
ATOM    963  N   LEU A  64       0.159 -11.420   9.615  1.00 96.46           N  
ATOM    964  CA  LEU A  64      -0.404 -11.101  10.930  1.00 96.46           C  
ATOM    965  C   LEU A  64      -1.816 -10.518  10.811  1.00 96.46           C  
ATOM    966  O   LEU A  64      -2.748 -11.075  11.390  1.00 96.46           O  
ATOM    967  CB  LEU A  64       0.526 -10.126  11.694  1.00 96.46           C  
ATOM    968  CG  LEU A  64       1.907 -10.712  12.067  1.00 96.46           C  
ATOM    969  CD1 LEU A  64       2.849  -9.617  12.607  1.00 96.46           C  
ATOM    970  CD2 LEU A  64       1.792 -11.908  13.037  1.00 96.46           C  
ATOM    971  H   LEU A  64       0.530 -10.640   9.077  1.00 96.46           H  
ATOM    972  HA  LEU A  64      -0.501 -12.004  11.535  1.00 96.46           H  
ATOM    973  HB3 LEU A  64       0.031  -9.795  12.609  1.00 96.46           H  
ATOM    974  HB2 LEU A  64       0.664  -9.222  11.099  1.00 96.46           H  
ATOM    975  HG  LEU A  64       2.367 -11.072  11.146  1.00 96.46           H  
ATOM    976 HD11 LEU A  64       3.780  -9.589  12.040  1.00 96.46           H  
ATOM    977 HD12 LEU A  64       2.403  -8.627  12.527  1.00 96.46           H  
ATOM    978 HD13 LEU A  64       3.110  -9.757  13.655  1.00 96.46           H  
ATOM    979 HD21 LEU A  64       2.547 -11.889  13.823  1.00 96.46           H  
ATOM    980 HD22 LEU A  64       0.820 -11.943  13.530  1.00 96.46           H  
ATOM    981 HD23 LEU A  64       1.917 -12.852  12.505  1.00 96.46           H  
ATOM    982  N   VAL A  65      -1.954  -9.400  10.090  1.00 97.08           N  
ATOM    983  CA  VAL A  65      -3.169  -8.585  10.069  1.00 97.08           C  
ATOM    984  C   VAL A  65      -4.395  -9.317   9.483  1.00 97.08           C  
ATOM    985  O   VAL A  65      -5.452  -9.291  10.111  1.00 97.08           O  
ATOM    986  CB  VAL A  65      -2.936  -7.231   9.338  1.00 97.08           C  
ATOM    987  CG1 VAL A  65      -4.194  -6.381   9.080  1.00 97.08           C  
ATOM    988  CG2 VAL A  65      -1.853  -6.403  10.057  1.00 97.08           C  
ATOM    989  H   VAL A  65      -1.163  -9.044   9.575  1.00 97.08           H  
ATOM    990  HA  VAL A  65      -3.407  -8.358  11.110  1.00 97.08           H  
ATOM    991  HB  VAL A  65      -2.566  -7.451   8.345  1.00 97.08           H  
ATOM    992 HG11 VAL A  65      -3.942  -5.383   8.719  1.00 97.08           H  
ATOM    993 HG12 VAL A  65      -4.842  -6.832   8.327  1.00 97.08           H  
ATOM    994 HG13 VAL A  65      -4.778  -6.271   9.987  1.00 97.08           H  
ATOM    995 HG21 VAL A  65      -1.737  -5.415   9.611  1.00 97.08           H  
ATOM    996 HG22 VAL A  65      -2.091  -6.267  11.111  1.00 97.08           H  
ATOM    997 HG23 VAL A  65      -0.878  -6.890  10.017  1.00 97.08           H  
ATOM    998  N   MET A  66      -4.248  -9.981   8.329  1.00 97.15           N  
ATOM    999  CA  MET A  66      -5.360 -10.708   7.701  1.00 97.15           C  
ATOM   1000  C   MET A  66      -5.873 -11.929   8.516  1.00 97.15           C  
ATOM   1001  O   MET A  66      -7.088 -12.063   8.665  1.00 97.15           O  
ATOM   1002  CB  MET A  66      -5.084 -11.004   6.209  1.00 97.15           C  
ATOM   1003  CG  MET A  66      -4.770  -9.746   5.379  1.00 97.15           C  
ATOM   1004  SD  MET A  66      -4.734 -10.036   3.591  1.00 97.15           S  
ATOM   1005  CE  MET A  66      -3.765  -8.621   3.008  1.00 97.15           C  
ATOM   1006  H   MET A  66      -3.350  -9.954   7.851  1.00 97.15           H  
ATOM   1007  HA  MET A  66      -6.201 -10.010   7.693  1.00 97.15           H  
ATOM   1008  HB3 MET A  66      -5.952 -11.507   5.780  1.00 97.15           H  
ATOM   1009  HB2 MET A  66      -4.254 -11.698   6.096  1.00 97.15           H  
ATOM   1010  HG3 MET A  66      -3.810  -9.334   5.676  1.00 97.15           H  
ATOM   1011  HG2 MET A  66      -5.511  -8.972   5.577  1.00 97.15           H  
ATOM   1012  HE1 MET A  66      -3.771  -8.582   1.920  1.00 97.15           H  
ATOM   1013  HE2 MET A  66      -4.180  -7.685   3.384  1.00 97.15           H  
ATOM   1014  HE3 MET A  66      -2.728  -8.711   3.333  1.00 97.15           H  
ATOM   1015  N   PRO A  67      -4.982 -12.732   9.146  1.00 97.34           N  
ATOM   1016  CA  PRO A  67      -5.382 -13.659  10.224  1.00 97.34           C  
ATOM   1017  C   PRO A  67      -6.026 -13.021  11.470  1.00 97.34           C  
ATOM   1018  O   PRO A  67      -7.012 -13.566  11.963  1.00 97.34           O  
ATOM   1019  CB  PRO A  67      -4.094 -14.424  10.552  1.00 97.34           C  
ATOM   1020  CG  PRO A  67      -3.356 -14.445   9.227  1.00 97.34           C  
ATOM   1021  CD  PRO A  67      -3.641 -13.059   8.660  1.00 97.34           C  
ATOM   1022  HA  PRO A  67      -6.100 -14.355   9.788  1.00 97.34           H  
ATOM   1023  HB3 PRO A  67      -4.288 -15.425  10.939  1.00 97.34           H  
ATOM   1024  HB2 PRO A  67      -3.501 -13.887  11.295  1.00 97.34           H  
ATOM   1025  HG3 PRO A  67      -3.800 -15.201   8.577  1.00 97.34           H  
ATOM   1026  HG2 PRO A  67      -2.297 -14.676   9.318  1.00 97.34           H  
ATOM   1027  HD2 PRO A  67      -2.921 -12.331   9.025  1.00 97.34           H  
ATOM   1028  HD3 PRO A  67      -3.573 -13.085   7.575  1.00 97.34           H  
ATOM   1029  N   LEU A  68      -5.499 -11.895  11.973  1.00 96.66           N  
ATOM   1030  CA  LEU A  68      -6.107 -11.174  13.100  1.00 96.66           C  
ATOM   1031  C   LEU A  68      -7.505 -10.615  12.764  1.00 96.66           C  
ATOM   1032  O   LEU A  68      -8.385 -10.663  13.619  1.00 96.66           O  
ATOM   1033  CB  LEU A  68      -5.165 -10.067  13.624  1.00 96.66           C  
ATOM   1034  CG  LEU A  68      -3.969 -10.575  14.459  1.00 96.66           C  
ATOM   1035  CD1 LEU A  68      -2.978  -9.427  14.752  1.00 96.66           C  
ATOM   1036  CD2 LEU A  68      -4.418 -11.297  15.748  1.00 96.66           C  
ATOM   1037  H   LEU A  68      -4.642 -11.506  11.588  1.00 96.66           H  
ATOM   1038  HA  LEU A  68      -6.259 -11.900  13.900  1.00 96.66           H  
ATOM   1039  HB3 LEU A  68      -5.732  -9.365  14.239  1.00 96.66           H  
ATOM   1040  HB2 LEU A  68      -4.801  -9.492  12.774  1.00 96.66           H  
ATOM   1041  HG  LEU A  68      -3.431 -11.308  13.857  1.00 96.66           H  
ATOM   1042 HD11 LEU A  68      -1.976  -9.683  14.406  1.00 96.66           H  
ATOM   1043 HD12 LEU A  68      -3.260  -8.500  14.250  1.00 96.66           H  
ATOM   1044 HD13 LEU A  68      -2.905  -9.192  15.814  1.00 96.66           H  
ATOM   1045 HD21 LEU A  68      -3.761 -11.093  16.593  1.00 96.66           H  
ATOM   1046 HD22 LEU A  68      -5.428 -11.015  16.047  1.00 96.66           H  
ATOM   1047 HD23 LEU A  68      -4.411 -12.378  15.605  1.00 96.66           H  
ATOM   1048  N   ALA A  69      -7.717 -10.167  11.520  1.00 95.98           N  
ATOM   1049  CA  ALA A  69      -9.019  -9.759  10.991  1.00 95.98           C  
ATOM   1050  C   ALA A  69     -10.065 -10.892  11.040  1.00 95.98           C  
ATOM   1051  O   ALA A  69     -11.207 -10.645  11.429  1.00 95.98           O  
ATOM   1052  CB  ALA A  69      -8.844  -9.235   9.561  1.00 95.98           C  
ATOM   1053  H   ALA A  69      -6.920 -10.079  10.892  1.00 95.98           H  
ATOM   1054  HA  ALA A  69      -9.379  -8.937  11.613  1.00 95.98           H  
ATOM   1055  HB1 ALA A  69      -9.769  -8.785   9.204  1.00 95.98           H  
ATOM   1056  HB2 ALA A  69      -8.061  -8.479   9.499  1.00 95.98           H  
ATOM   1057  HB3 ALA A  69      -8.593 -10.030   8.860  1.00 95.98           H  
ATOM   1058  N   ILE A  70      -9.643 -12.126  10.721  1.00 96.20           N  
ATOM   1059  CA  ILE A  70     -10.449 -13.338  10.873  1.00 96.20           C  
ATOM   1060  C   ILE A  70     -10.820 -13.593  12.351  1.00 96.20           C  
ATOM   1061  O   ILE A  70     -11.996 -13.813  12.638  1.00 96.20           O  
ATOM   1062  CB  ILE A  70      -9.765 -14.597  10.246  1.00 96.20           C  
ATOM   1063  CG1 ILE A  70      -9.678 -14.462   8.709  1.00 96.20           C  
ATOM   1064  CG2 ILE A  70     -10.398 -15.957  10.630  1.00 96.20           C  
ATOM   1065  CD1 ILE A  70      -8.692 -15.442   8.056  1.00 96.20           C  
ATOM   1066  H   ILE A  70      -8.691 -12.247  10.399  1.00 96.20           H  
ATOM   1067  HA  ILE A  70     -11.380 -13.165  10.329  1.00 96.20           H  
ATOM   1068  HB  ILE A  70      -8.743 -14.630  10.614  1.00 96.20           H  
ATOM   1069 HG13 ILE A  70      -9.382 -13.450   8.431  1.00 96.20           H  
ATOM   1070 HG12 ILE A  70     -10.668 -14.601   8.276  1.00 96.20           H  
ATOM   1071 HG21 ILE A  70      -9.916 -16.785  10.111  1.00 96.20           H  
ATOM   1072 HG22 ILE A  70     -10.298 -16.170  11.694  1.00 96.20           H  
ATOM   1073 HG23 ILE A  70     -11.459 -15.989  10.386  1.00 96.20           H  
ATOM   1074 HD11 ILE A  70      -9.165 -16.406   7.871  1.00 96.20           H  
ATOM   1075 HD12 ILE A  70      -8.340 -15.060   7.097  1.00 96.20           H  
ATOM   1076 HD13 ILE A  70      -7.816 -15.616   8.679  1.00 96.20           H  
ATOM   1077  N   VAL A  71      -9.847 -13.495  13.270  1.00 95.21           N  
ATOM   1078  CA  VAL A  71     -10.063 -13.625  14.716  1.00 95.21           C  
ATOM   1079  C   VAL A  71     -11.050 -12.569  15.275  1.00 95.21           C  
ATOM   1080  O   VAL A  71     -11.932 -12.917  16.063  1.00 95.21           O  
ATOM   1081  CB  VAL A  71      -8.712 -13.583  15.497  1.00 95.21           C  
ATOM   1082  CG1 VAL A  71      -8.836 -13.463  17.029  1.00 95.21           C  
ATOM   1083  CG2 VAL A  71      -7.846 -14.810  15.158  1.00 95.21           C  
ATOM   1084  H   VAL A  71      -8.899 -13.308  12.962  1.00 95.21           H  
ATOM   1085  HA  VAL A  71     -10.520 -14.603  14.881  1.00 95.21           H  
ATOM   1086  HB  VAL A  71      -8.159 -12.705  15.167  1.00 95.21           H  
ATOM   1087 HG11 VAL A  71      -7.865 -13.554  17.517  1.00 95.21           H  
ATOM   1088 HG12 VAL A  71      -9.249 -12.502  17.338  1.00 95.21           H  
ATOM   1089 HG13 VAL A  71      -9.481 -14.247  17.423  1.00 95.21           H  
ATOM   1090 HG21 VAL A  71      -6.871 -14.752  15.643  1.00 95.21           H  
ATOM   1091 HG22 VAL A  71      -8.325 -15.734  15.485  1.00 95.21           H  
ATOM   1092 HG23 VAL A  71      -7.665 -14.899  14.088  1.00 95.21           H  
ATOM   1093  N   VAL A  72     -10.937 -11.319  14.809  1.00 95.26           N  
ATOM   1094  CA  VAL A  72     -11.867 -10.236  15.133  1.00 95.26           C  
ATOM   1095  C   VAL A  72     -13.288 -10.488  14.560  1.00 95.26           C  
ATOM   1096  O   VAL A  72     -14.273 -10.155  15.218  1.00 95.26           O  
ATOM   1097  CB  VAL A  72     -11.302  -8.855  14.675  1.00 95.26           C  
ATOM   1098  CG1 VAL A  72     -12.288  -7.674  14.755  1.00 95.26           C  
ATOM   1099  CG2 VAL A  72     -10.051  -8.474  15.493  1.00 95.26           C  
ATOM   1100  H   VAL A  72     -10.152 -11.084  14.206  1.00 95.26           H  
ATOM   1101  HA  VAL A  72     -11.962 -10.214  16.220  1.00 95.26           H  
ATOM   1102  HB  VAL A  72     -10.999  -8.948  13.631  1.00 95.26           H  
ATOM   1103 HG11 VAL A  72     -11.807  -6.744  14.456  1.00 95.26           H  
ATOM   1104 HG12 VAL A  72     -13.155  -7.807  14.109  1.00 95.26           H  
ATOM   1105 HG13 VAL A  72     -12.636  -7.545  15.778  1.00 95.26           H  
ATOM   1106 HG21 VAL A  72      -9.578  -7.576  15.094  1.00 95.26           H  
ATOM   1107 HG22 VAL A  72     -10.307  -8.279  16.535  1.00 95.26           H  
ATOM   1108 HG23 VAL A  72      -9.299  -9.261  15.494  1.00 95.26           H  
ATOM   1109  N   SER A  73     -13.395 -11.130  13.386  1.00 91.88           N  
ATOM   1110  CA  SER A  73     -14.677 -11.518  12.787  1.00 91.88           C  
ATOM   1111  C   SER A  73     -15.415 -12.616  13.581  1.00 91.88           C  
ATOM   1112  O   SER A  73     -16.647 -12.615  13.614  1.00 91.88           O  
ATOM   1113  CB  SER A  73     -14.476 -11.856  11.293  1.00 91.88           C  
ATOM   1114  OG  SER A  73     -14.065 -13.184  11.025  1.00 91.88           O  
ATOM   1115  H   SER A  73     -12.555 -11.335  12.854  1.00 91.88           H  
ATOM   1116  HA  SER A  73     -15.309 -10.629  12.824  1.00 91.88           H  
ATOM   1117  HB3 SER A  73     -13.756 -11.168  10.857  1.00 91.88           H  
ATOM   1118  HB2 SER A  73     -15.416 -11.698  10.762  1.00 91.88           H  
ATOM   1119  HG  SER A  73     -13.300 -13.397  11.590  1.00 91.88           H  
ATOM   1120  N   LEU A  74     -14.657 -13.509  14.238  1.00 92.96           N  
ATOM   1121  CA  LEU A  74     -15.184 -14.541  15.132  1.00 92.96           C  
ATOM   1122  C   LEU A  74     -15.727 -13.943  16.446  1.00 92.96           C  
ATOM   1123  O   LEU A  74     -16.604 -14.549  17.061  1.00 92.96           O  
ATOM   1124  CB  LEU A  74     -14.095 -15.602  15.417  1.00 92.96           C  
ATOM   1125  CG  LEU A  74     -13.671 -16.441  14.188  1.00 92.96           C  
ATOM   1126  CD1 LEU A  74     -12.359 -17.208  14.465  1.00 92.96           C  
ATOM   1127  CD2 LEU A  74     -14.806 -17.361  13.686  1.00 92.96           C  
ATOM   1128  H   LEU A  74     -13.650 -13.464  14.140  1.00 92.96           H  
ATOM   1129  HA  LEU A  74     -16.025 -15.026  14.634  1.00 92.96           H  
ATOM   1130  HB3 LEU A  74     -14.436 -16.280  16.201  1.00 92.96           H  
ATOM   1131  HB2 LEU A  74     -13.223 -15.099  15.831  1.00 92.96           H  
ATOM   1132  HG  LEU A  74     -13.451 -15.752  13.374  1.00 92.96           H  
ATOM   1133 HD11 LEU A  74     -11.585 -16.910  13.756  1.00 92.96           H  
ATOM   1134 HD12 LEU A  74     -11.967 -17.009  15.463  1.00 92.96           H  
ATOM   1135 HD13 LEU A  74     -12.469 -18.289  14.382  1.00 92.96           H  
ATOM   1136 HD21 LEU A  74     -14.488 -18.394  13.545  1.00 92.96           H  
ATOM   1137 HD22 LEU A  74     -15.653 -17.384  14.372  1.00 92.96           H  
ATOM   1138 HD23 LEU A  74     -15.182 -17.013  12.723  1.00 92.96           H  
ATOM   1139  N   GLY A  75     -15.232 -12.757  16.834  1.00 92.94           N  
ATOM   1140  CA  GLY A  75     -15.730 -11.979  17.968  1.00 92.94           C  
ATOM   1141  C   GLY A  75     -15.417 -12.662  19.306  1.00 92.94           C  
ATOM   1142  O   GLY A  75     -16.236 -12.594  20.224  1.00 92.94           O  
ATOM   1143  H   GLY A  75     -14.520 -12.322  16.260  1.00 92.94           H  
ATOM   1144  HA3 GLY A  75     -16.807 -11.829  17.870  1.00 92.94           H  
ATOM   1145  HA2 GLY A  75     -15.273 -10.991  17.952  1.00 92.94           H  
ATOM   1146  N   ILE A  76     -14.276 -13.359  19.405  1.00 94.43           N  
ATOM   1147  CA  ILE A  76     -13.878 -14.149  20.572  1.00 94.43           C  
ATOM   1148  C   ILE A  76     -13.775 -13.317  21.872  1.00 94.43           C  
ATOM   1149  O   ILE A  76     -13.400 -12.142  21.828  1.00 94.43           O  
ATOM   1150  CB  ILE A  76     -12.533 -14.892  20.326  1.00 94.43           C  
ATOM   1151  CG1 ILE A  76     -11.312 -13.978  20.043  1.00 94.43           C  
ATOM   1152  CG2 ILE A  76     -12.692 -15.955  19.220  1.00 94.43           C  
ATOM   1153  CD1 ILE A  76      -9.966 -14.701  20.198  1.00 94.43           C  
ATOM   1154  H   ILE A  76     -13.642 -13.371  18.620  1.00 94.43           H  
ATOM   1155  HA  ILE A  76     -14.662 -14.894  20.722  1.00 94.43           H  
ATOM   1156  HB  ILE A  76     -12.311 -15.438  21.245  1.00 94.43           H  
ATOM   1157 HG13 ILE A  76     -11.295 -13.122  20.715  1.00 94.43           H  
ATOM   1158 HG12 ILE A  76     -11.387 -13.557  19.039  1.00 94.43           H  
ATOM   1159 HG21 ILE A  76     -11.812 -16.592  19.144  1.00 94.43           H  
ATOM   1160 HG22 ILE A  76     -13.543 -16.608  19.418  1.00 94.43           H  
ATOM   1161 HG23 ILE A  76     -12.850 -15.496  18.244  1.00 94.43           H  
ATOM   1162 HD11 ILE A  76      -9.140 -13.990  20.168  1.00 94.43           H  
ATOM   1163 HD12 ILE A  76      -9.904 -15.235  21.146  1.00 94.43           H  
ATOM   1164 HD13 ILE A  76      -9.802 -15.426  19.401  1.00 94.43           H  
ATOM   1165  N   THR A  77     -14.150 -13.933  22.998  1.00 95.79           N  
ATOM   1166  CA  THR A  77     -14.109 -13.320  24.320  1.00 95.79           C  
ATOM   1167  C   THR A  77     -12.663 -13.293  24.862  1.00 95.79           C  
ATOM   1168  O   THR A  77     -12.145 -14.343  25.251  1.00 95.79           O  
ATOM   1169  CB  THR A  77     -15.026 -14.079  25.320  1.00 95.79           C  
ATOM   1170  CG2 THR A  77     -15.211 -13.356  26.667  1.00 95.79           C  
ATOM   1171  OG1 THR A  77     -16.311 -14.276  24.743  1.00 95.79           O  
ATOM   1172  H   THR A  77     -14.489 -14.884  22.976  1.00 95.79           H  
ATOM   1173  HA  THR A  77     -14.480 -12.303  24.236  1.00 95.79           H  
ATOM   1174  HB  THR A  77     -14.615 -15.072  25.518  1.00 95.79           H  
ATOM   1175 HG21 THR A  77     -15.903 -13.898  27.313  1.00 95.79           H  
ATOM   1176 HG22 THR A  77     -14.270 -13.274  27.211  1.00 95.79           H  
ATOM   1177 HG23 THR A  77     -15.600 -12.346  26.535  1.00 95.79           H  
ATOM   1178  HG1 THR A  77     -16.744 -13.417  24.656  1.00 95.79           H  
ATOM   1179  N   ILE A  78     -12.025 -12.118  24.840  1.00 95.95           N  
ATOM   1180  CA  ILE A  78     -10.647 -11.919  25.283  1.00 95.95           C  
ATOM   1181  C   ILE A  78     -10.491 -10.553  25.980  1.00 95.95           C  
ATOM   1182  O   ILE A  78     -11.397  -9.718  25.943  1.00 95.95           O  
ATOM   1183  CB  ILE A  78      -9.617 -12.033  24.113  1.00 95.95           C  
ATOM   1184  CG1 ILE A  78      -9.875 -11.059  22.943  1.00 95.95           C  
ATOM   1185  CG2 ILE A  78      -9.475 -13.479  23.604  1.00 95.95           C  
ATOM   1186  CD1 ILE A  78      -8.680 -10.913  21.989  1.00 95.95           C  
ATOM   1187  H   ILE A  78     -12.511 -11.275  24.539  1.00 95.95           H  
ATOM   1188  HA  ILE A  78     -10.405 -12.669  26.040  1.00 95.95           H  
ATOM   1189  HB  ILE A  78      -8.637 -11.777  24.520  1.00 95.95           H  
ATOM   1190 HG13 ILE A  78     -10.136 -10.071  23.320  1.00 95.95           H  
ATOM   1191 HG12 ILE A  78     -10.745 -11.401  22.381  1.00 95.95           H  
ATOM   1192 HG21 ILE A  78      -8.647 -13.580  22.903  1.00 95.95           H  
ATOM   1193 HG22 ILE A  78      -9.286 -14.170  24.426  1.00 95.95           H  
ATOM   1194 HG23 ILE A  78     -10.379 -13.812  23.095  1.00 95.95           H  
ATOM   1195 HD11 ILE A  78      -8.784 -10.027  21.364  1.00 95.95           H  
ATOM   1196 HD12 ILE A  78      -7.738 -10.819  22.530  1.00 95.95           H  
ATOM   1197 HD13 ILE A  78      -8.600 -11.769  21.319  1.00 95.95           H  
ATOM   1198  N   HIS A  79      -9.343 -10.384  26.641  1.00 95.67           N  
ATOM   1199  CA  HIS A  79      -8.910  -9.202  27.385  1.00 95.67           C  
ATOM   1200  C   HIS A  79      -8.887  -7.917  26.530  1.00 95.67           C  
ATOM   1201  O   HIS A  79      -8.432  -7.964  25.384  1.00 95.67           O  
ATOM   1202  CB  HIS A  79      -7.519  -9.541  27.948  1.00 95.67           C  
ATOM   1203  CG  HIS A  79      -6.813  -8.464  28.721  1.00 95.67           C  
ATOM   1204  CD2 HIS A  79      -7.112  -7.967  29.970  1.00 95.67           C  
ATOM   1205  ND1 HIS A  79      -5.645  -7.852  28.250  1.00 95.67           N  
ATOM   1206  CE1 HIS A  79      -5.244  -7.083  29.258  1.00 95.67           C  
ATOM   1207  NE2 HIS A  79      -6.088  -7.092  30.288  1.00 95.67           N  
ATOM   1208  H   HIS A  79      -8.665 -11.129  26.599  1.00 95.67           H  
ATOM   1209  HA  HIS A  79      -9.595  -9.054  28.219  1.00 95.67           H  
ATOM   1210  HB3 HIS A  79      -6.860  -9.859  27.141  1.00 95.67           H  
ATOM   1211  HB2 HIS A  79      -7.597 -10.403  28.608  1.00 95.67           H  
ATOM   1212  HD2 HIS A  79      -7.920  -8.195  30.653  1.00 95.67           H  
ATOM   1213  HE1 HIS A  79      -4.326  -6.515  29.253  1.00 95.67           H  
ATOM   1214  HE2 HIS A  79      -5.967  -6.586  31.158  1.00 95.67           H  
ATOM   1215  N   PHE A  80      -9.354  -6.803  27.113  1.00 94.78           N  
ATOM   1216  CA  PHE A  80      -9.489  -5.487  26.477  1.00 94.78           C  
ATOM   1217  C   PHE A  80      -8.196  -5.006  25.793  1.00 94.78           C  
ATOM   1218  O   PHE A  80      -8.204  -4.779  24.584  1.00 94.78           O  
ATOM   1219  CB  PHE A  80     -10.040  -4.446  27.488  1.00 94.78           C  
ATOM   1220  CG  PHE A  80     -10.302  -3.056  26.917  1.00 94.78           C  
ATOM   1221  CD1 PHE A  80      -9.249  -2.129  26.755  1.00 94.78           C  
ATOM   1222  CD2 PHE A  80     -11.563  -2.753  26.360  1.00 94.78           C  
ATOM   1223  CE1 PHE A  80      -9.456  -0.953  26.047  1.00 94.78           C  
ATOM   1224  CE2 PHE A  80     -11.762  -1.554  25.688  1.00 94.78           C  
ATOM   1225  CZ  PHE A  80     -10.706  -0.670  25.510  1.00 94.78           C  
ATOM   1226  H   PHE A  80      -9.777  -6.886  28.035  1.00 94.78           H  
ATOM   1227  HA  PHE A  80     -10.238  -5.602  25.691  1.00 94.78           H  
ATOM   1228  HB3 PHE A  80      -9.357  -4.352  28.333  1.00 94.78           H  
ATOM   1229  HB2 PHE A  80     -10.980  -4.811  27.903  1.00 94.78           H  
ATOM   1230  HD1 PHE A  80      -8.264  -2.343  27.146  1.00 94.78           H  
ATOM   1231  HD2 PHE A  80     -12.376  -3.459  26.434  1.00 94.78           H  
ATOM   1232  HE1 PHE A  80      -8.641  -0.257  25.912  1.00 94.78           H  
ATOM   1233  HE2 PHE A  80     -12.733  -1.331  25.268  1.00 94.78           H  
ATOM   1234  HZ  PHE A  80     -10.855   0.246  24.958  1.00 94.78           H  
ATOM   1235  N   TYR A  81      -7.095  -4.895  26.557  1.00 95.45           N  
ATOM   1236  CA  TYR A  81      -5.819  -4.399  26.027  1.00 95.45           C  
ATOM   1237  C   TYR A  81      -5.175  -5.367  25.022  1.00 95.45           C  
ATOM   1238  O   TYR A  81      -4.467  -4.907  24.131  1.00 95.45           O  
ATOM   1239  CB  TYR A  81      -4.817  -4.061  27.146  1.00 95.45           C  
ATOM   1240  CG  TYR A  81      -5.255  -3.006  28.148  1.00 95.45           C  
ATOM   1241  CD1 TYR A  81      -5.538  -1.690  27.721  1.00 95.45           C  
ATOM   1242  CD2 TYR A  81      -5.327  -3.321  29.520  1.00 95.45           C  
ATOM   1243  CE1 TYR A  81      -5.894  -0.701  28.658  1.00 95.45           C  
ATOM   1244  CE2 TYR A  81      -5.672  -2.331  30.457  1.00 95.45           C  
ATOM   1245  OH  TYR A  81      -6.292  -0.071  30.950  1.00 95.45           O  
ATOM   1246  CZ  TYR A  81      -5.956  -1.020  30.029  1.00 95.45           C  
ATOM   1247  H   TYR A  81      -7.131  -5.126  27.539  1.00 95.45           H  
ATOM   1248  HA  TYR A  81      -6.031  -3.473  25.494  1.00 95.45           H  
ATOM   1249  HB3 TYR A  81      -3.893  -3.697  26.694  1.00 95.45           H  
ATOM   1250  HB2 TYR A  81      -4.534  -4.970  27.670  1.00 95.45           H  
ATOM   1251  HD1 TYR A  81      -5.475  -1.429  26.674  1.00 95.45           H  
ATOM   1252  HD2 TYR A  81      -5.095  -4.315  29.871  1.00 95.45           H  
ATOM   1253  HE1 TYR A  81      -6.111   0.300  28.311  1.00 95.45           H  
ATOM   1254  HE2 TYR A  81      -5.700  -2.583  31.508  1.00 95.45           H  
ATOM   1255  HH  TYR A  81      -6.269   0.822  30.579  1.00 95.45           H  
ATOM   1256  N   SER A  82      -5.449  -6.673  25.147  1.00 96.11           N  
ATOM   1257  CA  SER A  82      -5.023  -7.676  24.171  1.00 96.11           C  
ATOM   1258  C   SER A  82      -5.760  -7.493  22.827  1.00 96.11           C  
ATOM   1259  O   SER A  82      -5.106  -7.431  21.788  1.00 96.11           O  
ATOM   1260  CB  SER A  82      -5.212  -9.090  24.750  1.00 96.11           C  
ATOM   1261  OG  SER A  82      -4.405  -9.271  25.908  1.00 96.11           O  
ATOM   1262  H   SER A  82      -6.045  -6.984  25.901  1.00 96.11           H  
ATOM   1263  HA  SER A  82      -3.957  -7.533  23.976  1.00 96.11           H  
ATOM   1264  HB3 SER A  82      -4.922  -9.836  24.007  1.00 96.11           H  
ATOM   1265  HB2 SER A  82      -6.257  -9.287  24.986  1.00 96.11           H  
ATOM   1266  HG  SER A  82      -4.787  -8.751  26.638  1.00 96.11           H  
ATOM   1267  N   CYS A  83      -7.090  -7.322  22.877  1.00 96.86           N  
ATOM   1268  CA  CYS A  83      -7.931  -6.991  21.720  1.00 96.86           C  
ATOM   1269  C   CYS A  83      -7.539  -5.642  21.080  1.00 96.86           C  
ATOM   1270  O   CYS A  83      -7.411  -5.552  19.856  1.00 96.86           O  
ATOM   1271  CB  CYS A  83      -9.415  -7.012  22.141  1.00 96.86           C  
ATOM   1272  SG  CYS A  83     -10.617  -6.665  20.823  1.00 96.86           S  
ATOM   1273  H   CYS A  83      -7.562  -7.376  23.777  1.00 96.86           H  
ATOM   1274  HA  CYS A  83      -7.777  -7.769  20.970  1.00 96.86           H  
ATOM   1275  HB3 CYS A  83      -9.581  -6.285  22.935  1.00 96.86           H  
ATOM   1276  HB2 CYS A  83      -9.666  -7.977  22.576  1.00 96.86           H  
ATOM   1277  N   LEU A  84      -7.302  -4.627  21.922  1.00 96.83           N  
ATOM   1278  CA  LEU A  84      -6.818  -3.313  21.507  1.00 96.83           C  
ATOM   1279  C   LEU A  84      -5.439  -3.404  20.834  1.00 96.83           C  
ATOM   1280  O   LEU A  84      -5.259  -2.818  19.775  1.00 96.83           O  
ATOM   1281  CB  LEU A  84      -6.847  -2.331  22.698  1.00 96.83           C  
ATOM   1282  CG  LEU A  84      -6.532  -0.853  22.366  1.00 96.83           C  
ATOM   1283  CD1 LEU A  84      -7.476  -0.231  21.314  1.00 96.83           C  
ATOM   1284  CD2 LEU A  84      -6.478  -0.017  23.657  1.00 96.83           C  
ATOM   1285  H   LEU A  84      -7.487  -4.750  22.916  1.00 96.83           H  
ATOM   1286  HA  LEU A  84      -7.521  -2.950  20.761  1.00 96.83           H  
ATOM   1287  HB3 LEU A  84      -6.125  -2.678  23.434  1.00 96.83           H  
ATOM   1288  HB2 LEU A  84      -7.824  -2.378  23.181  1.00 96.83           H  
ATOM   1289  HG  LEU A  84      -5.528  -0.823  21.941  1.00 96.83           H  
ATOM   1290 HD11 LEU A  84      -7.918   0.709  21.643  1.00 96.83           H  
ATOM   1291 HD12 LEU A  84      -6.932  -0.020  20.392  1.00 96.83           H  
ATOM   1292 HD13 LEU A  84      -8.299  -0.885  21.043  1.00 96.83           H  
ATOM   1293 HD21 LEU A  84      -5.644   0.683  23.631  1.00 96.83           H  
ATOM   1294 HD22 LEU A  84      -7.388   0.558  23.808  1.00 96.83           H  
ATOM   1295 HD23 LEU A  84      -6.350  -0.636  24.545  1.00 96.83           H  
ATOM   1296  N   PHE A  85      -4.510  -4.188  21.396  1.00 97.50           N  
ATOM   1297  CA  PHE A  85      -3.192  -4.435  20.813  1.00 97.50           C  
ATOM   1298  C   PHE A  85      -3.254  -5.119  19.430  1.00 97.50           C  
ATOM   1299  O   PHE A  85      -2.596  -4.651  18.502  1.00 97.50           O  
ATOM   1300  CB  PHE A  85      -2.283  -5.156  21.832  1.00 97.50           C  
ATOM   1301  CG  PHE A  85      -0.884  -5.496  21.344  1.00 97.50           C  
ATOM   1302  CD1 PHE A  85      -0.584  -6.789  20.866  1.00 97.50           C  
ATOM   1303  CD2 PHE A  85       0.081  -4.475  21.218  1.00 97.50           C  
ATOM   1304  CE1 PHE A  85       0.670  -7.056  20.334  1.00 97.50           C  
ATOM   1305  CE2 PHE A  85       1.327  -4.761  20.675  1.00 97.50           C  
ATOM   1306  CZ  PHE A  85       1.621  -6.047  20.240  1.00 97.50           C  
ATOM   1307  H   PHE A  85      -4.690  -4.611  22.303  1.00 97.50           H  
ATOM   1308  HA  PHE A  85      -2.745  -3.452  20.647  1.00 97.50           H  
ATOM   1309  HB3 PHE A  85      -2.765  -6.065  22.192  1.00 97.50           H  
ATOM   1310  HB2 PHE A  85      -2.166  -4.513  22.704  1.00 97.50           H  
ATOM   1311  HD1 PHE A  85      -1.327  -7.575  20.907  1.00 97.50           H  
ATOM   1312  HD2 PHE A  85      -0.146  -3.466  21.535  1.00 97.50           H  
ATOM   1313  HE1 PHE A  85       0.902  -8.048  19.974  1.00 97.50           H  
ATOM   1314  HE2 PHE A  85       2.066  -3.977  20.580  1.00 97.50           H  
ATOM   1315  HZ  PHE A  85       2.590  -6.261  19.811  1.00 97.50           H  
ATOM   1316  N   MET A  86      -4.096  -6.154  19.278  1.00 96.84           N  
ATOM   1317  CA  MET A  86      -4.347  -6.820  17.990  1.00 96.84           C  
ATOM   1318  C   MET A  86      -4.890  -5.854  16.920  1.00 96.84           C  
ATOM   1319  O   MET A  86      -4.394  -5.847  15.795  1.00 96.84           O  
ATOM   1320  CB  MET A  86      -5.316  -8.007  18.165  1.00 96.84           C  
ATOM   1321  CG  MET A  86      -4.754  -9.178  18.982  1.00 96.84           C  
ATOM   1322  SD  MET A  86      -6.015 -10.418  19.382  1.00 96.84           S  
ATOM   1323  CE  MET A  86      -5.109 -11.404  20.601  1.00 96.84           C  
ATOM   1324  H   MET A  86      -4.612  -6.494  20.084  1.00 96.84           H  
ATOM   1325  HA  MET A  86      -3.393  -7.204  17.624  1.00 96.84           H  
ATOM   1326  HB3 MET A  86      -5.589  -8.391  17.180  1.00 96.84           H  
ATOM   1327  HB2 MET A  86      -6.249  -7.664  18.614  1.00 96.84           H  
ATOM   1328  HG3 MET A  86      -4.307  -8.822  19.907  1.00 96.84           H  
ATOM   1329  HG2 MET A  86      -3.947  -9.660  18.431  1.00 96.84           H  
ATOM   1330  HE1 MET A  86      -5.730 -12.225  20.959  1.00 96.84           H  
ATOM   1331  HE2 MET A  86      -4.204 -11.823  20.160  1.00 96.84           H  
ATOM   1332  HE3 MET A  86      -4.827 -10.789  21.456  1.00 96.84           H  
ATOM   1333  N   THR A  87      -5.871  -5.028  17.294  1.00 96.75           N  
ATOM   1334  CA  THR A  87      -6.457  -4.027  16.404  1.00 96.75           C  
ATOM   1335  C   THR A  87      -5.551  -2.781  16.210  1.00 96.75           C  
ATOM   1336  O   THR A  87      -5.735  -2.063  15.227  1.00 96.75           O  
ATOM   1337  CB  THR A  87      -7.879  -3.628  16.877  1.00 96.75           C  
ATOM   1338  CG2 THR A  87      -8.875  -4.795  16.784  1.00 96.75           C  
ATOM   1339  OG1 THR A  87      -7.892  -3.208  18.225  1.00 96.75           O  
ATOM   1340  H   THR A  87      -6.231  -5.066  18.240  1.00 96.75           H  
ATOM   1341  HA  THR A  87      -6.562  -4.481  15.418  1.00 96.75           H  
ATOM   1342  HB  THR A  87      -8.248  -2.801  16.267  1.00 96.75           H  
ATOM   1343 HG21 THR A  87      -9.865  -4.496  17.127  1.00 96.75           H  
ATOM   1344 HG22 THR A  87      -8.977  -5.140  15.756  1.00 96.75           H  
ATOM   1345 HG23 THR A  87      -8.566  -5.653  17.383  1.00 96.75           H  
ATOM   1346  HG1 THR A  87      -7.802  -3.989  18.792  1.00 96.75           H  
ATOM   1347  N   CYS A  88      -4.535  -2.579  17.063  1.00 97.80           N  
ATOM   1348  CA  CYS A  88      -3.439  -1.637  16.827  1.00 97.80           C  
ATOM   1349  C   CYS A  88      -2.508  -2.173  15.721  1.00 97.80           C  
ATOM   1350  O   CYS A  88      -2.192  -1.421  14.802  1.00 97.80           O  
ATOM   1351  CB  CYS A  88      -2.617  -1.302  18.091  1.00 97.80           C  
ATOM   1352  SG  CYS A  88      -3.599  -0.369  19.306  1.00 97.80           S  
ATOM   1353  H   CYS A  88      -4.495  -3.120  17.919  1.00 97.80           H  
ATOM   1354  HA  CYS A  88      -3.870  -0.701  16.463  1.00 97.80           H  
ATOM   1355  HB3 CYS A  88      -1.755  -0.693  17.818  1.00 97.80           H  
ATOM   1356  HB2 CYS A  88      -2.217  -2.195  18.563  1.00 97.80           H  
ATOM   1357  HG  CYS A  88      -4.460  -1.376  19.555  1.00 97.80           H  
ATOM   1358  N   LEU A  89      -2.120  -3.462  15.783  1.00 96.66           N  
ATOM   1359  CA  LEU A  89      -1.261  -4.125  14.784  1.00 96.66           C  
ATOM   1360  C   LEU A  89      -1.839  -4.067  13.354  1.00 96.66           C  
ATOM   1361  O   LEU A  89      -1.077  -3.883  12.404  1.00 96.66           O  
ATOM   1362  CB  LEU A  89      -0.978  -5.596  15.170  1.00 96.66           C  
ATOM   1363  CG  LEU A  89      -0.118  -5.814  16.434  1.00 96.66           C  
ATOM   1364  CD1 LEU A  89      -0.218  -7.277  16.916  1.00 96.66           C  
ATOM   1365  CD2 LEU A  89       1.345  -5.359  16.242  1.00 96.66           C  
ATOM   1366  H   LEU A  89      -2.409  -4.027  16.576  1.00 96.66           H  
ATOM   1367  HA  LEU A  89      -0.319  -3.578  14.767  1.00 96.66           H  
ATOM   1368  HB3 LEU A  89      -0.487  -6.103  14.336  1.00 96.66           H  
ATOM   1369  HB2 LEU A  89      -1.930  -6.110  15.290  1.00 96.66           H  
ATOM   1370  HG  LEU A  89      -0.527  -5.194  17.230  1.00 96.66           H  
ATOM   1371 HD11 LEU A  89       0.748  -7.711  17.171  1.00 96.66           H  
ATOM   1372 HD12 LEU A  89      -0.837  -7.338  17.813  1.00 96.66           H  
ATOM   1373 HD13 LEU A  89      -0.673  -7.927  16.169  1.00 96.66           H  
ATOM   1374 HD21 LEU A  89       2.058  -6.180  16.305  1.00 96.66           H  
ATOM   1375 HD22 LEU A  89       1.507  -4.882  15.276  1.00 96.66           H  
ATOM   1376 HD23 LEU A  89       1.624  -4.635  17.009  1.00 96.66           H  
ATOM   1377  N   LEU A  90      -3.173  -4.160  13.242  1.00 95.51           N  
ATOM   1378  CA  LEU A  90      -3.964  -3.946  12.020  1.00 95.51           C  
ATOM   1379  C   LEU A  90      -3.622  -2.610  11.325  1.00 95.51           C  
ATOM   1380  O   LEU A  90      -3.528  -2.566  10.097  1.00 95.51           O  
ATOM   1381  CB  LEU A  90      -5.477  -4.008  12.371  1.00 95.51           C  
ATOM   1382  CG  LEU A  90      -6.210  -5.373  12.294  1.00 95.51           C  
ATOM   1383  CD1 LEU A  90      -5.422  -6.603  12.791  1.00 95.51           C  
ATOM   1384  CD2 LEU A  90      -7.605  -5.294  12.949  1.00 95.51           C  
ATOM   1385  H   LEU A  90      -3.700  -4.363  14.083  1.00 95.51           H  
ATOM   1386  HA  LEU A  90      -3.727  -4.736  11.314  1.00 95.51           H  
ATOM   1387  HB3 LEU A  90      -6.031  -3.325  11.723  1.00 95.51           H  
ATOM   1388  HB2 LEU A  90      -5.607  -3.599  13.366  1.00 95.51           H  
ATOM   1389  HG  LEU A  90      -6.395  -5.539  11.234  1.00 95.51           H  
ATOM   1390 HD11 LEU A  90      -5.538  -7.422  12.082  1.00 95.51           H  
ATOM   1391 HD12 LEU A  90      -4.353  -6.435  12.897  1.00 95.51           H  
ATOM   1392 HD13 LEU A  90      -5.774  -6.967  13.755  1.00 95.51           H  
ATOM   1393 HD21 LEU A  90      -7.708  -5.947  13.815  1.00 95.51           H  
ATOM   1394 HD22 LEU A  90      -7.850  -4.286  13.279  1.00 95.51           H  
ATOM   1395 HD23 LEU A  90      -8.380  -5.590  12.246  1.00 95.51           H  
ATOM   1396  N   LEU A  91      -3.416  -1.555  12.121  1.00 95.96           N  
ATOM   1397  CA  LEU A  91      -3.044  -0.231  11.643  1.00 95.96           C  
ATOM   1398  C   LEU A  91      -1.530  -0.119  11.408  1.00 95.96           C  
ATOM   1399  O   LEU A  91      -1.141   0.405  10.369  1.00 95.96           O  
ATOM   1400  CB  LEU A  91      -3.560   0.847  12.620  1.00 95.96           C  
ATOM   1401  CG  LEU A  91      -5.100   0.912  12.726  1.00 95.96           C  
ATOM   1402  CD1 LEU A  91      -5.530   1.886  13.836  1.00 95.96           C  
ATOM   1403  CD2 LEU A  91      -5.775   1.233  11.374  1.00 95.96           C  
ATOM   1404  H   LEU A  91      -3.425  -1.679  13.127  1.00 95.96           H  
ATOM   1405  HA  LEU A  91      -3.521  -0.063  10.677  1.00 95.96           H  
ATOM   1406  HB3 LEU A  91      -3.190   1.823  12.305  1.00 95.96           H  
ATOM   1407  HB2 LEU A  91      -3.127   0.677  13.606  1.00 95.96           H  
ATOM   1408  HG  LEU A  91      -5.450  -0.073  13.040  1.00 95.96           H  
ATOM   1409 HD11 LEU A  91      -6.353   1.472  14.420  1.00 95.96           H  
ATOM   1410 HD12 LEU A  91      -4.720   2.096  14.536  1.00 95.96           H  
ATOM   1411 HD13 LEU A  91      -5.856   2.849  13.440  1.00 95.96           H  
ATOM   1412 HD21 LEU A  91      -6.551   1.991  11.459  1.00 95.96           H  
ATOM   1413 HD22 LEU A  91      -5.063   1.608  10.637  1.00 95.96           H  
ATOM   1414 HD23 LEU A  91      -6.243   0.343  10.954  1.00 95.96           H  
ATOM   1415  N   ILE A  92      -0.697  -0.636  12.327  1.00 97.85           N  
ATOM   1416  CA  ILE A  92       0.770  -0.526  12.274  1.00 97.85           C  
ATOM   1417  C   ILE A  92       1.371  -0.961  10.919  1.00 97.85           C  
ATOM   1418  O   ILE A  92       2.096  -0.183  10.297  1.00 97.85           O  
ATOM   1419  CB  ILE A  92       1.486  -1.310  13.424  1.00 97.85           C  
ATOM   1420  CG1 ILE A  92       1.134  -0.713  14.805  1.00 97.85           C  
ATOM   1421  CG2 ILE A  92       3.028  -1.417  13.275  1.00 97.85           C  
ATOM   1422  CD1 ILE A  92       1.579  -1.574  15.996  1.00 97.85           C  
ATOM   1423  H   ILE A  92      -1.097  -1.070  13.153  1.00 97.85           H  
ATOM   1424  HA  ILE A  92       0.997   0.534  12.395  1.00 97.85           H  
ATOM   1425  HB  ILE A  92       1.101  -2.330  13.407  1.00 97.85           H  
ATOM   1426 HG13 ILE A  92       0.064  -0.563  14.886  1.00 97.85           H  
ATOM   1427 HG12 ILE A  92       1.551   0.289  14.893  1.00 97.85           H  
ATOM   1428 HG21 ILE A  92       3.502  -1.847  14.156  1.00 97.85           H  
ATOM   1429 HG22 ILE A  92       3.313  -2.061  12.442  1.00 97.85           H  
ATOM   1430 HG23 ILE A  92       3.477  -0.440  13.101  1.00 97.85           H  
ATOM   1431 HD11 ILE A  92       0.766  -1.701  16.710  1.00 97.85           H  
ATOM   1432 HD12 ILE A  92       1.893  -2.570  15.688  1.00 97.85           H  
ATOM   1433 HD13 ILE A  92       2.418  -1.114  16.520  1.00 97.85           H  
ATOM   1434  N   PHE A  93       1.046  -2.182  10.476  1.00 96.89           N  
ATOM   1435  CA  PHE A  93       1.631  -2.737   9.257  1.00 96.89           C  
ATOM   1436  C   PHE A  93       1.011  -2.159   7.973  1.00 96.89           C  
ATOM   1437  O   PHE A  93       1.708  -2.097   6.963  1.00 96.89           O  
ATOM   1438  CB  PHE A  93       1.605  -4.277   9.292  1.00 96.89           C  
ATOM   1439  CG  PHE A  93       2.391  -4.875  10.447  1.00 96.89           C  
ATOM   1440  CD1 PHE A  93       3.798  -4.756  10.488  1.00 96.89           C  
ATOM   1441  CD2 PHE A  93       1.720  -5.442  11.550  1.00 96.89           C  
ATOM   1442  CE1 PHE A  93       4.501  -5.222  11.591  1.00 96.89           C  
ATOM   1443  CE2 PHE A  93       2.442  -5.900  12.642  1.00 96.89           C  
ATOM   1444  CZ  PHE A  93       3.826  -5.793  12.662  1.00 96.89           C  
ATOM   1445  H   PHE A  93       0.448  -2.782  11.032  1.00 96.89           H  
ATOM   1446  HA  PHE A  93       2.684  -2.449   9.232  1.00 96.89           H  
ATOM   1447  HB3 PHE A  93       2.034  -4.662   8.366  1.00 96.89           H  
ATOM   1448  HB2 PHE A  93       0.578  -4.640   9.323  1.00 96.89           H  
ATOM   1449  HD1 PHE A  93       4.333  -4.299   9.667  1.00 96.89           H  
ATOM   1450  HD2 PHE A  93       0.643  -5.527  11.552  1.00 96.89           H  
ATOM   1451  HE1 PHE A  93       5.578  -5.135  11.620  1.00 96.89           H  
ATOM   1452  HE2 PHE A  93       1.924  -6.345  13.479  1.00 96.89           H  
ATOM   1453  HZ  PHE A  93       4.380  -6.153  13.518  1.00 96.89           H  
ATOM   1454  N   THR A  94      -0.249  -1.705   8.017  1.00 93.83           N  
ATOM   1455  CA  THR A  94      -0.886  -1.059   6.869  1.00 93.83           C  
ATOM   1456  C   THR A  94      -0.430   0.415   6.721  1.00 93.83           C  
ATOM   1457  O   THR A  94      -0.197   0.846   5.591  1.00 93.83           O  
ATOM   1458  CB  THR A  94      -2.434  -1.160   6.923  1.00 93.83           C  
ATOM   1459  CG2 THR A  94      -2.933  -2.609   6.796  1.00 93.83           C  
ATOM   1460  OG1 THR A  94      -2.980  -0.636   8.119  1.00 93.83           O  
ATOM   1461  H   THR A  94      -0.764  -1.683   8.886  1.00 93.83           H  
ATOM   1462  HA  THR A  94      -0.569  -1.580   5.961  1.00 93.83           H  
ATOM   1463  HB  THR A  94      -2.848  -0.582   6.095  1.00 93.83           H  
ATOM   1464 HG21 THR A  94      -4.021  -2.667   6.835  1.00 93.83           H  
ATOM   1465 HG22 THR A  94      -2.624  -3.043   5.844  1.00 93.83           H  
ATOM   1466 HG23 THR A  94      -2.543  -3.247   7.590  1.00 93.83           H  
ATOM   1467  HG1 THR A  94      -3.124  -1.365   8.749  1.00 93.83           H  
ATOM   1468  N   HIS A  95      -0.198   1.141   7.828  1.00 96.29           N  
ATOM   1469  CA  HIS A  95       0.450   2.460   7.810  1.00 96.29           C  
ATOM   1470  C   HIS A  95       1.911   2.385   7.325  1.00 96.29           C  
ATOM   1471  O   HIS A  95       2.352   3.297   6.626  1.00 96.29           O  
ATOM   1472  CB  HIS A  95       0.357   3.181   9.177  1.00 96.29           C  
ATOM   1473  CG  HIS A  95      -0.970   3.839   9.482  1.00 96.29           C  
ATOM   1474  CD2 HIS A  95      -1.639   4.817   8.772  1.00 96.29           C  
ATOM   1475  ND1 HIS A  95      -1.715   3.550  10.630  1.00 96.29           N  
ATOM   1476  CE1 HIS A  95      -2.801   4.309  10.552  1.00 96.29           C  
ATOM   1477  NE2 HIS A  95      -2.808   5.084   9.468  1.00 96.29           N  
ATOM   1478  H   HIS A  95      -0.478   0.780   8.741  1.00 96.29           H  
ATOM   1479  HA  HIS A  95      -0.075   3.075   7.078  1.00 96.29           H  
ATOM   1480  HB3 HIS A  95       1.107   3.972   9.227  1.00 96.29           H  
ATOM   1481  HB2 HIS A  95       0.607   2.490   9.983  1.00 96.29           H  
ATOM   1482  HD2 HIS A  95      -1.389   5.330   7.854  1.00 96.29           H  
ATOM   1483  HE1 HIS A  95      -3.588   4.306  11.292  1.00 96.29           H  
ATOM   1484  HE2 HIS A  95      -3.537   5.741   9.211  1.00 96.29           H  
ATOM   1485  N   ALA A  96       2.622   1.289   7.639  1.00 97.97           N  
ATOM   1486  CA  ALA A  96       3.987   1.046   7.164  1.00 97.97           C  
ATOM   1487  C   ALA A  96       4.084   0.952   5.628  1.00 97.97           C  
ATOM   1488  O   ALA A  96       5.058   1.453   5.060  1.00 97.97           O  
ATOM   1489  CB  ALA A  96       4.583  -0.194   7.848  1.00 97.97           C  
ATOM   1490  H   ALA A  96       2.219   0.600   8.263  1.00 97.97           H  
ATOM   1491  HA  ALA A  96       4.588   1.905   7.466  1.00 97.97           H  
ATOM   1492  HB1 ALA A  96       5.619  -0.343   7.541  1.00 97.97           H  
ATOM   1493  HB2 ALA A  96       4.577  -0.091   8.933  1.00 97.97           H  
ATOM   1494  HB3 ALA A  96       4.037  -1.100   7.591  1.00 97.97           H  
ATOM   1495  N   SER A  97       3.058   0.387   4.974  1.00 96.07           N  
ATOM   1496  CA  SER A  97       2.915   0.405   3.519  1.00 96.07           C  
ATOM   1497  C   SER A  97       2.750   1.845   2.986  1.00 96.07           C  
ATOM   1498  O   SER A  97       3.470   2.224   2.066  1.00 96.07           O  
ATOM   1499  CB  SER A  97       1.753  -0.509   3.068  1.00 96.07           C  
ATOM   1500  OG  SER A  97       2.019  -1.861   3.402  1.00 96.07           O  
ATOM   1501  H   SER A  97       2.310  -0.060   5.489  1.00 96.07           H  
ATOM   1502  HA  SER A  97       3.839   0.006   3.096  1.00 96.07           H  
ATOM   1503  HB3 SER A  97       1.617  -0.442   1.988  1.00 96.07           H  
ATOM   1504  HB2 SER A  97       0.807  -0.204   3.512  1.00 96.07           H  
ATOM   1505  HG  SER A  97       1.580  -2.452   2.752  1.00 96.07           H  
ATOM   1506  N   ILE A  98       1.876   2.652   3.607  1.00 96.01           N  
ATOM   1507  CA  ILE A  98       1.622   4.051   3.235  1.00 96.01           C  
ATOM   1508  C   ILE A  98       2.880   4.936   3.375  1.00 96.01           C  
ATOM   1509  O   ILE A  98       3.187   5.712   2.469  1.00 96.01           O  
ATOM   1510  CB  ILE A  98       0.453   4.673   4.063  1.00 96.01           C  
ATOM   1511  CG1 ILE A  98      -0.852   3.889   3.813  1.00 96.01           C  
ATOM   1512  CG2 ILE A  98       0.215   6.185   3.816  1.00 96.01           C  
ATOM   1513  CD1 ILE A  98      -1.995   4.253   4.769  1.00 96.01           C  
ATOM   1514  H   ILE A  98       1.352   2.298   4.398  1.00 96.01           H  
ATOM   1515  HA  ILE A  98       1.336   4.056   2.181  1.00 96.01           H  
ATOM   1516  HB  ILE A  98       0.700   4.567   5.119  1.00 96.01           H  
ATOM   1517 HG13 ILE A  98      -0.687   2.816   3.889  1.00 96.01           H  
ATOM   1518 HG12 ILE A  98      -1.165   4.060   2.784  1.00 96.01           H  
ATOM   1519 HG21 ILE A  98      -0.616   6.566   4.410  1.00 96.01           H  
ATOM   1520 HG22 ILE A  98       1.075   6.796   4.088  1.00 96.01           H  
ATOM   1521 HG23 ILE A  98      -0.014   6.381   2.768  1.00 96.01           H  
ATOM   1522 HD11 ILE A  98      -2.751   3.467   4.789  1.00 96.01           H  
ATOM   1523 HD12 ILE A  98      -1.639   4.392   5.787  1.00 96.01           H  
ATOM   1524 HD13 ILE A  98      -2.484   5.175   4.456  1.00 96.01           H  
ATOM   1525  N   MET A  99       3.620   4.778   4.480  1.00 97.22           N  
ATOM   1526  CA  MET A  99       4.886   5.479   4.690  1.00 97.22           C  
ATOM   1527  C   MET A  99       5.987   5.016   3.710  1.00 97.22           C  
ATOM   1528  O   MET A  99       6.810   5.836   3.304  1.00 97.22           O  
ATOM   1529  CB  MET A  99       5.332   5.365   6.159  1.00 97.22           C  
ATOM   1530  CG  MET A  99       4.404   6.062   7.172  1.00 97.22           C  
ATOM   1531  SD  MET A  99       4.321   7.874   7.055  1.00 97.22           S  
ATOM   1532  CE  MET A  99       5.979   8.320   7.644  1.00 97.22           C  
ATOM   1533  H   MET A  99       3.291   4.157   5.217  1.00 97.22           H  
ATOM   1534  HA  MET A  99       4.714   6.537   4.480  1.00 97.22           H  
ATOM   1535  HB3 MET A  99       6.318   5.814   6.250  1.00 97.22           H  
ATOM   1536  HB2 MET A  99       5.447   4.316   6.434  1.00 97.22           H  
ATOM   1537  HG3 MET A  99       4.728   5.817   8.183  1.00 97.22           H  
ATOM   1538  HG2 MET A  99       3.391   5.674   7.083  1.00 97.22           H  
ATOM   1539  HE1 MET A  99       6.062   9.402   7.742  1.00 97.22           H  
ATOM   1540  HE2 MET A  99       6.175   7.872   8.618  1.00 97.22           H  
ATOM   1541  HE3 MET A  99       6.745   7.984   6.946  1.00 97.22           H  
ATOM   1542  N   SER A 100       5.958   3.744   3.289  1.00 97.72           N  
ATOM   1543  CA  SER A 100       6.834   3.233   2.232  1.00 97.72           C  
ATOM   1544  C   SER A 100       6.472   3.815   0.846  1.00 97.72           C  
ATOM   1545  O   SER A 100       7.384   4.174   0.103  1.00 97.72           O  
ATOM   1546  CB  SER A 100       6.838   1.692   2.232  1.00 97.72           C  
ATOM   1547  OG  SER A 100       7.301   1.191   3.478  1.00 97.72           O  
ATOM   1548  H   SER A 100       5.261   3.107   3.654  1.00 97.72           H  
ATOM   1549  HA  SER A 100       7.852   3.560   2.457  1.00 97.72           H  
ATOM   1550  HB3 SER A 100       7.498   1.327   1.443  1.00 97.72           H  
ATOM   1551  HB2 SER A 100       5.849   1.288   2.021  1.00 97.72           H  
ATOM   1552  HG  SER A 100       6.568   1.292   4.117  1.00 97.72           H  
ATOM   1553  N   LEU A 101       5.173   3.977   0.540  1.00 97.55           N  
ATOM   1554  CA  LEU A 101       4.688   4.673  -0.662  1.00 97.55           C  
ATOM   1555  C   LEU A 101       5.117   6.151  -0.692  1.00 97.55           C  
ATOM   1556  O   LEU A 101       5.513   6.644  -1.748  1.00 97.55           O  
ATOM   1557  CB  LEU A 101       3.150   4.567  -0.795  1.00 97.55           C  
ATOM   1558  CG  LEU A 101       2.608   3.156  -1.094  1.00 97.55           C  
ATOM   1559  CD1 LEU A 101       1.067   3.121  -1.003  1.00 97.55           C  
ATOM   1560  CD2 LEU A 101       3.117   2.614  -2.440  1.00 97.55           C  
ATOM   1561  H   LEU A 101       4.464   3.616   1.173  1.00 97.55           H  
ATOM   1562  HA  LEU A 101       5.148   4.195  -1.526  1.00 97.55           H  
ATOM   1563  HB3 LEU A 101       2.813   5.233  -1.593  1.00 97.55           H  
ATOM   1564  HB2 LEU A 101       2.685   4.952   0.111  1.00 97.55           H  
ATOM   1565  HG  LEU A 101       2.980   2.479  -0.329  1.00 97.55           H  
ATOM   1566 HD11 LEU A 101       0.596   2.866  -1.953  1.00 97.55           H  
ATOM   1567 HD12 LEU A 101       0.739   2.381  -0.272  1.00 97.55           H  
ATOM   1568 HD13 LEU A 101       0.649   4.080  -0.694  1.00 97.55           H  
ATOM   1569 HD21 LEU A 101       2.425   1.890  -2.866  1.00 97.55           H  
ATOM   1570 HD22 LEU A 101       3.272   3.407  -3.173  1.00 97.55           H  
ATOM   1571 HD23 LEU A 101       4.066   2.096  -2.308  1.00 97.55           H  
ATOM   1572  N   LEU A 102       5.073   6.822   0.467  1.00 98.18           N  
ATOM   1573  CA  LEU A 102       5.559   8.191   0.640  1.00 98.18           C  
ATOM   1574  C   LEU A 102       7.073   8.294   0.366  1.00 98.18           C  
ATOM   1575  O   LEU A 102       7.501   9.214  -0.328  1.00 98.18           O  
ATOM   1576  CB  LEU A 102       5.143   8.709   2.039  1.00 98.18           C  
ATOM   1577  CG  LEU A 102       5.593  10.143   2.407  1.00 98.18           C  
ATOM   1578  CD1 LEU A 102       5.084  11.203   1.408  1.00 98.18           C  
ATOM   1579  CD2 LEU A 102       5.198  10.478   3.862  1.00 98.18           C  
ATOM   1580  H   LEU A 102       4.653   6.372   1.274  1.00 98.18           H  
ATOM   1581  HA  LEU A 102       5.057   8.801  -0.112  1.00 98.18           H  
ATOM   1582  HB3 LEU A 102       5.542   8.029   2.789  1.00 98.18           H  
ATOM   1583  HB2 LEU A 102       4.057   8.646   2.127  1.00 98.18           H  
ATOM   1584  HG  LEU A 102       6.683  10.169   2.378  1.00 98.18           H  
ATOM   1585 HD11 LEU A 102       5.877  11.495   0.718  1.00 98.18           H  
ATOM   1586 HD12 LEU A 102       4.253  10.833   0.810  1.00 98.18           H  
ATOM   1587 HD13 LEU A 102       4.742  12.114   1.898  1.00 98.18           H  
ATOM   1588 HD21 LEU A 102       6.065  10.811   4.433  1.00 98.18           H  
ATOM   1589 HD22 LEU A 102       4.446  11.265   3.925  1.00 98.18           H  
ATOM   1590 HD23 LEU A 102       4.787   9.614   4.386  1.00 98.18           H  
ATOM   1591  N   ALA A 103       7.851   7.319   0.856  1.00 97.97           N  
ATOM   1592  CA  ALA A 103       9.284   7.205   0.586  1.00 97.97           C  
ATOM   1593  C   ALA A 103       9.598   6.961  -0.908  1.00 97.97           C  
ATOM   1594  O   ALA A 103      10.517   7.590  -1.433  1.00 97.97           O  
ATOM   1595  CB  ALA A 103       9.893   6.127   1.492  1.00 97.97           C  
ATOM   1596  H   ALA A 103       7.435   6.605   1.445  1.00 97.97           H  
ATOM   1597  HA  ALA A 103       9.734   8.160   0.865  1.00 97.97           H  
ATOM   1598  HB1 ALA A 103      10.980   6.199   1.478  1.00 97.97           H  
ATOM   1599  HB2 ALA A 103       9.578   6.249   2.529  1.00 97.97           H  
ATOM   1600  HB3 ALA A 103       9.621   5.121   1.174  1.00 97.97           H  
ATOM   1601  N   ILE A 104       8.799   6.119  -1.582  1.00 97.43           N  
ATOM   1602  CA  ILE A 104       8.845   5.916  -3.036  1.00 97.43           C  
ATOM   1603  C   ILE A 104       8.545   7.221  -3.814  1.00 97.43           C  
ATOM   1604  O   ILE A 104       9.274   7.550  -4.749  1.00 97.43           O  
ATOM   1605  CB  ILE A 104       7.884   4.770  -3.507  1.00 97.43           C  
ATOM   1606  CG1 ILE A 104       8.371   3.391  -3.005  1.00 97.43           C  
ATOM   1607  CG2 ILE A 104       7.646   4.693  -5.031  1.00 97.43           C  
ATOM   1608  CD1 ILE A 104       7.315   2.279  -3.074  1.00 97.43           C  
ATOM   1609  H   ILE A 104       8.090   5.602  -1.070  1.00 97.43           H  
ATOM   1610  HA  ILE A 104       9.867   5.620  -3.282  1.00 97.43           H  
ATOM   1611  HB  ILE A 104       6.914   4.954  -3.050  1.00 97.43           H  
ATOM   1612 HG13 ILE A 104       8.693   3.469  -1.971  1.00 97.43           H  
ATOM   1613 HG12 ILE A 104       9.252   3.088  -3.572  1.00 97.43           H  
ATOM   1614 HG21 ILE A 104       7.002   3.856  -5.298  1.00 97.43           H  
ATOM   1615 HG22 ILE A 104       7.158   5.584  -5.426  1.00 97.43           H  
ATOM   1616 HG23 ILE A 104       8.590   4.568  -5.562  1.00 97.43           H  
ATOM   1617 HD11 ILE A 104       7.560   1.471  -2.383  1.00 97.43           H  
ATOM   1618 HD12 ILE A 104       6.325   2.646  -2.809  1.00 97.43           H  
ATOM   1619 HD13 ILE A 104       7.253   1.851  -4.073  1.00 97.43           H  
ATOM   1620  N   ALA A 105       7.511   7.967  -3.397  1.00 98.09           N  
ATOM   1621  CA  ALA A 105       7.144   9.258  -3.982  1.00 98.09           C  
ATOM   1622  C   ALA A 105       8.264  10.314  -3.842  1.00 98.09           C  
ATOM   1623  O   ALA A 105       8.536  11.045  -4.795  1.00 98.09           O  
ATOM   1624  CB  ALA A 105       5.820   9.741  -3.367  1.00 98.09           C  
ATOM   1625  H   ALA A 105       6.925   7.618  -2.642  1.00 98.09           H  
ATOM   1626  HA  ALA A 105       6.978   9.092  -5.049  1.00 98.09           H  
ATOM   1627  HB1 ALA A 105       5.418  10.586  -3.923  1.00 98.09           H  
ATOM   1628  HB2 ALA A 105       5.062   8.958  -3.390  1.00 98.09           H  
ATOM   1629  HB3 ALA A 105       5.943  10.054  -2.330  1.00 98.09           H  
ATOM   1630  N   VAL A 106       8.931  10.342  -2.680  1.00 97.80           N  
ATOM   1631  CA  VAL A 106      10.110  11.170  -2.423  1.00 97.80           C  
ATOM   1632  C   VAL A 106      11.327  10.778  -3.300  1.00 97.80           C  
ATOM   1633  O   VAL A 106      12.002  11.678  -3.802  1.00 97.80           O  
ATOM   1634  CB  VAL A 106      10.473  11.178  -0.905  1.00 97.80           C  
ATOM   1635  CG1 VAL A 106      11.879  11.704  -0.546  1.00 97.80           C  
ATOM   1636  CG2 VAL A 106       9.425  11.976  -0.105  1.00 97.80           C  
ATOM   1637  H   VAL A 106       8.617   9.745  -1.921  1.00 97.80           H  
ATOM   1638  HA  VAL A 106       9.841  12.191  -2.703  1.00 97.80           H  
ATOM   1639  HB  VAL A 106      10.427  10.148  -0.550  1.00 97.80           H  
ATOM   1640 HG11 VAL A 106      12.015  11.762   0.534  1.00 97.80           H  
ATOM   1641 HG12 VAL A 106      12.667  11.052  -0.924  1.00 97.80           H  
ATOM   1642 HG13 VAL A 106      12.043  12.702  -0.954  1.00 97.80           H  
ATOM   1643 HG21 VAL A 106       9.600  11.897   0.968  1.00 97.80           H  
ATOM   1644 HG22 VAL A 106       9.449  13.034  -0.368  1.00 97.80           H  
ATOM   1645 HG23 VAL A 106       8.412  11.621  -0.292  1.00 97.80           H  
ATOM   1646  N   ASP A 107      11.555   9.470  -3.518  1.00 96.78           N  
ATOM   1647  CA  ASP A 107      12.565   8.931  -4.448  1.00 96.78           C  
ATOM   1648  C   ASP A 107      12.377   9.480  -5.877  1.00 96.78           C  
ATOM   1649  O   ASP A 107      13.314  10.055  -6.435  1.00 96.78           O  
ATOM   1650  CB  ASP A 107      12.670   7.379  -4.402  1.00 96.78           C  
ATOM   1651  CG  ASP A 107      13.573   6.726  -5.462  1.00 96.78           C  
ATOM   1652  OD1 ASP A 107      14.802   6.704  -5.254  1.00 96.78           O  
ATOM   1653  OD2 ASP A 107      13.068   6.363  -6.547  1.00 96.78           O1-
ATOM   1654  H   ASP A 107      10.970   8.790  -3.043  1.00 96.78           H  
ATOM   1655  HA  ASP A 107      13.528   9.311  -4.100  1.00 96.78           H  
ATOM   1656  HB3 ASP A 107      11.680   6.935  -4.475  1.00 96.78           H  
ATOM   1657  HB2 ASP A 107      13.024   7.085  -3.414  1.00 96.78           H  
ATOM   1658  N   ARG A 108      11.140   9.368  -6.391  1.00 96.17           N  
ATOM   1659  CA  ARG A 108      10.725   9.944  -7.671  1.00 96.17           C  
ATOM   1660  C   ARG A 108      10.959  11.464  -7.726  1.00 96.17           C  
ATOM   1661  O   ARG A 108      11.549  11.937  -8.696  1.00 96.17           O  
ATOM   1662  CB  ARG A 108       9.241   9.625  -7.981  1.00 96.17           C  
ATOM   1663  CG  ARG A 108       8.816   8.148  -8.128  1.00 96.17           C  
ATOM   1664  CD  ARG A 108       9.388   7.424  -9.359  1.00 96.17           C  
ATOM   1665  NE  ARG A 108      10.784   7.001  -9.170  1.00 96.17           N  
ATOM   1666  NH1 ARG A 108      11.571   7.117 -11.376  1.00 96.17           N  
ATOM   1667  NH2 ARG A 108      12.936   6.444  -9.653  1.00 96.17           N1+
ATOM   1668  CZ  ARG A 108      11.753   6.857 -10.081  1.00 96.17           C  
ATOM   1669  H   ARG A 108      10.436   8.875  -5.850  1.00 96.17           H  
ATOM   1670  HA  ARG A 108      11.360   9.512  -8.444  1.00 96.17           H  
ATOM   1671  HB3 ARG A 108       8.975  10.124  -8.914  1.00 96.17           H  
ATOM   1672  HB2 ARG A 108       8.609  10.081  -7.219  1.00 96.17           H  
ATOM   1673  HG3 ARG A 108       7.731   8.050  -8.120  1.00 96.17           H  
ATOM   1674  HG2 ARG A 108       9.144   7.627  -7.232  1.00 96.17           H  
ATOM   1675  HD3 ARG A 108       9.404   8.150 -10.171  1.00 96.17           H  
ATOM   1676  HD2 ARG A 108       8.747   6.614  -9.702  1.00 96.17           H  
ATOM   1677  HE  ARG A 108      11.037   6.789  -8.208  1.00 96.17           H  
ATOM   1678 HH12 ARG A 108      10.701   7.469 -11.735  1.00 96.17           H  
ATOM   1679 HH11 ARG A 108      12.350   7.037 -12.048  1.00 96.17           H  
ATOM   1680 HH22 ARG A 108      13.706   6.256 -10.278  1.00 96.17           H  
ATOM   1681 HH21 ARG A 108      13.118   6.318  -8.654  1.00 96.17           H  
ATOM   1682  N   TYR A 109      10.527  12.189  -6.682  1.00 97.87           N  
ATOM   1683  CA  TYR A 109      10.640  13.645  -6.584  1.00 97.87           C  
ATOM   1684  C   TYR A 109      12.096  14.130  -6.680  1.00 97.87           C  
ATOM   1685  O   TYR A 109      12.404  14.974  -7.524  1.00 97.87           O  
ATOM   1686  CB  TYR A 109       9.961  14.161  -5.294  1.00 97.87           C  
ATOM   1687  CG  TYR A 109       9.659  15.651  -5.313  1.00 97.87           C  
ATOM   1688  CD1 TYR A 109      10.553  16.590  -4.756  1.00 97.87           C  
ATOM   1689  CD2 TYR A 109       8.479  16.103  -5.933  1.00 97.87           C  
ATOM   1690  CE1 TYR A 109      10.272  17.970  -4.841  1.00 97.87           C  
ATOM   1691  CE2 TYR A 109       8.202  17.476  -6.023  1.00 97.87           C  
ATOM   1692  OH  TYR A 109       8.839  19.751  -5.613  1.00 97.87           O  
ATOM   1693  CZ  TYR A 109       9.100  18.416  -5.488  1.00 97.87           C  
ATOM   1694  H   TYR A 109      10.033  11.717  -5.930  1.00 97.87           H  
ATOM   1695  HA  TYR A 109      10.109  14.063  -7.439  1.00 97.87           H  
ATOM   1696  HB3 TYR A 109      10.557  13.918  -4.414  1.00 97.87           H  
ATOM   1697  HB2 TYR A 109       9.011  13.648  -5.150  1.00 97.87           H  
ATOM   1698  HD1 TYR A 109      11.465  16.259  -4.278  1.00 97.87           H  
ATOM   1699  HD2 TYR A 109       7.781  15.403  -6.361  1.00 97.87           H  
ATOM   1700  HE1 TYR A 109      10.968  18.681  -4.421  1.00 97.87           H  
ATOM   1701  HE2 TYR A 109       7.298  17.794  -6.518  1.00 97.87           H  
ATOM   1702  HH  TYR A 109       7.993  19.916  -6.097  1.00 97.87           H  
ATOM   1703  N   LEU A 110      12.970  13.558  -5.840  1.00 97.30           N  
ATOM   1704  CA  LEU A 110      14.385  13.905  -5.797  1.00 97.30           C  
ATOM   1705  C   LEU A 110      15.123  13.540  -7.094  1.00 97.30           C  
ATOM   1706  O   LEU A 110      15.890  14.375  -7.570  1.00 97.30           O  
ATOM   1707  CB  LEU A 110      15.072  13.277  -4.565  1.00 97.30           C  
ATOM   1708  CG  LEU A 110      14.651  13.874  -3.204  1.00 97.30           C  
ATOM   1709  CD1 LEU A 110      15.279  13.072  -2.044  1.00 97.30           C  
ATOM   1710  CD2 LEU A 110      14.965  15.383  -3.098  1.00 97.30           C  
ATOM   1711  H   LEU A 110      12.651  12.840  -5.193  1.00 97.30           H  
ATOM   1712  HA  LEU A 110      14.444  14.992  -5.710  1.00 97.30           H  
ATOM   1713  HB3 LEU A 110      16.152  13.399  -4.661  1.00 97.30           H  
ATOM   1714  HB2 LEU A 110      14.884  12.202  -4.572  1.00 97.30           H  
ATOM   1715  HG  LEU A 110      13.569  13.760  -3.114  1.00 97.30           H  
ATOM   1716 HD11 LEU A 110      14.516  12.753  -1.335  1.00 97.30           H  
ATOM   1717 HD12 LEU A 110      15.785  12.170  -2.391  1.00 97.30           H  
ATOM   1718 HD13 LEU A 110      16.017  13.647  -1.485  1.00 97.30           H  
ATOM   1719 HD21 LEU A 110      15.368  15.664  -2.125  1.00 97.30           H  
ATOM   1720 HD22 LEU A 110      15.689  15.707  -3.847  1.00 97.30           H  
ATOM   1721 HD23 LEU A 110      14.060  15.975  -3.244  1.00 97.30           H  
ATOM   1722  N   ARG A 111      14.870  12.349  -7.665  1.00 95.47           N  
ATOM   1723  CA  ARG A 111      15.502  11.928  -8.919  1.00 95.47           C  
ATOM   1724  C   ARG A 111      15.118  12.839 -10.098  1.00 95.47           C  
ATOM   1725  O   ARG A 111      16.004  13.264 -10.837  1.00 95.47           O  
ATOM   1726  CB  ARG A 111      15.217  10.442  -9.244  1.00 95.47           C  
ATOM   1727  CG  ARG A 111      15.996   9.943 -10.487  1.00 95.47           C  
ATOM   1728  CD  ARG A 111      15.670   8.515 -10.943  1.00 95.47           C  
ATOM   1729  NE  ARG A 111      16.186   7.480 -10.031  1.00 95.47           N  
ATOM   1730  NH1 ARG A 111      15.936   5.620 -11.432  1.00 95.47           N  
ATOM   1731  NH2 ARG A 111      16.840   5.401  -9.328  1.00 95.47           N1+
ATOM   1732  CZ  ARG A 111      16.319   6.170 -10.278  1.00 95.47           C  
ATOM   1733  H   ARG A 111      14.226  11.695  -7.228  1.00 95.47           H  
ATOM   1734  HA  ARG A 111      16.580  12.026  -8.772  1.00 95.47           H  
ATOM   1735  HB3 ARG A 111      14.147  10.304  -9.410  1.00 95.47           H  
ATOM   1736  HB2 ARG A 111      15.467   9.823  -8.384  1.00 95.47           H  
ATOM   1737  HG3 ARG A 111      17.054   9.989 -10.221  1.00 95.47           H  
ATOM   1738  HG2 ARG A 111      15.895  10.598 -11.351  1.00 95.47           H  
ATOM   1739  HD3 ARG A 111      15.982   8.361 -11.977  1.00 95.47           H  
ATOM   1740  HD2 ARG A 111      14.587   8.398 -10.929  1.00 95.47           H  
ATOM   1741  HE  ARG A 111      16.395   7.803  -9.088  1.00 95.47           H  
ATOM   1742 HH12 ARG A 111      16.052   4.640 -11.630  1.00 95.47           H  
ATOM   1743 HH11 ARG A 111      15.474   6.167 -12.167  1.00 95.47           H  
ATOM   1744 HH22 ARG A 111      16.902   4.400  -9.413  1.00 95.47           H  
ATOM   1745 HH21 ARG A 111      17.034   5.803  -8.413  1.00 95.47           H  
ATOM   1746  N   VAL A 112      13.816  13.104 -10.260  1.00 95.86           N  
ATOM   1747  CA  VAL A 112      13.277  13.915 -11.348  1.00 95.86           C  
ATOM   1748  C   VAL A 112      13.753  15.380 -11.279  1.00 95.86           C  
ATOM   1749  O   VAL A 112      14.212  15.914 -12.292  1.00 95.86           O  
ATOM   1750  CB  VAL A 112      11.719  13.833 -11.374  1.00 95.86           C  
ATOM   1751  CG1 VAL A 112      10.973  14.963 -12.113  1.00 95.86           C  
ATOM   1752  CG2 VAL A 112      11.272  12.464 -11.925  1.00 95.86           C  
ATOM   1753  H   VAL A 112      13.136  12.713  -9.613  1.00 95.86           H  
ATOM   1754  HA  VAL A 112      13.660  13.497 -12.281  1.00 95.86           H  
ATOM   1755  HB  VAL A 112      11.372  13.890 -10.342  1.00 95.86           H  
ATOM   1756 HG11 VAL A 112       9.900  14.780 -12.119  1.00 95.86           H  
ATOM   1757 HG12 VAL A 112      11.106  15.925 -11.619  1.00 95.86           H  
ATOM   1758 HG13 VAL A 112      11.306  15.061 -13.146  1.00 95.86           H  
ATOM   1759 HG21 VAL A 112      10.199  12.322 -11.812  1.00 95.86           H  
ATOM   1760 HG22 VAL A 112      11.513  12.363 -12.984  1.00 95.86           H  
ATOM   1761 HG23 VAL A 112      11.756  11.641 -11.398  1.00 95.86           H  
ATOM   1762  N   LYS A 113      13.630  16.000 -10.100  1.00 95.80           N  
ATOM   1763  CA  LYS A 113      13.879  17.424  -9.920  1.00 95.80           C  
ATOM   1764  C   LYS A 113      15.380  17.738  -9.793  1.00 95.80           C  
ATOM   1765  O   LYS A 113      15.873  18.622 -10.499  1.00 95.80           O  
ATOM   1766  CB  LYS A 113      13.066  17.916  -8.704  1.00 95.80           C  
ATOM   1767  CG  LYS A 113      12.965  19.446  -8.560  1.00 95.80           C  
ATOM   1768  CD  LYS A 113      12.144  19.839  -7.322  1.00 95.80           C  
ATOM   1769  CE  LYS A 113      11.810  21.342  -7.259  1.00 95.80           C  
ATOM   1770  NZ  LYS A 113      11.055  21.697  -6.044  1.00 95.80           N1+
ATOM   1771  H   LYS A 113      13.257  15.495  -9.300  1.00 95.80           H  
ATOM   1772  HA  LYS A 113      13.505  17.952 -10.800  1.00 95.80           H  
ATOM   1773  HB3 LYS A 113      13.467  17.480  -7.787  1.00 95.80           H  
ATOM   1774  HB2 LYS A 113      12.048  17.530  -8.792  1.00 95.80           H  
ATOM   1775  HG3 LYS A 113      12.504  19.860  -9.457  1.00 95.80           H  
ATOM   1776  HG2 LYS A 113      13.958  19.893  -8.497  1.00 95.80           H  
ATOM   1777  HD3 LYS A 113      12.696  19.541  -6.428  1.00 95.80           H  
ATOM   1778  HD2 LYS A 113      11.219  19.260  -7.316  1.00 95.80           H  
ATOM   1779  HE3 LYS A 113      11.215  21.621  -8.130  1.00 95.80           H  
ATOM   1780  HE2 LYS A 113      12.723  21.938  -7.296  1.00 95.80           H  
ATOM   1781  HZ1 LYS A 113      10.225  21.120  -5.956  1.00 95.80           H  
ATOM   1782  HZ2 LYS A 113      11.617  21.569  -5.221  1.00 95.80           H  
ATOM   1783  HZ3 LYS A 113      10.769  22.660  -6.081  1.00 95.80           H  
ATOM   1784  N   LEU A 114      16.070  17.023  -8.895  1.00 94.69           N  
ATOM   1785  CA  LEU A 114      17.391  17.372  -8.377  1.00 94.69           C  
ATOM   1786  C   LEU A 114      18.368  16.209  -8.627  1.00 94.69           C  
ATOM   1787  O   LEU A 114      18.919  15.642  -7.679  1.00 94.69           O  
ATOM   1788  CB  LEU A 114      17.266  17.710  -6.868  1.00 94.69           C  
ATOM   1789  CG  LEU A 114      16.362  18.915  -6.519  1.00 94.69           C  
ATOM   1790  CD1 LEU A 114      16.122  19.006  -4.996  1.00 94.69           C  
ATOM   1791  CD2 LEU A 114      16.897  20.236  -7.112  1.00 94.69           C  
ATOM   1792  H   LEU A 114      15.644  16.213  -8.456  1.00 94.69           H  
ATOM   1793  HA  LEU A 114      17.798  18.240  -8.899  1.00 94.69           H  
ATOM   1794  HB3 LEU A 114      18.259  17.909  -6.470  1.00 94.69           H  
ATOM   1795  HB2 LEU A 114      16.902  16.824  -6.342  1.00 94.69           H  
ATOM   1796  HG  LEU A 114      15.383  18.734  -6.958  1.00 94.69           H  
ATOM   1797 HD11 LEU A 114      15.058  18.932  -4.768  1.00 94.69           H  
ATOM   1798 HD12 LEU A 114      16.618  18.201  -4.452  1.00 94.69           H  
ATOM   1799 HD13 LEU A 114      16.477  19.940  -4.563  1.00 94.69           H  
ATOM   1800 HD21 LEU A 114      16.864  21.065  -6.406  1.00 94.69           H  
ATOM   1801 HD22 LEU A 114      17.931  20.149  -7.445  1.00 94.69           H  
ATOM   1802 HD23 LEU A 114      16.305  20.537  -7.978  1.00 94.69           H  
ATOM   1803  N   THR A 115      18.575  15.885  -9.908  1.00 91.09           N  
ATOM   1804  CA  THR A 115      19.385  14.774 -10.423  1.00 91.09           C  
ATOM   1805  C   THR A 115      20.812  14.688  -9.823  1.00 91.09           C  
ATOM   1806  O   THR A 115      21.270  13.587  -9.510  1.00 91.09           O  
ATOM   1807  CB  THR A 115      19.523  14.914 -11.968  1.00 91.09           C  
ATOM   1808  CG2 THR A 115      18.209  14.662 -12.721  1.00 91.09           C  
ATOM   1809  OG1 THR A 115      19.947  16.226 -12.323  1.00 91.09           O  
ATOM   1810  H   THR A 115      18.126  16.430 -10.629  1.00 91.09           H  
ATOM   1811  HA  THR A 115      18.861  13.845 -10.187  1.00 91.09           H  
ATOM   1812  HB  THR A 115      20.267  14.204 -12.337  1.00 91.09           H  
ATOM   1813 HG21 THR A 115      18.319  14.822 -13.794  1.00 91.09           H  
ATOM   1814 HG22 THR A 115      17.886  13.630 -12.590  1.00 91.09           H  
ATOM   1815 HG23 THR A 115      17.401  15.305 -12.370  1.00 91.09           H  
ATOM   1816  HG1 THR A 115      20.040  16.260 -13.286  1.00 91.09           H  
ATOM   1817  N   VAL A 116      21.473  15.839  -9.641  1.00 90.58           N  
ATOM   1818  CA  VAL A 116      22.821  15.945  -9.085  1.00 90.58           C  
ATOM   1819  C   VAL A 116      22.831  15.716  -7.557  1.00 90.58           C  
ATOM   1820  O   VAL A 116      23.705  15.010  -7.051  1.00 90.58           O  
ATOM   1821  CB  VAL A 116      23.442  17.340  -9.404  1.00 90.58           C  
ATOM   1822  CG1 VAL A 116      24.829  17.593  -8.774  1.00 90.58           C  
ATOM   1823  CG2 VAL A 116      23.527  17.575 -10.925  1.00 90.58           C  
ATOM   1824  H   VAL A 116      21.043  16.689  -9.977  1.00 90.58           H  
ATOM   1825  HA  VAL A 116      23.446  15.173  -9.542  1.00 90.58           H  
ATOM   1826  HB  VAL A 116      22.776  18.106  -9.003  1.00 90.58           H  
ATOM   1827 HG11 VAL A 116      25.245  18.544  -9.105  1.00 90.58           H  
ATOM   1828 HG12 VAL A 116      24.788  17.637  -7.685  1.00 90.58           H  
ATOM   1829 HG13 VAL A 116      25.537  16.811  -9.049  1.00 90.58           H  
ATOM   1830 HG21 VAL A 116      23.959  18.551 -11.152  1.00 90.58           H  
ATOM   1831 HG22 VAL A 116      24.147  16.820 -11.409  1.00 90.58           H  
ATOM   1832 HG23 VAL A 116      22.545  17.547 -11.398  1.00 90.58           H  
ATOM   1833  N   ARG A 117      21.852  16.302  -6.851  1.00 94.53           N  
ATOM   1834  CA  ARG A 117      21.735  16.225  -5.392  1.00 94.53           C  
ATOM   1835  C   ARG A 117      21.317  14.824  -4.923  1.00 94.53           C  
ATOM   1836  O   ARG A 117      21.844  14.340  -3.923  1.00 94.53           O  
ATOM   1837  CB  ARG A 117      20.753  17.285  -4.851  1.00 94.53           C  
ATOM   1838  CG  ARG A 117      21.009  18.718  -5.354  1.00 94.53           C  
ATOM   1839  CD  ARG A 117      20.087  19.749  -4.679  1.00 94.53           C  
ATOM   1840  NE  ARG A 117      20.180  21.081  -5.306  1.00 94.53           N  
ATOM   1841  NH1 ARG A 117      18.604  22.201  -3.986  1.00 94.53           N  
ATOM   1842  NH2 ARG A 117      19.701  23.305  -5.683  1.00 94.53           N1+
ATOM   1843  CZ  ARG A 117      19.491  22.190  -4.985  1.00 94.53           C  
ATOM   1844  H   ARG A 117      21.116  16.781  -7.348  1.00 94.53           H  
ATOM   1845  HA  ARG A 117      22.721  16.436  -4.970  1.00 94.53           H  
ATOM   1846  HB3 ARG A 117      20.795  17.276  -3.760  1.00 94.53           H  
ATOM   1847  HB2 ARG A 117      19.734  16.993  -5.103  1.00 94.53           H  
ATOM   1848  HG3 ARG A 117      20.967  18.797  -6.441  1.00 94.53           H  
ATOM   1849  HG2 ARG A 117      22.037  18.952  -5.072  1.00 94.53           H  
ATOM   1850  HD3 ARG A 117      20.450  19.902  -3.662  1.00 94.53           H  
ATOM   1851  HD2 ARG A 117      19.062  19.388  -4.589  1.00 94.53           H  
ATOM   1852  HE  ARG A 117      20.861  21.141  -6.054  1.00 94.53           H  
ATOM   1853 HH12 ARG A 117      18.083  23.028  -3.734  1.00 94.53           H  
ATOM   1854 HH11 ARG A 117      18.432  21.382  -3.425  1.00 94.53           H  
ATOM   1855 HH22 ARG A 117      19.214  24.167  -5.481  1.00 94.53           H  
ATOM   1856 HH21 ARG A 117      20.360  23.353  -6.446  1.00 94.53           H  
ATOM   1857  N   TYR A 118      20.413  14.190  -5.681  1.00 94.71           N  
ATOM   1858  CA  TYR A 118      19.879  12.843  -5.469  1.00 94.71           C  
ATOM   1859  C   TYR A 118      20.966  11.786  -5.192  1.00 94.71           C  
ATOM   1860  O   TYR A 118      20.858  11.038  -4.219  1.00 94.71           O  
ATOM   1861  CB  TYR A 118      19.001  12.478  -6.687  1.00 94.71           C  
ATOM   1862  CG  TYR A 118      18.467  11.058  -6.738  1.00 94.71           C  
ATOM   1863  CD1 TYR A 118      19.005  10.123  -7.649  1.00 94.71           C  
ATOM   1864  CD2 TYR A 118      17.421  10.671  -5.878  1.00 94.71           C  
ATOM   1865  CE1 TYR A 118      18.490   8.813  -7.700  1.00 94.71           C  
ATOM   1866  CE2 TYR A 118      16.894   9.370  -5.945  1.00 94.71           C  
ATOM   1867  OH  TYR A 118      16.906   7.183  -6.937  1.00 94.71           O  
ATOM   1868  CZ  TYR A 118      17.428   8.439  -6.854  1.00 94.71           C  
ATOM   1869  H   TYR A 118      20.014  14.698  -6.468  1.00 94.71           H  
ATOM   1870  HA  TYR A 118      19.237  12.890  -4.587  1.00 94.71           H  
ATOM   1871  HB3 TYR A 118      19.565  12.653  -7.603  1.00 94.71           H  
ATOM   1872  HB2 TYR A 118      18.152  13.159  -6.735  1.00 94.71           H  
ATOM   1873  HD1 TYR A 118      19.812  10.403  -8.311  1.00 94.71           H  
ATOM   1874  HD2 TYR A 118      17.012  11.370  -5.167  1.00 94.71           H  
ATOM   1875  HE1 TYR A 118      18.905   8.102  -8.400  1.00 94.71           H  
ATOM   1876  HE2 TYR A 118      16.075   9.094  -5.295  1.00 94.71           H  
ATOM   1877  HH  TYR A 118      16.145   7.040  -6.317  1.00 94.71           H  
ATOM   1878  N   LYS A 119      22.025  11.800  -6.012  1.00 91.43           N  
ATOM   1879  CA  LYS A 119      23.169  10.892  -5.924  1.00 91.43           C  
ATOM   1880  C   LYS A 119      24.006  11.076  -4.642  1.00 91.43           C  
ATOM   1881  O   LYS A 119      24.608  10.109  -4.173  1.00 91.43           O  
ATOM   1882  CB  LYS A 119      24.054  11.079  -7.174  1.00 91.43           C  
ATOM   1883  CG  LYS A 119      23.349  10.727  -8.497  1.00 91.43           C  
ATOM   1884  CD  LYS A 119      24.266  10.912  -9.717  1.00 91.43           C  
ATOM   1885  CE  LYS A 119      23.558  10.582 -11.047  1.00 91.43           C  
ATOM   1886  NZ  LYS A 119      24.451  10.720 -12.213  1.00 91.43           N1+
ATOM   1887  H   LYS A 119      22.051  12.482  -6.758  1.00 91.43           H  
ATOM   1888  HA  LYS A 119      22.783   9.870  -5.918  1.00 91.43           H  
ATOM   1889  HB3 LYS A 119      24.942  10.451  -7.077  1.00 91.43           H  
ATOM   1890  HB2 LYS A 119      24.419  12.108  -7.213  1.00 91.43           H  
ATOM   1891  HG3 LYS A 119      22.458  11.343  -8.621  1.00 91.43           H  
ATOM   1892  HG2 LYS A 119      22.997   9.695  -8.455  1.00 91.43           H  
ATOM   1893  HD3 LYS A 119      25.148  10.281  -9.595  1.00 91.43           H  
ATOM   1894  HD2 LYS A 119      24.626  11.943  -9.734  1.00 91.43           H  
ATOM   1895  HE3 LYS A 119      22.696  11.238 -11.183  1.00 91.43           H  
ATOM   1896  HE2 LYS A 119      23.175   9.561 -11.022  1.00 91.43           H  
ATOM   1897  HZ1 LYS A 119      25.234  10.095 -12.141  1.00 91.43           H  
ATOM   1898  HZ2 LYS A 119      23.952  10.494 -13.056  1.00 91.43           H  
ATOM   1899  HZ3 LYS A 119      24.795  11.660 -12.297  1.00 91.43           H  
ATOM   1900  N   ARG A 120      24.038  12.302  -4.103  1.00 94.72           N  
ATOM   1901  CA  ARG A 120      24.731  12.637  -2.860  1.00 94.72           C  
ATOM   1902  C   ARG A 120      23.864  12.304  -1.631  1.00 94.72           C  
ATOM   1903  O   ARG A 120      24.396  11.834  -0.625  1.00 94.72           O  
ATOM   1904  CB  ARG A 120      25.160  14.122  -2.906  1.00 94.72           C  
ATOM   1905  CG  ARG A 120      25.968  14.604  -1.686  1.00 94.72           C  
ATOM   1906  CD  ARG A 120      26.490  16.041  -1.861  1.00 94.72           C  
ATOM   1907  NE  ARG A 120      27.115  16.566  -0.631  1.00 94.72           N  
ATOM   1908  NH1 ARG A 120      27.734  18.679  -1.425  1.00 94.72           N  
ATOM   1909  NH2 ARG A 120      28.196  18.067   0.746  1.00 94.72           N1+
ATOM   1910  CZ  ARG A 120      27.679  17.771  -0.445  1.00 94.72           C  
ATOM   1911  H   ARG A 120      23.469  13.030  -4.514  1.00 94.72           H  
ATOM   1912  HA  ARG A 120      25.640  12.034  -2.792  1.00 94.72           H  
ATOM   1913  HB3 ARG A 120      24.277  14.754  -3.004  1.00 94.72           H  
ATOM   1914  HB2 ARG A 120      25.752  14.290  -3.807  1.00 94.72           H  
ATOM   1915  HG3 ARG A 120      26.830  13.939  -1.618  1.00 94.72           H  
ATOM   1916  HG2 ARG A 120      25.422  14.491  -0.748  1.00 94.72           H  
ATOM   1917  HD3 ARG A 120      25.729  16.706  -2.271  1.00 94.72           H  
ATOM   1918  HD2 ARG A 120      27.301  16.011  -2.591  1.00 94.72           H  
ATOM   1919  HE  ARG A 120      27.109  15.915   0.146  1.00 94.72           H  
ATOM   1920 HH12 ARG A 120      28.156  19.588  -1.299  1.00 94.72           H  
ATOM   1921 HH11 ARG A 120      27.358  18.491  -2.341  1.00 94.72           H  
ATOM   1922 HH22 ARG A 120      28.633  18.958   0.940  1.00 94.72           H  
ATOM   1923 HH21 ARG A 120      28.182  17.419   1.521  1.00 94.72           H  
ATOM   1924  N   VAL A 121      22.554  12.566  -1.730  1.00 94.06           N  
ATOM   1925  CA  VAL A 121      21.575  12.353  -0.667  1.00 94.06           C  
ATOM   1926  C   VAL A 121      21.320  10.857  -0.380  1.00 94.06           C  
ATOM   1927  O   VAL A 121      21.371  10.451   0.783  1.00 94.06           O  
ATOM   1928  CB  VAL A 121      20.233  13.083  -0.991  1.00 94.06           C  
ATOM   1929  CG1 VAL A 121      19.015  12.671  -0.135  1.00 94.06           C  
ATOM   1930  CG2 VAL A 121      20.411  14.611  -0.899  1.00 94.06           C  
ATOM   1931  H   VAL A 121      22.209  13.007  -2.578  1.00 94.06           H  
ATOM   1932  HA  VAL A 121      21.983  12.791   0.246  1.00 94.06           H  
ATOM   1933  HB  VAL A 121      19.975  12.857  -2.027  1.00 94.06           H  
ATOM   1934 HG11 VAL A 121      18.156  13.308  -0.342  1.00 94.06           H  
ATOM   1935 HG12 VAL A 121      18.695  11.648  -0.336  1.00 94.06           H  
ATOM   1936 HG13 VAL A 121      19.233  12.751   0.931  1.00 94.06           H  
ATOM   1937 HG21 VAL A 121      19.515  15.135  -1.236  1.00 94.06           H  
ATOM   1938 HG22 VAL A 121      20.611  14.923   0.126  1.00 94.06           H  
ATOM   1939 HG23 VAL A 121      21.240  14.966  -1.510  1.00 94.06           H  
ATOM   1940  N   THR A 122      21.047  10.066  -1.423  1.00 94.31           N  
ATOM   1941  CA  THR A 122      20.566   8.687  -1.297  1.00 94.31           C  
ATOM   1942  C   THR A 122      21.707   7.664  -1.053  1.00 94.31           C  
ATOM   1943  O   THR A 122      21.919   6.728  -1.826  1.00 94.31           O  
ATOM   1944  CB  THR A 122      19.683   8.300  -2.517  1.00 94.31           C  
ATOM   1945  CG2 THR A 122      18.410   9.157  -2.602  1.00 94.31           C  
ATOM   1946  OG1 THR A 122      20.360   8.406  -3.761  1.00 94.31           O  
ATOM   1947  H   THR A 122      21.066  10.450  -2.361  1.00 94.31           H  
ATOM   1948  HA  THR A 122      19.923   8.627  -0.416  1.00 94.31           H  
ATOM   1949  HB  THR A 122      19.373   7.261  -2.396  1.00 94.31           H  
ATOM   1950 HG21 THR A 122      17.753   8.798  -3.393  1.00 94.31           H  
ATOM   1951 HG22 THR A 122      17.844   9.105  -1.671  1.00 94.31           H  
ATOM   1952 HG23 THR A 122      18.627  10.207  -2.796  1.00 94.31           H  
ATOM   1953  HG1 THR A 122      20.472   9.350  -3.972  1.00 94.31           H  
ATOM   1954  N   THR A 123      22.406   7.831   0.073  1.00 94.62           N  
ATOM   1955  CA  THR A 123      23.276   6.815   0.651  1.00 94.62           C  
ATOM   1956  C   THR A 123      22.414   5.857   1.508  1.00 94.62           C  
ATOM   1957  O   THR A 123      21.415   6.279   2.103  1.00 94.62           O  
ATOM   1958  CB  THR A 123      24.352   7.492   1.544  1.00 94.62           C  
ATOM   1959  CG2 THR A 123      25.272   8.437   0.756  1.00 94.62           C  
ATOM   1960  OG1 THR A 123      23.786   8.227   2.618  1.00 94.62           O  
ATOM   1961  H   THR A 123      22.184   8.605   0.690  1.00 94.62           H  
ATOM   1962  HA  THR A 123      23.774   6.247  -0.137  1.00 94.62           H  
ATOM   1963  HB  THR A 123      24.975   6.710   1.982  1.00 94.62           H  
ATOM   1964 HG21 THR A 123      26.053   8.859   1.389  1.00 94.62           H  
ATOM   1965 HG22 THR A 123      25.766   7.905  -0.057  1.00 94.62           H  
ATOM   1966 HG23 THR A 123      24.719   9.266   0.313  1.00 94.62           H  
ATOM   1967  HG1 THR A 123      24.458   8.832   2.959  1.00 94.62           H  
ATOM   1968  N   HIS A 124      22.812   4.578   1.566  1.00 92.78           N  
ATOM   1969  CA  HIS A 124      22.108   3.504   2.283  1.00 92.78           C  
ATOM   1970  C   HIS A 124      21.885   3.799   3.776  1.00 92.78           C  
ATOM   1971  O   HIS A 124      20.845   3.435   4.324  1.00 92.78           O  
ATOM   1972  CB  HIS A 124      22.860   2.171   2.109  1.00 92.78           C  
ATOM   1973  CG  HIS A 124      23.006   1.725   0.678  1.00 92.78           C  
ATOM   1974  CD2 HIS A 124      22.200   0.872  -0.043  1.00 92.78           C  
ATOM   1975  ND1 HIS A 124      24.037   2.181  -0.154  1.00 92.78           N  
ATOM   1976  CE1 HIS A 124      23.814   1.597  -1.328  1.00 92.78           C  
ATOM   1977  NE2 HIS A 124      22.738   0.812  -1.317  1.00 92.78           N  
ATOM   1978  H   HIS A 124      23.599   4.271   1.008  1.00 92.78           H  
ATOM   1979  HA  HIS A 124      21.129   3.395   1.819  1.00 92.78           H  
ATOM   1980  HB3 HIS A 124      22.339   1.382   2.653  1.00 92.78           H  
ATOM   1981  HB2 HIS A 124      23.853   2.236   2.554  1.00 92.78           H  
ATOM   1982  HD2 HIS A 124      21.300   0.336   0.228  1.00 92.78           H  
ATOM   1983  HE1 HIS A 124      24.431   1.749  -2.203  1.00 92.78           H  
ATOM   1984  HE2 HIS A 124      22.353   0.304  -2.113  1.00 92.78           H  
ATOM   1985  N   ARG A 125      22.847   4.504   4.386  1.00 96.23           N  
ATOM   1986  CA  ARG A 125      22.803   4.965   5.773  1.00 96.23           C  
ATOM   1987  C   ARG A 125      21.622   5.912   6.058  1.00 96.23           C  
ATOM   1988  O   ARG A 125      21.049   5.828   7.143  1.00 96.23           O  
ATOM   1989  CB  ARG A 125      24.140   5.633   6.157  1.00 96.23           C  
ATOM   1990  CG  ARG A 125      25.372   4.724   5.988  1.00 96.23           C  
ATOM   1991  CD  ARG A 125      26.676   5.406   6.438  1.00 96.23           C  
ATOM   1992  NE  ARG A 125      27.823   4.477   6.434  1.00 96.23           N  
ATOM   1993  NH1 ARG A 125      29.473   5.952   7.195  1.00 96.23           N  
ATOM   1994  NH2 ARG A 125      29.999   3.763   6.714  1.00 96.23           N1+
ATOM   1995  CZ  ARG A 125      29.095   4.739   6.783  1.00 96.23           C  
ATOM   1996  H   ARG A 125      23.644   4.789   3.838  1.00 96.23           H  
ATOM   1997  HA  ARG A 125      22.668   4.083   6.403  1.00 96.23           H  
ATOM   1998  HB3 ARG A 125      24.084   5.948   7.201  1.00 96.23           H  
ATOM   1999  HB2 ARG A 125      24.279   6.548   5.577  1.00 96.23           H  
ATOM   2000  HG3 ARG A 125      25.464   4.513   4.921  1.00 96.23           H  
ATOM   2001  HG2 ARG A 125      25.233   3.758   6.476  1.00 96.23           H  
ATOM   2002  HD3 ARG A 125      26.556   5.926   7.389  1.00 96.23           H  
ATOM   2003  HD2 ARG A 125      26.928   6.167   5.698  1.00 96.23           H  
ATOM   2004  HE  ARG A 125      27.595   3.539   6.127  1.00 96.23           H  
ATOM   2005 HH12 ARG A 125      30.425   6.163   7.462  1.00 96.23           H  
ATOM   2006 HH11 ARG A 125      28.818   6.717   7.263  1.00 96.23           H  
ATOM   2007 HH22 ARG A 125      30.968   3.905   6.965  1.00 96.23           H  
ATOM   2008 HH21 ARG A 125      29.767   2.828   6.411  1.00 96.23           H  
ATOM   2009  N   ARG A 126      21.259   6.768   5.091  1.00 96.78           N  
ATOM   2010  CA  ARG A 126      20.087   7.638   5.196  1.00 96.78           C  
ATOM   2011  C   ARG A 126      18.797   6.904   4.796  1.00 96.78           C  
ATOM   2012  O   ARG A 126      17.773   7.124   5.440  1.00 96.78           O  
ATOM   2013  CB  ARG A 126      20.275   8.929   4.376  1.00 96.78           C  
ATOM   2014  CG  ARG A 126      21.483   9.770   4.824  1.00 96.78           C  
ATOM   2015  CD  ARG A 126      21.459  11.194   4.246  1.00 96.78           C  
ATOM   2016  NE  ARG A 126      22.729  11.914   4.467  1.00 96.78           N  
ATOM   2017  NH1 ARG A 126      23.714  11.529   2.386  1.00 96.78           N  
ATOM   2018  NH2 ARG A 126      24.824  12.755   3.986  1.00 96.78           N1+
ATOM   2019  CZ  ARG A 126      23.752  12.062   3.609  1.00 96.78           C  
ATOM   2020  H   ARG A 126      21.733   6.749   4.195  1.00 96.78           H  
ATOM   2021  HA  ARG A 126      19.966   7.941   6.239  1.00 96.78           H  
ATOM   2022  HB3 ARG A 126      19.372   9.535   4.466  1.00 96.78           H  
ATOM   2023  HB2 ARG A 126      20.373   8.690   3.315  1.00 96.78           H  
ATOM   2024  HG3 ARG A 126      22.435   9.268   4.654  1.00 96.78           H  
ATOM   2025  HG2 ARG A 126      21.390   9.862   5.907  1.00 96.78           H  
ATOM   2026  HD3 ARG A 126      20.743  11.769   4.835  1.00 96.78           H  
ATOM   2027  HD2 ARG A 126      21.081  11.240   3.225  1.00 96.78           H  
ATOM   2028  HE  ARG A 126      22.806  12.331   5.388  1.00 96.78           H  
ATOM   2029 HH12 ARG A 126      24.423  11.692   1.682  1.00 96.78           H  
ATOM   2030 HH11 ARG A 126      22.907  10.998   2.075  1.00 96.78           H  
ATOM   2031 HH22 ARG A 126      25.622  12.886   3.381  1.00 96.78           H  
ATOM   2032 HH21 ARG A 126      24.900  13.180   4.899  1.00 96.78           H  
ATOM   2033  N   ILE A 127      18.859   6.038   3.774  1.00 96.14           N  
ATOM   2034  CA  ILE A 127      17.718   5.260   3.277  1.00 96.14           C  
ATOM   2035  C   ILE A 127      17.123   4.331   4.356  1.00 96.14           C  
ATOM   2036  O   ILE A 127      15.931   4.430   4.652  1.00 96.14           O  
ATOM   2037  CB  ILE A 127      18.082   4.432   2.005  1.00 96.14           C  
ATOM   2038  CG1 ILE A 127      18.399   5.370   0.817  1.00 96.14           C  
ATOM   2039  CG2 ILE A 127      17.027   3.381   1.579  1.00 96.14           C  
ATOM   2040  CD1 ILE A 127      19.075   4.667  -0.369  1.00 96.14           C  
ATOM   2041  H   ILE A 127      19.737   5.928   3.278  1.00 96.14           H  
ATOM   2042  HA  ILE A 127      16.937   5.973   3.003  1.00 96.14           H  
ATOM   2043  HB  ILE A 127      18.990   3.878   2.239  1.00 96.14           H  
ATOM   2044 HG13 ILE A 127      19.036   6.195   1.135  1.00 96.14           H  
ATOM   2045 HG12 ILE A 127      17.477   5.839   0.475  1.00 96.14           H  
ATOM   2046 HG21 ILE A 127      17.311   2.878   0.658  1.00 96.14           H  
ATOM   2047 HG22 ILE A 127      16.899   2.590   2.319  1.00 96.14           H  
ATOM   2048 HG23 ILE A 127      16.055   3.842   1.411  1.00 96.14           H  
ATOM   2049 HD11 ILE A 127      19.802   5.320  -0.850  1.00 96.14           H  
ATOM   2050 HD12 ILE A 127      19.602   3.762  -0.067  1.00 96.14           H  
ATOM   2051 HD13 ILE A 127      18.335   4.390  -1.119  1.00 96.14           H  
ATOM   2052  N   TRP A 128      17.964   3.477   4.957  1.00 96.95           N  
ATOM   2053  CA  TRP A 128      17.518   2.527   5.979  1.00 96.95           C  
ATOM   2054  C   TRP A 128      17.172   3.206   7.317  1.00 96.95           C  
ATOM   2055  O   TRP A 128      16.343   2.676   8.056  1.00 96.95           O  
ATOM   2056  CB  TRP A 128      18.525   1.372   6.145  1.00 96.95           C  
ATOM   2057  CG  TRP A 128      18.779   0.541   4.917  1.00 96.95           C  
ATOM   2058  CD1 TRP A 128      19.982   0.370   4.322  1.00 96.95           C  
ATOM   2059  CD2 TRP A 128      17.830  -0.238   4.120  1.00 96.95           C  
ATOM   2060  CE2 TRP A 128      18.536  -0.839   3.031  1.00 96.95           C  
ATOM   2061  CE3 TRP A 128      16.440  -0.500   4.197  1.00 96.95           C  
ATOM   2062  NE1 TRP A 128      19.843  -0.441   3.213  1.00 96.95           N  
ATOM   2063  CH2 TRP A 128      16.513  -1.872   2.174  1.00 96.95           C  
ATOM   2064  CZ2 TRP A 128      17.897  -1.640   2.068  1.00 96.95           C  
ATOM   2065  CZ3 TRP A 128      15.787  -1.302   3.238  1.00 96.95           C  
ATOM   2066  H   TRP A 128      18.944   3.449   4.687  1.00 96.95           H  
ATOM   2067  HA  TRP A 128      16.587   2.084   5.624  1.00 96.95           H  
ATOM   2068  HB3 TRP A 128      18.174   0.695   6.925  1.00 96.95           H  
ATOM   2069  HB2 TRP A 128      19.477   1.769   6.500  1.00 96.95           H  
ATOM   2070  HD1 TRP A 128      20.903   0.812   4.676  1.00 96.95           H  
ATOM   2071  HE3 TRP A 128      15.865  -0.073   5.006  1.00 96.95           H  
ATOM   2072  HE1 TRP A 128      20.625  -0.707   2.621  1.00 96.95           H  
ATOM   2073  HH2 TRP A 128      16.007  -2.483   1.439  1.00 96.95           H  
ATOM   2074  HZ2 TRP A 128      18.458  -2.072   1.252  1.00 96.95           H  
ATOM   2075  HZ3 TRP A 128      14.723  -1.478   3.316  1.00 96.95           H  
ATOM   2076  N   LEU A 129      17.751   4.386   7.587  1.00 97.95           N  
ATOM   2077  CA  LEU A 129      17.353   5.258   8.694  1.00 97.95           C  
ATOM   2078  C   LEU A 129      15.943   5.834   8.466  1.00 97.95           C  
ATOM   2079  O   LEU A 129      15.096   5.712   9.350  1.00 97.95           O  
ATOM   2080  CB  LEU A 129      18.427   6.349   8.920  1.00 97.95           C  
ATOM   2081  CG  LEU A 129      18.111   7.434   9.979  1.00 97.95           C  
ATOM   2082  CD1 LEU A 129      17.821   6.839  11.373  1.00 97.95           C  
ATOM   2083  CD2 LEU A 129      19.228   8.498  10.017  1.00 97.95           C  
ATOM   2084  H   LEU A 129      18.415   4.763   6.925  1.00 97.95           H  
ATOM   2085  HA  LEU A 129      17.307   4.642   9.595  1.00 97.95           H  
ATOM   2086  HB3 LEU A 129      18.611   6.852   7.971  1.00 97.95           H  
ATOM   2087  HB2 LEU A 129      19.365   5.861   9.189  1.00 97.95           H  
ATOM   2088  HG  LEU A 129      17.212   7.961   9.658  1.00 97.95           H  
ATOM   2089 HD11 LEU A 129      18.299   7.396  12.179  1.00 97.95           H  
ATOM   2090 HD12 LEU A 129      16.750   6.849  11.580  1.00 97.95           H  
ATOM   2091 HD13 LEU A 129      18.158   5.806  11.459  1.00 97.95           H  
ATOM   2092 HD21 LEU A 129      18.815   9.499   9.885  1.00 97.95           H  
ATOM   2093 HD22 LEU A 129      19.780   8.499  10.958  1.00 97.95           H  
ATOM   2094 HD23 LEU A 129      19.964   8.351   9.225  1.00 97.95           H  
ATOM   2095  N   ALA A 130      15.699   6.403   7.276  1.00 97.79           N  
ATOM   2096  CA  ALA A 130      14.404   6.952   6.870  1.00 97.79           C  
ATOM   2097  C   ALA A 130      13.284   5.899   6.866  1.00 97.79           C  
ATOM   2098  O   ALA A 130      12.198   6.173   7.374  1.00 97.79           O  
ATOM   2099  CB  ALA A 130      14.527   7.625   5.495  1.00 97.79           C  
ATOM   2100  H   ALA A 130      16.451   6.485   6.596  1.00 97.79           H  
ATOM   2101  HA  ALA A 130      14.132   7.718   7.598  1.00 97.79           H  
ATOM   2102  HB1 ALA A 130      13.572   8.048   5.180  1.00 97.79           H  
ATOM   2103  HB2 ALA A 130      15.252   8.439   5.518  1.00 97.79           H  
ATOM   2104  HB3 ALA A 130      14.843   6.919   4.726  1.00 97.79           H  
ATOM   2105  N   LEU A 131      13.574   4.698   6.349  1.00 97.95           N  
ATOM   2106  CA  LEU A 131      12.653   3.562   6.398  1.00 97.95           C  
ATOM   2107  C   LEU A 131      12.447   3.030   7.830  1.00 97.95           C  
ATOM   2108  O   LEU A 131      11.327   2.656   8.174  1.00 97.95           O  
ATOM   2109  CB  LEU A 131      13.105   2.459   5.419  1.00 97.95           C  
ATOM   2110  CG  LEU A 131      12.875   2.831   3.936  1.00 97.95           C  
ATOM   2111  CD1 LEU A 131      13.588   1.845   2.990  1.00 97.95           C  
ATOM   2112  CD2 LEU A 131      11.372   2.984   3.603  1.00 97.95           C  
ATOM   2113  H   LEU A 131      14.468   4.558   5.884  1.00 97.95           H  
ATOM   2114  HA  LEU A 131      11.680   3.926   6.071  1.00 97.95           H  
ATOM   2115  HB3 LEU A 131      12.569   1.532   5.631  1.00 97.95           H  
ATOM   2116  HB2 LEU A 131      14.158   2.239   5.599  1.00 97.95           H  
ATOM   2117  HG  LEU A 131      13.345   3.802   3.767  1.00 97.95           H  
ATOM   2118 HD11 LEU A 131      12.898   1.206   2.443  1.00 97.95           H  
ATOM   2119 HD12 LEU A 131      14.187   2.379   2.251  1.00 97.95           H  
ATOM   2120 HD13 LEU A 131      14.266   1.184   3.527  1.00 97.95           H  
ATOM   2121 HD21 LEU A 131      11.087   2.479   2.681  1.00 97.95           H  
ATOM   2122 HD22 LEU A 131      10.733   2.583   4.390  1.00 97.95           H  
ATOM   2123 HD23 LEU A 131      11.109   4.036   3.483  1.00 97.95           H  
ATOM   2124  N   GLY A 132      13.485   3.077   8.676  1.00 97.99           N  
ATOM   2125  CA  GLY A 132      13.391   2.771  10.106  1.00 97.99           C  
ATOM   2126  C   GLY A 132      12.430   3.747  10.806  1.00 97.99           C  
ATOM   2127  O   GLY A 132      11.549   3.315  11.550  1.00 97.99           O  
ATOM   2128  H   GLY A 132      14.393   3.365   8.332  1.00 97.99           H  
ATOM   2129  HA3 GLY A 132      14.380   2.852  10.557  1.00 97.99           H  
ATOM   2130  HA2 GLY A 132      13.051   1.743  10.246  1.00 97.99           H  
ATOM   2131  N   LEU A 133      12.551   5.049  10.507  1.00 98.25           N  
ATOM   2132  CA  LEU A 133      11.648   6.101  10.977  1.00 98.25           C  
ATOM   2133  C   LEU A 133      10.208   5.924  10.458  1.00 98.25           C  
ATOM   2134  O   LEU A 133       9.277   6.114  11.236  1.00 98.25           O  
ATOM   2135  CB  LEU A 133      12.208   7.497  10.625  1.00 98.25           C  
ATOM   2136  CG  LEU A 133      13.465   7.901  11.429  1.00 98.25           C  
ATOM   2137  CD1 LEU A 133      14.148   9.141  10.812  1.00 98.25           C  
ATOM   2138  CD2 LEU A 133      13.167   8.078  12.934  1.00 98.25           C  
ATOM   2139  H   LEU A 133      13.326   5.341   9.917  1.00 98.25           H  
ATOM   2140  HA  LEU A 133      11.603   6.019  12.062  1.00 98.25           H  
ATOM   2141  HB3 LEU A 133      11.437   8.254  10.784  1.00 98.25           H  
ATOM   2142  HB2 LEU A 133      12.426   7.527   9.558  1.00 98.25           H  
ATOM   2143  HG  LEU A 133      14.184   7.085  11.344  1.00 98.25           H  
ATOM   2144 HD11 LEU A 133      14.132  10.009  11.471  1.00 98.25           H  
ATOM   2145 HD12 LEU A 133      15.193   8.931  10.583  1.00 98.25           H  
ATOM   2146 HD13 LEU A 133      13.676   9.450   9.878  1.00 98.25           H  
ATOM   2147 HD21 LEU A 133      13.567   9.006  13.342  1.00 98.25           H  
ATOM   2148 HD22 LEU A 133      12.097   8.076  13.147  1.00 98.25           H  
ATOM   2149 HD23 LEU A 133      13.611   7.266  13.511  1.00 98.25           H  
ATOM   2150  N   CYS A 134      10.036   5.519   9.191  1.00 98.29           N  
ATOM   2151  CA  CYS A 134       8.737   5.214   8.576  1.00 98.29           C  
ATOM   2152  C   CYS A 134       7.953   4.136   9.350  1.00 98.29           C  
ATOM   2153  O   CYS A 134       6.777   4.345   9.665  1.00 98.29           O  
ATOM   2154  CB  CYS A 134       8.867   4.795   7.097  1.00 98.29           C  
ATOM   2155  SG  CYS A 134       9.354   6.213   6.072  1.00 98.29           S  
ATOM   2156  H   CYS A 134      10.854   5.450   8.593  1.00 98.29           H  
ATOM   2157  HA  CYS A 134       8.138   6.126   8.620  1.00 98.29           H  
ATOM   2158  HB3 CYS A 134       7.929   4.392   6.719  1.00 98.29           H  
ATOM   2159  HB2 CYS A 134       9.588   3.992   6.974  1.00 98.29           H  
ATOM   2160  HG  CYS A 134      10.592   6.326   6.585  1.00 98.29           H  
ATOM   2161  N   TRP A 135       8.620   3.022   9.680  1.00 98.46           N  
ATOM   2162  CA  TRP A 135       8.037   1.951  10.489  1.00 98.46           C  
ATOM   2163  C   TRP A 135       7.837   2.369  11.959  1.00 98.46           C  
ATOM   2164  O   TRP A 135       6.805   2.025  12.531  1.00 98.46           O  
ATOM   2165  CB  TRP A 135       8.850   0.647  10.371  1.00 98.46           C  
ATOM   2166  CG  TRP A 135       8.734  -0.116   9.079  1.00 98.46           C  
ATOM   2167  CD1 TRP A 135       9.045   0.349   7.847  1.00 98.46           C  
ATOM   2168  CD2 TRP A 135       8.299  -1.499   8.874  1.00 98.46           C  
ATOM   2169  CE2 TRP A 135       8.408  -1.810   7.482  1.00 98.46           C  
ATOM   2170  CE3 TRP A 135       7.828  -2.530   9.723  1.00 98.46           C  
ATOM   2171  NE1 TRP A 135       8.877  -0.648   6.910  1.00 98.46           N  
ATOM   2172  CH2 TRP A 135       7.611  -4.074   7.838  1.00 98.46           C  
ATOM   2173  CZ2 TRP A 135       8.077  -3.074   6.965  1.00 98.46           C  
ATOM   2174  CZ3 TRP A 135       7.486  -3.800   9.214  1.00 98.46           C  
ATOM   2175  H   TRP A 135       9.589   2.915   9.396  1.00 98.46           H  
ATOM   2176  HA  TRP A 135       7.038   1.735  10.102  1.00 98.46           H  
ATOM   2177  HB3 TRP A 135       8.533  -0.038  11.160  1.00 98.46           H  
ATOM   2178  HB2 TRP A 135       9.905   0.845  10.564  1.00 98.46           H  
ATOM   2179  HD1 TRP A 135       9.390   1.347   7.632  1.00 98.46           H  
ATOM   2180  HE3 TRP A 135       7.728  -2.341  10.782  1.00 98.46           H  
ATOM   2181  HE1 TRP A 135       9.116  -0.506   5.917  1.00 98.46           H  
ATOM   2182  HH2 TRP A 135       7.348  -5.049   7.455  1.00 98.46           H  
ATOM   2183  HZ2 TRP A 135       8.172  -3.273   5.908  1.00 98.46           H  
ATOM   2184  HZ3 TRP A 135       7.129  -4.571   9.882  1.00 98.46           H  
ATOM   2185  N   LEU A 136       8.782   3.127  12.536  1.00 98.35           N  
ATOM   2186  CA  LEU A 136       8.697   3.660  13.901  1.00 98.35           C  
ATOM   2187  C   LEU A 136       7.500   4.614  14.092  1.00 98.35           C  
ATOM   2188  O   LEU A 136       6.763   4.471  15.067  1.00 98.35           O  
ATOM   2189  CB  LEU A 136      10.043   4.311  14.295  1.00 98.35           C  
ATOM   2190  CG  LEU A 136      10.128   4.916  15.717  1.00 98.35           C  
ATOM   2191  CD1 LEU A 136       9.831   3.878  16.822  1.00 98.35           C  
ATOM   2192  CD2 LEU A 136      11.482   5.626  15.928  1.00 98.35           C  
ATOM   2193  H   LEU A 136       9.631   3.341  12.020  1.00 98.35           H  
ATOM   2194  HA  LEU A 136       8.533   2.804  14.558  1.00 98.35           H  
ATOM   2195  HB3 LEU A 136      10.255   5.103  13.580  1.00 98.35           H  
ATOM   2196  HB2 LEU A 136      10.841   3.576  14.178  1.00 98.35           H  
ATOM   2197  HG  LEU A 136       9.369   5.696  15.796  1.00 98.35           H  
ATOM   2198 HD11 LEU A 136      10.500   3.970  17.678  1.00 98.35           H  
ATOM   2199 HD12 LEU A 136       8.816   4.001  17.202  1.00 98.35           H  
ATOM   2200 HD13 LEU A 136       9.919   2.854  16.459  1.00 98.35           H  
ATOM   2201 HD21 LEU A 136      11.333   6.658  16.249  1.00 98.35           H  
ATOM   2202 HD22 LEU A 136      12.101   5.140  16.682  1.00 98.35           H  
ATOM   2203 HD23 LEU A 136      12.075   5.661  15.013  1.00 98.35           H  
ATOM   2204  N   VAL A 137       7.291   5.531  13.136  1.00 98.12           N  
ATOM   2205  CA  VAL A 137       6.120   6.406  13.080  1.00 98.12           C  
ATOM   2206  C   VAL A 137       4.814   5.589  12.993  1.00 98.12           C  
ATOM   2207  O   VAL A 137       3.920   5.811  13.804  1.00 98.12           O  
ATOM   2208  CB  VAL A 137       6.219   7.430  11.905  1.00 98.12           C  
ATOM   2209  CG1 VAL A 137       4.899   8.116  11.488  1.00 98.12           C  
ATOM   2210  CG2 VAL A 137       7.265   8.514  12.225  1.00 98.12           C  
ATOM   2211  H   VAL A 137       7.968   5.630  12.381  1.00 98.12           H  
ATOM   2212  HA  VAL A 137       6.089   6.962  14.019  1.00 98.12           H  
ATOM   2213  HB  VAL A 137       6.578   6.890  11.027  1.00 98.12           H  
ATOM   2214 HG11 VAL A 137       5.075   8.891  10.742  1.00 98.12           H  
ATOM   2215 HG12 VAL A 137       4.192   7.416  11.041  1.00 98.12           H  
ATOM   2216 HG13 VAL A 137       4.407   8.588  12.340  1.00 98.12           H  
ATOM   2217 HG21 VAL A 137       7.437   9.163  11.365  1.00 98.12           H  
ATOM   2218 HG22 VAL A 137       6.940   9.142  13.055  1.00 98.12           H  
ATOM   2219 HG23 VAL A 137       8.227   8.085  12.503  1.00 98.12           H  
ATOM   2220  N   SER A 138       4.761   4.615  12.076  1.00 98.18           N  
ATOM   2221  CA  SER A 138       3.609   3.729  11.881  1.00 98.18           C  
ATOM   2222  C   SER A 138       3.271   2.895  13.138  1.00 98.18           C  
ATOM   2223  O   SER A 138       2.098   2.758  13.482  1.00 98.18           O  
ATOM   2224  CB  SER A 138       3.874   2.821  10.669  1.00 98.18           C  
ATOM   2225  OG  SER A 138       4.139   3.602   9.517  1.00 98.18           O  
ATOM   2226  H   SER A 138       5.549   4.482  11.455  1.00 98.18           H  
ATOM   2227  HA  SER A 138       2.743   4.356  11.659  1.00 98.18           H  
ATOM   2228  HB3 SER A 138       3.001   2.200  10.476  1.00 98.18           H  
ATOM   2229  HB2 SER A 138       4.708   2.142  10.852  1.00 98.18           H  
ATOM   2230  HG  SER A 138       5.064   3.902   9.551  1.00 98.18           H  
ATOM   2231  N   PHE A 139       4.314   2.411  13.825  1.00 98.01           N  
ATOM   2232  CA  PHE A 139       4.265   1.736  15.120  1.00 98.01           C  
ATOM   2233  C   PHE A 139       3.605   2.605  16.210  1.00 98.01           C  
ATOM   2234  O   PHE A 139       2.605   2.190  16.797  1.00 98.01           O  
ATOM   2235  CB  PHE A 139       5.682   1.213  15.456  1.00 98.01           C  
ATOM   2236  CG  PHE A 139       5.918   0.561  16.806  1.00 98.01           C  
ATOM   2237  CD1 PHE A 139       6.328   1.336  17.912  1.00 98.01           C  
ATOM   2238  CD2 PHE A 139       5.634  -0.809  16.992  1.00 98.01           C  
ATOM   2239  CE1 PHE A 139       6.519   0.732  19.147  1.00 98.01           C  
ATOM   2240  CE2 PHE A 139       5.838  -1.394  18.235  1.00 98.01           C  
ATOM   2241  CZ  PHE A 139       6.285  -0.629  19.305  1.00 98.01           C  
ATOM   2242  H   PHE A 139       5.246   2.535  13.437  1.00 98.01           H  
ATOM   2243  HA  PHE A 139       3.638   0.856  15.007  1.00 98.01           H  
ATOM   2244  HB3 PHE A 139       6.406   2.017  15.355  1.00 98.01           H  
ATOM   2245  HB2 PHE A 139       5.963   0.481  14.697  1.00 98.01           H  
ATOM   2246  HD1 PHE A 139       6.512   2.395  17.798  1.00 98.01           H  
ATOM   2247  HD2 PHE A 139       5.275  -1.411  16.169  1.00 98.01           H  
ATOM   2248  HE1 PHE A 139       6.848   1.324  19.990  1.00 98.01           H  
ATOM   2249  HE2 PHE A 139       5.636  -2.447  18.373  1.00 98.01           H  
ATOM   2250  HZ  PHE A 139       6.435  -1.091  20.271  1.00 98.01           H  
ATOM   2251  N   LEU A 140       4.118   3.829  16.404  1.00 97.66           N  
ATOM   2252  CA  LEU A 140       3.588   4.796  17.370  1.00 97.66           C  
ATOM   2253  C   LEU A 140       2.162   5.276  17.029  1.00 97.66           C  
ATOM   2254  O   LEU A 140       1.319   5.347  17.925  1.00 97.66           O  
ATOM   2255  CB  LEU A 140       4.559   5.992  17.500  1.00 97.66           C  
ATOM   2256  CG  LEU A 140       5.915   5.649  18.161  1.00 97.66           C  
ATOM   2257  CD1 LEU A 140       6.917   6.814  18.011  1.00 97.66           C  
ATOM   2258  CD2 LEU A 140       5.758   5.194  19.628  1.00 97.66           C  
ATOM   2259  H   LEU A 140       4.926   4.121  15.863  1.00 97.66           H  
ATOM   2260  HA  LEU A 140       3.522   4.288  18.334  1.00 97.66           H  
ATOM   2261  HB3 LEU A 140       4.084   6.789  18.075  1.00 97.66           H  
ATOM   2262  HB2 LEU A 140       4.728   6.408  16.505  1.00 97.66           H  
ATOM   2263  HG  LEU A 140       6.345   4.810  17.614  1.00 97.66           H  
ATOM   2264 HD11 LEU A 140       7.847   6.466  17.561  1.00 97.66           H  
ATOM   2265 HD12 LEU A 140       6.533   7.607  17.369  1.00 97.66           H  
ATOM   2266 HD13 LEU A 140       7.173   7.279  18.963  1.00 97.66           H  
ATOM   2267 HD21 LEU A 140       6.480   5.662  20.297  1.00 97.66           H  
ATOM   2268 HD22 LEU A 140       4.767   5.418  20.025  1.00 97.66           H  
ATOM   2269 HD23 LEU A 140       5.903   4.116  19.714  1.00 97.66           H  
ATOM   2270  N   VAL A 141       1.903   5.576  15.749  1.00 96.52           N  
ATOM   2271  CA  VAL A 141       0.595   5.979  15.228  1.00 96.52           C  
ATOM   2272  C   VAL A 141      -0.480   4.895  15.449  1.00 96.52           C  
ATOM   2273  O   VAL A 141      -1.569   5.214  15.932  1.00 96.52           O  
ATOM   2274  CB  VAL A 141       0.688   6.372  13.720  1.00 96.52           C  
ATOM   2275  CG1 VAL A 141      -0.629   6.376  12.911  1.00 96.52           C  
ATOM   2276  CG2 VAL A 141       1.372   7.743  13.572  1.00 96.52           C  
ATOM   2277  H   VAL A 141       2.659   5.533  15.066  1.00 96.52           H  
ATOM   2278  HA  VAL A 141       0.285   6.859  15.795  1.00 96.52           H  
ATOM   2279  HB  VAL A 141       1.330   5.639  13.232  1.00 96.52           H  
ATOM   2280 HG11 VAL A 141      -0.458   6.721  11.891  1.00 96.52           H  
ATOM   2281 HG12 VAL A 141      -1.063   5.380  12.828  1.00 96.52           H  
ATOM   2282 HG13 VAL A 141      -1.376   7.033  13.355  1.00 96.52           H  
ATOM   2283 HG21 VAL A 141       1.569   7.975  12.525  1.00 96.52           H  
ATOM   2284 HG22 VAL A 141       0.746   8.537  13.976  1.00 96.52           H  
ATOM   2285 HG23 VAL A 141       2.325   7.787  14.097  1.00 96.52           H  
ATOM   2286  N   GLY A 142      -0.140   3.634  15.150  1.00 96.89           N  
ATOM   2287  CA  GLY A 142      -1.043   2.498  15.296  1.00 96.89           C  
ATOM   2288  C   GLY A 142      -1.310   2.176  16.775  1.00 96.89           C  
ATOM   2289  O   GLY A 142      -2.435   1.820  17.106  1.00 96.89           O  
ATOM   2290  H   GLY A 142       0.771   3.447  14.738  1.00 96.89           H  
ATOM   2291  HA3 GLY A 142      -0.606   1.631  14.805  1.00 96.89           H  
ATOM   2292  HA2 GLY A 142      -1.985   2.708  14.786  1.00 96.89           H  
ATOM   2293  N   LEU A 143      -0.315   2.329  17.664  1.00 97.36           N  
ATOM   2294  CA  LEU A 143      -0.438   2.059  19.105  1.00 97.36           C  
ATOM   2295  C   LEU A 143      -1.005   3.236  19.920  1.00 97.36           C  
ATOM   2296  O   LEU A 143      -1.167   3.092  21.132  1.00 97.36           O  
ATOM   2297  CB  LEU A 143       0.928   1.624  19.683  1.00 97.36           C  
ATOM   2298  CG  LEU A 143       1.398   0.223  19.241  1.00 97.36           C  
ATOM   2299  CD1 LEU A 143       2.897   0.034  19.532  1.00 97.36           C  
ATOM   2300  CD2 LEU A 143       0.547  -0.914  19.848  1.00 97.36           C  
ATOM   2301  H   LEU A 143       0.610   2.584  17.334  1.00 97.36           H  
ATOM   2302  HA  LEU A 143      -1.146   1.245  19.246  1.00 97.36           H  
ATOM   2303  HB3 LEU A 143       0.905   1.635  20.775  1.00 97.36           H  
ATOM   2304  HB2 LEU A 143       1.672   2.372  19.403  1.00 97.36           H  
ATOM   2305  HG  LEU A 143       1.277   0.176  18.159  1.00 97.36           H  
ATOM   2306 HD11 LEU A 143       3.134  -0.949  19.939  1.00 97.36           H  
ATOM   2307 HD12 LEU A 143       3.466   0.141  18.609  1.00 97.36           H  
ATOM   2308 HD13 LEU A 143       3.282   0.778  20.230  1.00 97.36           H  
ATOM   2309 HD21 LEU A 143       1.089  -1.481  20.605  1.00 97.36           H  
ATOM   2310 HD22 LEU A 143      -0.360  -0.550  20.329  1.00 97.36           H  
ATOM   2311 HD23 LEU A 143       0.239  -1.623  19.080  1.00 97.36           H  
ATOM   2312  N   THR A 144      -1.326   4.370  19.287  1.00 97.38           N  
ATOM   2313  CA  THR A 144      -1.883   5.555  19.951  1.00 97.38           C  
ATOM   2314  C   THR A 144      -3.142   5.346  20.858  1.00 97.38           C  
ATOM   2315  O   THR A 144      -3.209   6.010  21.896  1.00 97.38           O  
ATOM   2316  CB  THR A 144      -2.106   6.695  18.919  1.00 97.38           C  
ATOM   2317  CG2 THR A 144      -2.879   7.940  19.388  1.00 97.38           C  
ATOM   2318  OG1 THR A 144      -0.837   7.138  18.461  1.00 97.38           O  
ATOM   2319  H   THR A 144      -1.199   4.415  18.284  1.00 97.38           H  
ATOM   2320  HA  THR A 144      -1.097   5.895  20.626  1.00 97.38           H  
ATOM   2321  HB  THR A 144      -2.635   6.285  18.060  1.00 97.38           H  
ATOM   2322 HG21 THR A 144      -2.891   8.710  18.614  1.00 97.38           H  
ATOM   2323 HG22 THR A 144      -3.921   7.706  19.608  1.00 97.38           H  
ATOM   2324 HG23 THR A 144      -2.435   8.375  20.284  1.00 97.38           H  
ATOM   2325  HG1 THR A 144      -0.288   6.369  18.228  1.00 97.38           H  
ATOM   2326  N   PRO A 145      -4.049   4.378  20.576  1.00 96.69           N  
ATOM   2327  CA  PRO A 145      -5.126   4.015  21.520  1.00 96.69           C  
ATOM   2328  C   PRO A 145      -4.680   3.456  22.884  1.00 96.69           C  
ATOM   2329  O   PRO A 145      -5.408   3.636  23.863  1.00 96.69           O  
ATOM   2330  CB  PRO A 145      -5.979   2.999  20.746  1.00 96.69           C  
ATOM   2331  CG  PRO A 145      -5.724   3.339  19.291  1.00 96.69           C  
ATOM   2332  CD  PRO A 145      -4.253   3.710  19.294  1.00 96.69           C  
ATOM   2333  HA  PRO A 145      -5.715   4.917  21.691  1.00 96.69           H  
ATOM   2334  HB3 PRO A 145      -7.037   3.051  21.005  1.00 96.69           H  
ATOM   2335  HB2 PRO A 145      -5.637   1.982  20.944  1.00 96.69           H  
ATOM   2336  HG3 PRO A 145      -6.326   4.203  19.007  1.00 96.69           H  
ATOM   2337  HG2 PRO A 145      -5.949   2.525  18.606  1.00 96.69           H  
ATOM   2338  HD2 PRO A 145      -3.657   2.799  19.261  1.00 96.69           H  
ATOM   2339  HD3 PRO A 145      -3.990   4.325  18.435  1.00 96.69           H  
ATOM   2340  N   MET A 146      -3.494   2.831  22.963  1.00 96.22           N  
ATOM   2341  CA  MET A 146      -2.932   2.265  24.199  1.00 96.22           C  
ATOM   2342  C   MET A 146      -2.606   3.337  25.261  1.00 96.22           C  
ATOM   2343  O   MET A 146      -2.479   3.005  26.440  1.00 96.22           O  
ATOM   2344  CB  MET A 146      -1.674   1.419  23.889  1.00 96.22           C  
ATOM   2345  CG  MET A 146      -1.865   0.287  22.860  1.00 96.22           C  
ATOM   2346  SD  MET A 146      -2.952  -1.082  23.355  1.00 96.22           S  
ATOM   2347  CE  MET A 146      -1.898  -1.948  24.547  1.00 96.22           C  
ATOM   2348  H   MET A 146      -2.901   2.759  22.142  1.00 96.22           H  
ATOM   2349  HA  MET A 146      -3.686   1.606  24.634  1.00 96.22           H  
ATOM   2350  HB3 MET A 146      -1.301   0.987  24.817  1.00 96.22           H  
ATOM   2351  HB2 MET A 146      -0.873   2.075  23.543  1.00 96.22           H  
ATOM   2352  HG3 MET A 146      -0.890  -0.135  22.616  1.00 96.22           H  
ATOM   2353  HG2 MET A 146      -2.248   0.692  21.924  1.00 96.22           H  
ATOM   2354  HE1 MET A 146      -2.394  -2.854  24.893  1.00 96.22           H  
ATOM   2355  HE2 MET A 146      -0.952  -2.232  24.087  1.00 96.22           H  
ATOM   2356  HE3 MET A 146      -1.691  -1.319  25.413  1.00 96.22           H  
ATOM   2357  N   PHE A 147      -2.506   4.602  24.834  1.00 95.47           N  
ATOM   2358  CA  PHE A 147      -2.282   5.774  25.682  1.00 95.47           C  
ATOM   2359  C   PHE A 147      -3.575   6.303  26.344  1.00 95.47           C  
ATOM   2360  O   PHE A 147      -3.495   7.248  27.130  1.00 95.47           O  
ATOM   2361  CB  PHE A 147      -1.551   6.866  24.870  1.00 95.47           C  
ATOM   2362  CG  PHE A 147      -0.127   6.506  24.468  1.00 95.47           C  
ATOM   2363  CD1 PHE A 147       0.959   6.867  25.294  1.00 95.47           C  
ATOM   2364  CD2 PHE A 147       0.114   5.669  23.357  1.00 95.47           C  
ATOM   2365  CE1 PHE A 147       2.247   6.463  24.966  1.00 95.47           C  
ATOM   2366  CE2 PHE A 147       1.408   5.273  23.045  1.00 95.47           C  
ATOM   2367  CZ  PHE A 147       2.471   5.675  23.843  1.00 95.47           C  
ATOM   2368  H   PHE A 147      -2.633   4.788  23.849  1.00 95.47           H  
ATOM   2369  HA  PHE A 147      -1.624   5.486  26.505  1.00 95.47           H  
ATOM   2370  HB3 PHE A 147      -1.518   7.797  25.439  1.00 95.47           H  
ATOM   2371  HB2 PHE A 147      -2.118   7.100  23.970  1.00 95.47           H  
ATOM   2372  HD1 PHE A 147       0.797   7.465  26.181  1.00 95.47           H  
ATOM   2373  HD2 PHE A 147      -0.707   5.321  22.749  1.00 95.47           H  
ATOM   2374  HE1 PHE A 147       3.079   6.755  25.592  1.00 95.47           H  
ATOM   2375  HE2 PHE A 147       1.583   4.640  22.187  1.00 95.47           H  
ATOM   2376  HZ  PHE A 147       3.476   5.362  23.597  1.00 95.47           H  
ATOM   2377  N   GLY A 148      -4.731   5.685  26.058  1.00 92.62           N  
ATOM   2378  CA  GLY A 148      -5.995   5.947  26.752  1.00 92.62           C  
ATOM   2379  C   GLY A 148      -7.074   6.497  25.810  1.00 92.62           C  
ATOM   2380  O   GLY A 148      -8.211   6.679  26.244  1.00 92.62           O  
ATOM   2381  H   GLY A 148      -4.726   4.915  25.398  1.00 92.62           H  
ATOM   2382  HA3 GLY A 148      -5.877   6.643  27.584  1.00 92.62           H  
ATOM   2383  HA2 GLY A 148      -6.355   5.014  27.184  1.00 92.62           H  
ATOM   2384  N   TRP A 149      -6.765   6.749  24.529  1.00 94.97           N  
ATOM   2385  CA  TRP A 149      -7.735   7.187  23.520  1.00 94.97           C  
ATOM   2386  C   TRP A 149      -8.487   5.952  22.972  1.00 94.97           C  
ATOM   2387  O   TRP A 149      -8.265   5.538  21.836  1.00 94.97           O  
ATOM   2388  CB  TRP A 149      -7.001   8.029  22.445  1.00 94.97           C  
ATOM   2389  CG  TRP A 149      -7.831   8.781  21.435  1.00 94.97           C  
ATOM   2390  CD1 TRP A 149      -9.182   8.846  21.389  1.00 94.97           C  
ATOM   2391  CD2 TRP A 149      -7.367   9.628  20.336  1.00 94.97           C  
ATOM   2392  CE2 TRP A 149      -8.506  10.146  19.644  1.00 94.97           C  
ATOM   2393  CE3 TRP A 149      -6.095  10.017  19.852  1.00 94.97           C  
ATOM   2394  NE1 TRP A 149      -9.583   9.612  20.316  1.00 94.97           N  
ATOM   2395  CH2 TRP A 149      -7.111  11.372  18.086  1.00 94.97           C  
ATOM   2396  CZ2 TRP A 149      -8.391  10.999  18.533  1.00 94.97           C  
ATOM   2397  CZ3 TRP A 149      -5.966  10.878  18.742  1.00 94.97           C  
ATOM   2398  H   TRP A 149      -5.830   6.549  24.208  1.00 94.97           H  
ATOM   2399  HA  TRP A 149      -8.464   7.843  24.000  1.00 94.97           H  
ATOM   2400  HB3 TRP A 149      -6.295   7.403  21.897  1.00 94.97           H  
ATOM   2401  HB2 TRP A 149      -6.398   8.785  22.948  1.00 94.97           H  
ATOM   2402  HD1 TRP A 149      -9.842   8.356  22.084  1.00 94.97           H  
ATOM   2403  HE3 TRP A 149      -5.208   9.651  20.346  1.00 94.97           H  
ATOM   2404  HE1 TRP A 149     -10.573   9.715  20.044  1.00 94.97           H  
ATOM   2405  HH2 TRP A 149      -7.007  12.037  17.241  1.00 94.97           H  
ATOM   2406  HZ2 TRP A 149      -9.275  11.368  18.033  1.00 94.97           H  
ATOM   2407  HZ3 TRP A 149      -4.982  11.159  18.394  1.00 94.97           H  
ATOM   2408  N   ASN A 150      -9.322   5.345  23.824  1.00 94.65           N  
ATOM   2409  CA  ASN A 150      -9.950   4.044  23.598  1.00 94.65           C  
ATOM   2410  C   ASN A 150     -11.276   3.931  24.372  1.00 94.65           C  
ATOM   2411  O   ASN A 150     -11.622   4.810  25.169  1.00 94.65           O  
ATOM   2412  CB  ASN A 150      -8.954   2.895  23.919  1.00 94.65           C  
ATOM   2413  CG  ASN A 150      -8.594   2.715  25.401  1.00 94.65           C  
ATOM   2414  ND2 ASN A 150      -7.314   2.799  25.740  1.00 94.65           N  
ATOM   2415  OD1 ASN A 150      -9.457   2.464  26.237  1.00 94.65           O  
ATOM   2416  H   ASN A 150      -9.459   5.740  24.750  1.00 94.65           H  
ATOM   2417  HA  ASN A 150     -10.229   3.961  22.546  1.00 94.65           H  
ATOM   2418  HB3 ASN A 150      -8.046   3.019  23.329  1.00 94.65           H  
ATOM   2419  HB2 ASN A 150      -9.381   1.949  23.587  1.00 94.65           H  
ATOM   2420 HD22 ASN A 150      -7.029   2.640  26.693  1.00 94.65           H  
ATOM   2421 HD21 ASN A 150      -6.603   3.013  25.039  1.00 94.65           H  
ATOM   2422  N   MET A 151     -12.008   2.843  24.111  1.00 92.35           N  
ATOM   2423  CA  MET A 151     -13.347   2.606  24.645  1.00 92.35           C  
ATOM   2424  C   MET A 151     -13.437   2.301  26.155  1.00 92.35           C  
ATOM   2425  O   MET A 151     -14.548   2.379  26.686  1.00 92.35           O  
ATOM   2426  CB  MET A 151     -14.058   1.519  23.821  1.00 92.35           C  
ATOM   2427  CG  MET A 151     -14.453   1.956  22.400  1.00 92.35           C  
ATOM   2428  SD  MET A 151     -15.649   3.320  22.275  1.00 92.35           S  
ATOM   2429  CE  MET A 151     -17.083   2.614  23.129  1.00 92.35           C  
ATOM   2430  H   MET A 151     -11.665   2.166  23.434  1.00 92.35           H  
ATOM   2431  HA  MET A 151     -13.900   3.530  24.503  1.00 92.35           H  
ATOM   2432  HB3 MET A 151     -14.957   1.179  24.332  1.00 92.35           H  
ATOM   2433  HB2 MET A 151     -13.420   0.639  23.770  1.00 92.35           H  
ATOM   2434  HG3 MET A 151     -14.855   1.102  21.854  1.00 92.35           H  
ATOM   2435  HG2 MET A 151     -13.561   2.265  21.859  1.00 92.35           H  
ATOM   2436  HE1 MET A 151     -17.947   3.268  23.011  1.00 92.35           H  
ATOM   2437  HE2 MET A 151     -17.333   1.636  22.716  1.00 92.35           H  
ATOM   2438  HE3 MET A 151     -16.885   2.509  24.195  1.00 92.35           H  
ATOM   2439  N   LYS A 152     -12.330   1.985  26.847  1.00 89.81           N  
ATOM   2440  CA  LYS A 152     -12.355   1.681  28.287  1.00 89.81           C  
ATOM   2441  C   LYS A 152     -12.620   2.934  29.144  1.00 89.81           C  
ATOM   2442  O   LYS A 152     -13.271   2.843  30.186  1.00 89.81           O  
ATOM   2443  CB  LYS A 152     -11.073   0.928  28.707  1.00 89.81           C  
ATOM   2444  CG  LYS A 152     -11.044   0.477  30.177  1.00 89.81           C  
ATOM   2445  CD  LYS A 152      -9.823  -0.388  30.518  1.00 89.81           C  
ATOM   2446  CE  LYS A 152      -9.738  -0.698  32.027  1.00 89.81           C  
ATOM   2447  NZ  LYS A 152      -8.535  -1.470  32.382  1.00 89.81           N1+
ATOM   2448  H   LYS A 152     -11.417   1.989  26.401  1.00 89.81           H  
ATOM   2449  HA  LYS A 152     -13.188   1.002  28.459  1.00 89.81           H  
ATOM   2450  HB3 LYS A 152     -10.194   1.539  28.504  1.00 89.81           H  
ATOM   2451  HB2 LYS A 152     -10.984   0.037  28.091  1.00 89.81           H  
ATOM   2452  HG3 LYS A 152     -11.956  -0.082  30.396  1.00 89.81           H  
ATOM   2453  HG2 LYS A 152     -11.043   1.354  30.825  1.00 89.81           H  
ATOM   2454  HD3 LYS A 152      -8.922   0.126  30.181  1.00 89.81           H  
ATOM   2455  HD2 LYS A 152      -9.876  -1.317  29.946  1.00 89.81           H  
ATOM   2456  HE3 LYS A 152     -10.623  -1.247  32.351  1.00 89.81           H  
ATOM   2457  HE2 LYS A 152      -9.722   0.235  32.593  1.00 89.81           H  
ATOM   2458  HZ1 LYS A 152      -7.707  -0.978  32.068  1.00 89.81           H  
ATOM   2459  HZ2 LYS A 152      -8.476  -1.586  33.380  1.00 89.81           H  
ATOM   2460  HZ3 LYS A 152      -8.551  -2.379  31.955  1.00 89.81           H  
ATOM   2461  N   LEU A 153     -12.158   4.095  28.668  1.00 81.64           N  
ATOM   2462  CA  LEU A 153     -12.422   5.392  29.293  1.00 81.64           C  
ATOM   2463  C   LEU A 153     -13.720   6.037  28.761  1.00 81.64           C  
ATOM   2464  O   LEU A 153     -14.100   7.104  29.242  1.00 81.64           O  
ATOM   2465  CB  LEU A 153     -11.193   6.313  29.109  1.00 81.64           C  
ATOM   2466  CG  LEU A 153      -9.893   5.784  29.766  1.00 81.64           C  
ATOM   2467  CD1 LEU A 153      -8.715   6.747  29.516  1.00 81.64           C  
ATOM   2468  CD2 LEU A 153     -10.058   5.471  31.268  1.00 81.64           C  
ATOM   2469  H   LEU A 153     -11.622   4.098  27.811  1.00 81.64           H  
ATOM   2470  HA  LEU A 153     -12.583   5.257  30.363  1.00 81.64           H  
ATOM   2471  HB3 LEU A 153     -11.418   7.295  29.529  1.00 81.64           H  
ATOM   2472  HB2 LEU A 153     -11.023   6.478  28.043  1.00 81.64           H  
ATOM   2473  HG  LEU A 153      -9.633   4.848  29.268  1.00 81.64           H  
ATOM   2474 HD11 LEU A 153      -8.388   7.257  30.423  1.00 81.64           H  
ATOM   2475 HD12 LEU A 153      -7.855   6.208  29.120  1.00 81.64           H  
ATOM   2476 HD13 LEU A 153      -8.967   7.524  28.793  1.00 81.64           H  
ATOM   2477 HD21 LEU A 153     -10.272   4.412  31.419  1.00 81.64           H  
ATOM   2478 HD22 LEU A 153      -9.159   5.694  31.843  1.00 81.64           H  
ATOM   2479 HD23 LEU A 153     -10.874   6.038  31.719  1.00 81.64           H  
ATOM   2480  N   THR A 154     -14.388   5.385  27.800  1.00 79.54           N  
ATOM   2481  CA  THR A 154     -15.619   5.870  27.173  1.00 79.54           C  
ATOM   2482  C   THR A 154     -16.894   5.267  27.810  1.00 79.54           C  
ATOM   2483  O   THR A 154     -17.947   5.904  27.755  1.00 79.54           O  
ATOM   2484  CB  THR A 154     -15.607   5.548  25.655  1.00 79.54           C  
ATOM   2485  CG2 THR A 154     -16.758   6.145  24.829  1.00 79.54           C  
ATOM   2486  OG1 THR A 154     -14.395   6.039  25.095  1.00 79.54           O  
ATOM   2487  H   THR A 154     -14.056   4.478  27.505  1.00 79.54           H  
ATOM   2488  HA  THR A 154     -15.688   6.955  27.284  1.00 79.54           H  
ATOM   2489  HB  THR A 154     -15.641   4.468  25.519  1.00 79.54           H  
ATOM   2490 HG21 THR A 154     -16.604   5.979  23.763  1.00 79.54           H  
ATOM   2491 HG22 THR A 154     -17.715   5.689  25.083  1.00 79.54           H  
ATOM   2492 HG23 THR A 154     -16.851   7.220  24.988  1.00 79.54           H  
ATOM   2493  HG1 THR A 154     -13.644   5.614  25.536  1.00 79.54           H  
ATOM   2494  N   SER A 155     -16.794   4.085  28.436  1.00 70.41           N  
ATOM   2495  CA  SER A 155     -17.913   3.422  29.099  1.00 70.41           C  
ATOM   2496  C   SER A 155     -17.390   2.692  30.343  1.00 70.41           C  
ATOM   2497  O   SER A 155     -16.378   1.993  30.261  1.00 70.41           O  
ATOM   2498  CB  SER A 155     -18.625   2.479  28.101  1.00 70.41           C  
ATOM   2499  OG  SER A 155     -19.768   1.850  28.663  1.00 70.41           O  
ATOM   2500  H   SER A 155     -15.911   3.596  28.498  1.00 70.41           H  
ATOM   2501  HA  SER A 155     -18.632   4.173  29.435  1.00 70.41           H  
ATOM   2502  HB3 SER A 155     -17.936   1.707  27.756  1.00 70.41           H  
ATOM   2503  HB2 SER A 155     -18.939   3.035  27.216  1.00 70.41           H  
ATOM   2504  HG  SER A 155     -20.233   1.389  27.950  1.00 70.41           H  
ATOM   2505  N   GLU A 156     -18.105   2.854  31.465  1.00 74.73           N  
ATOM   2506  CA  GLU A 156     -17.818   2.220  32.753  1.00 74.73           C  
ATOM   2507  C   GLU A 156     -17.957   0.685  32.698  1.00 74.73           C  
ATOM   2508  O   GLU A 156     -17.230  -0.015  33.399  1.00 74.73           O  
ATOM   2509  CB  GLU A 156     -18.724   2.868  33.826  1.00 74.73           C  
ATOM   2510  CG  GLU A 156     -18.491   2.382  35.278  1.00 74.73           C  
ATOM   2511  CD  GLU A 156     -19.334   3.084  36.352  1.00 74.73           C  
ATOM   2512  OE1 GLU A 156     -19.080   2.826  37.546  1.00 74.73           O  
ATOM   2513  OE2 GLU A 156     -20.240   3.878  36.024  1.00 74.73           O1-
ATOM   2514  H   GLU A 156     -18.929   3.437  31.434  1.00 74.73           H  
ATOM   2515  HA  GLU A 156     -16.779   2.437  33.005  1.00 74.73           H  
ATOM   2516  HB3 GLU A 156     -19.768   2.697  33.560  1.00 74.73           H  
ATOM   2517  HB2 GLU A 156     -18.578   3.949  33.796  1.00 74.73           H  
ATOM   2518  HG3 GLU A 156     -17.435   2.507  35.526  1.00 74.73           H  
ATOM   2519  HG2 GLU A 156     -18.694   1.312  35.349  1.00 74.73           H  
ATOM   2520  N   TYR A 157     -18.842   0.187  31.820  1.00 74.39           N  
ATOM   2521  CA  TYR A 157     -19.091  -1.238  31.582  1.00 74.39           C  
ATOM   2522  C   TYR A 157     -17.812  -2.015  31.210  1.00 74.39           C  
ATOM   2523  O   TYR A 157     -17.597  -3.109  31.726  1.00 74.39           O  
ATOM   2524  CB  TYR A 157     -20.197  -1.387  30.514  1.00 74.39           C  
ATOM   2525  CG  TYR A 157     -20.588  -2.813  30.156  1.00 74.39           C  
ATOM   2526  CD1 TYR A 157     -20.173  -3.381  28.933  1.00 74.39           C  
ATOM   2527  CD2 TYR A 157     -21.371  -3.575  31.048  1.00 74.39           C  
ATOM   2528  CE1 TYR A 157     -20.536  -4.702  28.605  1.00 74.39           C  
ATOM   2529  CE2 TYR A 157     -21.739  -4.894  30.717  1.00 74.39           C  
ATOM   2530  OH  TYR A 157     -21.687  -6.735  29.183  1.00 74.39           O  
ATOM   2531  CZ  TYR A 157     -21.322  -5.458  29.496  1.00 74.39           C  
ATOM   2532  H   TYR A 157     -19.366   0.837  31.250  1.00 74.39           H  
ATOM   2533  HA  TYR A 157     -19.464  -1.657  32.519  1.00 74.39           H  
ATOM   2534  HB3 TYR A 157     -19.890  -0.875  29.600  1.00 74.39           H  
ATOM   2535  HB2 TYR A 157     -21.098  -0.872  30.851  1.00 74.39           H  
ATOM   2536  HD1 TYR A 157     -19.575  -2.808  28.238  1.00 74.39           H  
ATOM   2537  HD2 TYR A 157     -21.695  -3.152  31.989  1.00 74.39           H  
ATOM   2538  HE1 TYR A 157     -20.207  -5.121  27.664  1.00 74.39           H  
ATOM   2539  HE2 TYR A 157     -22.340  -5.470  31.407  1.00 74.39           H  
ATOM   2540  HH  TYR A 157     -21.356  -7.022  28.320  1.00 74.39           H  
ATOM   2541  N   HIS A 158     -16.943  -1.397  30.401  1.00 74.63           N  
ATOM   2542  CA  HIS A 158     -15.647  -1.939  29.988  1.00 74.63           C  
ATOM   2543  C   HIS A 158     -14.600  -1.979  31.119  1.00 74.63           C  
ATOM   2544  O   HIS A 158     -13.602  -2.686  30.990  1.00 74.63           O  
ATOM   2545  CB  HIS A 158     -15.134  -1.106  28.799  1.00 74.63           C  
ATOM   2546  CG  HIS A 158     -16.026  -1.126  27.580  1.00 74.63           C  
ATOM   2547  CD2 HIS A 158     -16.936  -2.056  27.123  1.00 74.63           C  
ATOM   2548  ND1 HIS A 158     -16.056  -0.092  26.659  1.00 74.63           N  
ATOM   2549  CE1 HIS A 158     -16.942  -0.427  25.719  1.00 74.63           C  
ATOM   2550  NE2 HIS A 158     -17.529  -1.598  25.944  1.00 74.63           N  
ATOM   2551  H   HIS A 158     -17.157  -0.466  30.070  1.00 74.63           H  
ATOM   2552  HA  HIS A 158     -15.793  -2.969  29.657  1.00 74.63           H  
ATOM   2553  HB3 HIS A 158     -14.147  -1.460  28.494  1.00 74.63           H  
ATOM   2554  HB2 HIS A 158     -15.008  -0.072  29.119  1.00 74.63           H  
ATOM   2555  HD2 HIS A 158     -17.211  -3.008  27.555  1.00 74.63           H  
ATOM   2556  HD1 HIS A 158     -15.516   0.771  26.692  1.00 74.63           H  
ATOM   2557  HE1 HIS A 158     -17.171   0.197  24.868  1.00 74.63           H  
ATOM   2558  N   ARG A 159     -14.832  -1.230  32.207  1.00 76.48           N  
ATOM   2559  CA  ARG A 159     -14.001  -1.248  33.410  1.00 76.48           C  
ATOM   2560  C   ARG A 159     -14.462  -2.326  34.408  1.00 76.48           C  
ATOM   2561  O   ARG A 159     -13.655  -2.761  35.229  1.00 76.48           O  
ATOM   2562  CB  ARG A 159     -13.932   0.160  34.041  1.00 76.48           C  
ATOM   2563  CG  ARG A 159     -13.488   1.231  33.023  1.00 76.48           C  
ATOM   2564  CD  ARG A 159     -13.014   2.565  33.624  1.00 76.48           C  
ATOM   2565  NE  ARG A 159     -14.102   3.381  34.196  1.00 76.48           N  
ATOM   2566  NH1 ARG A 159     -14.777   4.472  32.238  1.00 76.48           N  
ATOM   2567  NH2 ARG A 159     -15.703   5.038  34.268  1.00 76.48           N1+
ATOM   2568  CZ  ARG A 159     -14.856   4.293  33.560  1.00 76.48           C  
ATOM   2569  H   ARG A 159     -15.688  -0.690  32.267  1.00 76.48           H  
ATOM   2570  HA  ARG A 159     -12.981  -1.515  33.125  1.00 76.48           H  
ATOM   2571  HB3 ARG A 159     -13.226   0.133  34.872  1.00 76.48           H  
ATOM   2572  HB2 ARG A 159     -14.892   0.439  34.475  1.00 76.48           H  
ATOM   2573  HG3 ARG A 159     -14.351   1.429  32.386  1.00 76.48           H  
ATOM   2574  HG2 ARG A 159     -12.722   0.850  32.353  1.00 76.48           H  
ATOM   2575  HD3 ARG A 159     -12.378   3.120  32.933  1.00 76.48           H  
ATOM   2576  HD2 ARG A 159     -12.373   2.340  34.477  1.00 76.48           H  
ATOM   2577  HE  ARG A 159     -14.231   3.249  35.192  1.00 76.48           H  
ATOM   2578 HH12 ARG A 159     -15.299   5.192  31.766  1.00 76.48           H  
ATOM   2579 HH11 ARG A 159     -14.225   3.846  31.654  1.00 76.48           H  
ATOM   2580 HH22 ARG A 159     -16.274   5.756  33.849  1.00 76.48           H  
ATOM   2581 HH21 ARG A 159     -15.776   4.963  35.272  1.00 76.48           H  
ATOM   2582  N   ASN A 160     -15.723  -2.770  34.304  1.00 82.04           N  
ATOM   2583  CA  ASN A 160     -16.251  -3.939  35.017  1.00 82.04           C  
ATOM   2584  C   ASN A 160     -15.931  -5.212  34.219  1.00 82.04           C  
ATOM   2585  O   ASN A 160     -15.339  -6.144  34.762  1.00 82.04           O  
ATOM   2586  CB  ASN A 160     -17.781  -3.823  35.237  1.00 82.04           C  
ATOM   2587  CG  ASN A 160     -18.193  -2.755  36.250  1.00 82.04           C  
ATOM   2588  ND2 ASN A 160     -17.996  -3.007  37.540  1.00 82.04           N  
ATOM   2589  OD1 ASN A 160     -18.721  -1.710  35.880  1.00 82.04           O  
ATOM   2590  H   ASN A 160     -16.327  -2.349  33.610  1.00 82.04           H  
ATOM   2591  HA  ASN A 160     -15.765  -3.991  35.994  1.00 82.04           H  
ATOM   2592  HB3 ASN A 160     -18.168  -4.775  35.603  1.00 82.04           H  
ATOM   2593  HB2 ASN A 160     -18.297  -3.642  34.293  1.00 82.04           H  
ATOM   2594 HD22 ASN A 160     -18.268  -2.331  38.240  1.00 82.04           H  
ATOM   2595 HD21 ASN A 160     -17.588  -3.876  37.855  1.00 82.04           H  
ATOM   2596  N   VAL A 161     -16.333  -5.226  32.944  1.00 84.44           N  
ATOM   2597  CA  VAL A 161     -16.214  -6.343  32.019  1.00 84.44           C  
ATOM   2598  C   VAL A 161     -14.989  -6.077  31.118  1.00 84.44           C  
ATOM   2599  O   VAL A 161     -15.111  -5.575  30.000  1.00 84.44           O  
ATOM   2600  CB  VAL A 161     -17.525  -6.493  31.184  1.00 84.44           C  
ATOM   2601  CG1 VAL A 161     -17.498  -7.653  30.170  1.00 84.44           C  
ATOM   2602  CG2 VAL A 161     -18.754  -6.658  32.100  1.00 84.44           C  
ATOM   2603  H   VAL A 161     -16.793  -4.404  32.553  1.00 84.44           H  
ATOM   2604  HA  VAL A 161     -16.048  -7.275  32.564  1.00 84.44           H  
ATOM   2605  HB  VAL A 161     -17.681  -5.578  30.609  1.00 84.44           H  
ATOM   2606 HG11 VAL A 161     -18.458  -7.758  29.664  1.00 84.44           H  
ATOM   2607 HG12 VAL A 161     -16.754  -7.496  29.390  1.00 84.44           H  
ATOM   2608 HG13 VAL A 161     -17.275  -8.603  30.656  1.00 84.44           H  
ATOM   2609 HG21 VAL A 161     -19.660  -6.835  31.521  1.00 84.44           H  
ATOM   2610 HG22 VAL A 161     -18.630  -7.498  32.784  1.00 84.44           H  
ATOM   2611 HG23 VAL A 161     -18.933  -5.764  32.698  1.00 84.44           H  
ATOM   2612  N   THR A 162     -13.805  -6.374  31.663  1.00 91.12           N  
ATOM   2613  CA  THR A 162     -12.505  -6.151  31.027  1.00 91.12           C  
ATOM   2614  C   THR A 162     -12.116  -7.282  30.042  1.00 91.12           C  
ATOM   2615  O   THR A 162     -11.115  -7.147  29.336  1.00 91.12           O  
ATOM   2616  CB  THR A 162     -11.418  -6.047  32.132  1.00 91.12           C  
ATOM   2617  CG2 THR A 162     -11.598  -4.799  33.011  1.00 91.12           C  
ATOM   2618  OG1 THR A 162     -11.451  -7.169  33.008  1.00 91.12           O  
ATOM   2619  H   THR A 162     -13.752  -6.726  32.611  1.00 91.12           H  
ATOM   2620  HA  THR A 162     -12.531  -5.216  30.462  1.00 91.12           H  
ATOM   2621  HB  THR A 162     -10.429  -6.002  31.672  1.00 91.12           H  
ATOM   2622 HG21 THR A 162     -10.812  -4.727  33.763  1.00 91.12           H  
ATOM   2623 HG22 THR A 162     -11.557  -3.891  32.409  1.00 91.12           H  
ATOM   2624 HG23 THR A 162     -12.555  -4.801  33.533  1.00 91.12           H  
ATOM   2625  HG1 THR A 162     -11.126  -7.945  32.528  1.00 91.12           H  
ATOM   2626  N   PHE A 163     -12.904  -8.363  30.005  1.00 94.31           N  
ATOM   2627  CA  PHE A 163     -12.801  -9.468  29.057  1.00 94.31           C  
ATOM   2628  C   PHE A 163     -14.119  -9.453  28.275  1.00 94.31           C  
ATOM   2629  O   PHE A 163     -15.177  -9.565  28.897  1.00 94.31           O  
ATOM   2630  CB  PHE A 163     -12.621 -10.803  29.814  1.00 94.31           C  
ATOM   2631  CG  PHE A 163     -11.405 -10.875  30.725  1.00 94.31           C  
ATOM   2632  CD1 PHE A 163     -10.139 -11.219  30.204  1.00 94.31           C  
ATOM   2633  CD2 PHE A 163     -11.498 -10.444  32.066  1.00 94.31           C  
ATOM   2634  CE1 PHE A 163      -9.020 -11.189  31.025  1.00 94.31           C  
ATOM   2635  CE2 PHE A 163     -10.365 -10.415  32.868  1.00 94.31           C  
ATOM   2636  CZ  PHE A 163      -9.132 -10.790  32.351  1.00 94.31           C  
ATOM   2637  H   PHE A 163     -13.740  -8.367  30.572  1.00 94.31           H  
ATOM   2638  HA  PHE A 163     -11.961  -9.320  28.380  1.00 94.31           H  
ATOM   2639  HB3 PHE A 163     -12.543 -11.611  29.084  1.00 94.31           H  
ATOM   2640  HB2 PHE A 163     -13.510 -11.029  30.406  1.00 94.31           H  
ATOM   2641  HD1 PHE A 163     -10.037 -11.517  29.170  1.00 94.31           H  
ATOM   2642  HD2 PHE A 163     -12.450 -10.137  32.476  1.00 94.31           H  
ATOM   2643  HE1 PHE A 163      -8.053 -11.474  30.634  1.00 94.31           H  
ATOM   2644  HE2 PHE A 163     -10.442 -10.097  33.899  1.00 94.31           H  
ATOM   2645  HZ  PHE A 163      -8.254 -10.766  32.981  1.00 94.31           H  
ATOM   2646  N   LEU A 164     -14.054  -9.264  26.955  1.00 93.14           N  
ATOM   2647  CA  LEU A 164     -15.213  -8.960  26.117  1.00 93.14           C  
ATOM   2648  C   LEU A 164     -15.048  -9.536  24.704  1.00 93.14           C  
ATOM   2649  O   LEU A 164     -13.938  -9.897  24.306  1.00 93.14           O  
ATOM   2650  CB  LEU A 164     -15.517  -7.435  26.142  1.00 93.14           C  
ATOM   2651  CG  LEU A 164     -14.326  -6.452  25.969  1.00 93.14           C  
ATOM   2652  CD1 LEU A 164     -13.659  -6.527  24.578  1.00 93.14           C  
ATOM   2653  CD2 LEU A 164     -14.770  -5.012  26.312  1.00 93.14           C  
ATOM   2654  H   LEU A 164     -13.156  -9.263  26.472  1.00 93.14           H  
ATOM   2655  HA  LEU A 164     -16.082  -9.476  26.532  1.00 93.14           H  
ATOM   2656  HB3 LEU A 164     -15.972  -7.227  27.111  1.00 93.14           H  
ATOM   2657  HB2 LEU A 164     -16.293  -7.199  25.412  1.00 93.14           H  
ATOM   2658  HG  LEU A 164     -13.561  -6.707  26.703  1.00 93.14           H  
ATOM   2659 HD11 LEU A 164     -13.291  -5.560  24.233  1.00 93.14           H  
ATOM   2660 HD12 LEU A 164     -12.800  -7.199  24.598  1.00 93.14           H  
ATOM   2661 HD13 LEU A 164     -14.344  -6.893  23.813  1.00 93.14           H  
ATOM   2662 HD21 LEU A 164     -14.584  -4.302  25.505  1.00 93.14           H  
ATOM   2663 HD22 LEU A 164     -15.836  -4.952  26.535  1.00 93.14           H  
ATOM   2664 HD23 LEU A 164     -14.246  -4.646  27.195  1.00 93.14           H  
ATOM   2665  N   SER A 165     -16.174  -9.642  23.986  1.00 93.92           N  
ATOM   2666  CA  SER A 165     -16.270 -10.080  22.593  1.00 93.92           C  
ATOM   2667  C   SER A 165     -15.513  -9.097  21.679  1.00 93.92           C  
ATOM   2668  O   SER A 165     -15.964  -7.964  21.497  1.00 93.92           O  
ATOM   2669  CB  SER A 165     -17.771 -10.232  22.238  1.00 93.92           C  
ATOM   2670  OG  SER A 165     -18.014 -10.657  20.906  1.00 93.92           O  
ATOM   2671  H   SER A 165     -17.035  -9.301  24.389  1.00 93.92           H  
ATOM   2672  HA  SER A 165     -15.803 -11.064  22.520  1.00 93.92           H  
ATOM   2673  HB3 SER A 165     -18.289  -9.283  22.387  1.00 93.92           H  
ATOM   2674  HB2 SER A 165     -18.240 -10.951  22.911  1.00 93.92           H  
ATOM   2675  HG  SER A 165     -17.496 -11.469  20.745  1.00 93.92           H  
ATOM   2676  N   CYS A 166     -14.348  -9.527  21.182  1.00 94.87           N  
ATOM   2677  CA  CYS A 166     -13.410  -8.700  20.432  1.00 94.87           C  
ATOM   2678  C   CYS A 166     -13.883  -8.458  18.989  1.00 94.87           C  
ATOM   2679  O   CYS A 166     -13.423  -9.132  18.069  1.00 94.87           O  
ATOM   2680  CB  CYS A 166     -12.003  -9.333  20.509  1.00 94.87           C  
ATOM   2681  SG  CYS A 166     -10.662  -8.380  19.732  1.00 94.87           S  
ATOM   2682  H   CYS A 166     -14.026 -10.465  21.417  1.00 94.87           H  
ATOM   2683  HA  CYS A 166     -13.354  -7.729  20.928  1.00 94.87           H  
ATOM   2684  HB3 CYS A 166     -12.014 -10.328  20.060  1.00 94.87           H  
ATOM   2685  HB2 CYS A 166     -11.740  -9.470  21.556  1.00 94.87           H  
ATOM   2686  N   GLN A 167     -14.791  -7.494  18.821  1.00 93.92           N  
ATOM   2687  CA  GLN A 167     -15.048  -6.817  17.553  1.00 93.92           C  
ATOM   2688  C   GLN A 167     -14.356  -5.444  17.609  1.00 93.92           C  
ATOM   2689  O   GLN A 167     -14.240  -4.874  18.694  1.00 93.92           O  
ATOM   2690  CB  GLN A 167     -16.564  -6.686  17.323  1.00 93.92           C  
ATOM   2691  CG  GLN A 167     -17.230  -8.046  17.034  1.00 93.92           C  
ATOM   2692  CD  GLN A 167     -18.707  -7.895  16.679  1.00 93.92           C  
ATOM   2693  NE2 GLN A 167     -19.102  -8.319  15.486  1.00 93.92           N  
ATOM   2694  OE1 GLN A 167     -19.498  -7.401  17.478  1.00 93.92           O  
ATOM   2695  H   GLN A 167     -15.149  -7.037  19.652  1.00 93.92           H  
ATOM   2696  HA  GLN A 167     -14.629  -7.385  16.723  1.00 93.92           H  
ATOM   2697  HB3 GLN A 167     -16.741  -6.025  16.473  1.00 93.92           H  
ATOM   2698  HB2 GLN A 167     -17.039  -6.207  18.181  1.00 93.92           H  
ATOM   2699  HG3 GLN A 167     -17.151  -8.697  17.906  1.00 93.92           H  
ATOM   2700  HG2 GLN A 167     -16.704  -8.555  16.224  1.00 93.92           H  
ATOM   2701 HE22 GLN A 167     -20.071  -8.245  15.212  1.00 93.92           H  
ATOM   2702 HE21 GLN A 167     -18.443  -8.705  14.815  1.00 93.92           H  
ATOM   2703  N   PHE A 168     -13.915  -4.930  16.455  1.00 93.95           N  
ATOM   2704  CA  PHE A 168     -13.056  -3.742  16.306  1.00 93.95           C  
ATOM   2705  C   PHE A 168     -13.541  -2.499  17.092  1.00 93.95           C  
ATOM   2706  O   PHE A 168     -12.777  -1.888  17.841  1.00 93.95           O  
ATOM   2707  CB  PHE A 168     -12.900  -3.479  14.789  1.00 93.95           C  
ATOM   2708  CG  PHE A 168     -11.894  -2.433  14.349  1.00 93.95           C  
ATOM   2709  CD1 PHE A 168     -12.261  -1.076  14.230  1.00 93.95           C  
ATOM   2710  CD2 PHE A 168     -10.544  -2.798  14.161  1.00 93.95           C  
ATOM   2711  CE1 PHE A 168     -11.308  -0.136  13.865  1.00 93.95           C  
ATOM   2712  CE2 PHE A 168      -9.606  -1.841  13.804  1.00 93.95           C  
ATOM   2713  CZ  PHE A 168      -9.989  -0.517  13.650  1.00 93.95           C  
ATOM   2714  H   PHE A 168     -14.067  -5.459  15.610  1.00 93.95           H  
ATOM   2715  HA  PHE A 168     -12.078  -4.010  16.706  1.00 93.95           H  
ATOM   2716  HB3 PHE A 168     -13.868  -3.231  14.351  1.00 93.95           H  
ATOM   2717  HB2 PHE A 168     -12.587  -4.409  14.315  1.00 93.95           H  
ATOM   2718  HD1 PHE A 168     -13.282  -0.765  14.403  1.00 93.95           H  
ATOM   2719  HD2 PHE A 168     -10.240  -3.830  14.269  1.00 93.95           H  
ATOM   2720  HE1 PHE A 168     -11.592   0.900  13.755  1.00 93.95           H  
ATOM   2721  HE2 PHE A 168      -8.573  -2.119  13.651  1.00 93.95           H  
ATOM   2722  HZ  PHE A 168      -9.246   0.218  13.384  1.00 93.95           H  
ATOM   2723  N   VAL A 169     -14.842  -2.213  16.977  1.00 91.98           N  
ATOM   2724  CA  VAL A 169     -15.520  -1.088  17.620  1.00 91.98           C  
ATOM   2725  C   VAL A 169     -15.766  -1.254  19.141  1.00 91.98           C  
ATOM   2726  O   VAL A 169     -16.210  -0.296  19.775  1.00 91.98           O  
ATOM   2727  CB  VAL A 169     -16.878  -0.816  16.915  1.00 91.98           C  
ATOM   2728  CG1 VAL A 169     -16.660  -0.305  15.480  1.00 91.98           C  
ATOM   2729  CG2 VAL A 169     -17.851  -2.016  16.932  1.00 91.98           C  
ATOM   2730  H   VAL A 169     -15.419  -2.788  16.385  1.00 91.98           H  
ATOM   2731  HA  VAL A 169     -14.887  -0.204  17.504  1.00 91.98           H  
ATOM   2732  HB  VAL A 169     -17.376  -0.003  17.446  1.00 91.98           H  
ATOM   2733 HG11 VAL A 169     -17.607  -0.083  14.986  1.00 91.98           H  
ATOM   2734 HG12 VAL A 169     -16.068   0.611  15.475  1.00 91.98           H  
ATOM   2735 HG13 VAL A 169     -16.133  -1.036  14.869  1.00 91.98           H  
ATOM   2736 HG21 VAL A 169     -18.794  -1.756  16.450  1.00 91.98           H  
ATOM   2737 HG22 VAL A 169     -17.446  -2.879  16.402  1.00 91.98           H  
ATOM   2738 HG23 VAL A 169     -18.090  -2.332  17.947  1.00 91.98           H  
ATOM   2739  N   SER A 170     -15.485  -2.432  19.723  1.00 91.57           N  
ATOM   2740  CA  SER A 170     -15.570  -2.634  21.176  1.00 91.57           C  
ATOM   2741  C   SER A 170     -14.401  -1.967  21.932  1.00 91.57           C  
ATOM   2742  O   SER A 170     -14.566  -1.627  23.103  1.00 91.57           O  
ATOM   2743  CB  SER A 170     -15.736  -4.136  21.509  1.00 91.57           C  
ATOM   2744  OG  SER A 170     -14.559  -4.901  21.309  1.00 91.57           O  
ATOM   2745  H   SER A 170     -15.095  -3.192  19.175  1.00 91.57           H  
ATOM   2746  HA  SER A 170     -16.484  -2.145  21.524  1.00 91.57           H  
ATOM   2747  HB3 SER A 170     -16.551  -4.570  20.928  1.00 91.57           H  
ATOM   2748  HB2 SER A 170     -16.021  -4.241  22.558  1.00 91.57           H  
ATOM   2749  HG  SER A 170     -14.358  -4.899  20.355  1.00 91.57           H  
ATOM   2750  N   VAL A 171     -13.264  -1.777  21.246  1.00 94.52           N  
ATOM   2751  CA  VAL A 171     -12.033  -1.239  21.814  1.00 94.52           C  
ATOM   2752  C   VAL A 171     -11.624   0.097  21.152  1.00 94.52           C  
ATOM   2753  O   VAL A 171     -11.194   1.004  21.872  1.00 94.52           O  
ATOM   2754  CB  VAL A 171     -10.876  -2.273  21.726  1.00 94.52           C  
ATOM   2755  CG1 VAL A 171     -11.144  -3.502  22.607  1.00 94.52           C  
ATOM   2756  CG2 VAL A 171     -10.515  -2.736  20.301  1.00 94.52           C  
ATOM   2757  H   VAL A 171     -13.217  -2.082  20.285  1.00 94.52           H  
ATOM   2758  HA  VAL A 171     -12.177  -1.020  22.872  1.00 94.52           H  
ATOM   2759  HB  VAL A 171      -9.994  -1.795  22.154  1.00 94.52           H  
ATOM   2760 HG11 VAL A 171     -10.258  -4.132  22.666  1.00 94.52           H  
ATOM   2761 HG12 VAL A 171     -11.399  -3.219  23.624  1.00 94.52           H  
ATOM   2762 HG13 VAL A 171     -11.963  -4.108  22.220  1.00 94.52           H  
ATOM   2763 HG21 VAL A 171      -9.754  -3.515  20.327  1.00 94.52           H  
ATOM   2764 HG22 VAL A 171     -11.375  -3.156  19.781  1.00 94.52           H  
ATOM   2765 HG23 VAL A 171     -10.114  -1.926  19.698  1.00 94.52           H  
ATOM   2766  N   MET A 172     -11.814   0.239  19.831  1.00 94.66           N  
ATOM   2767  CA  MET A 172     -11.520   1.467  19.087  1.00 94.66           C  
ATOM   2768  C   MET A 172     -12.691   2.461  19.162  1.00 94.66           C  
ATOM   2769  O   MET A 172     -13.842   2.064  18.976  1.00 94.66           O  
ATOM   2770  CB  MET A 172     -11.227   1.135  17.608  1.00 94.66           C  
ATOM   2771  CG  MET A 172      -9.910   0.384  17.375  1.00 94.66           C  
ATOM   2772  SD  MET A 172      -8.435   1.386  17.691  1.00 94.66           S  
ATOM   2773  CE  MET A 172      -7.159   0.212  17.172  1.00 94.66           C  
ATOM   2774  H   MET A 172     -12.191  -0.526  19.282  1.00 94.66           H  
ATOM   2775  HA  MET A 172     -10.637   1.941  19.520  1.00 94.66           H  
ATOM   2776  HB3 MET A 172     -11.188   2.061  17.030  1.00 94.66           H  
ATOM   2777  HB2 MET A 172     -12.053   0.568  17.176  1.00 94.66           H  
ATOM   2778  HG3 MET A 172      -9.871   0.051  16.339  1.00 94.66           H  
ATOM   2779  HG2 MET A 172      -9.866  -0.519  17.980  1.00 94.66           H  
ATOM   2780  HE1 MET A 172      -6.172   0.676  17.186  1.00 94.66           H  
ATOM   2781  HE2 MET A 172      -7.139  -0.648  17.841  1.00 94.66           H  
ATOM   2782  HE3 MET A 172      -7.357  -0.137  16.159  1.00 94.66           H  
ATOM   2783  N   ARG A 173     -12.367   3.743  19.369  1.00 94.75           N  
ATOM   2784  CA  ARG A 173     -13.289   4.862  19.174  1.00 94.75           C  
ATOM   2785  C   ARG A 173     -13.212   5.322  17.709  1.00 94.75           C  
ATOM   2786  O   ARG A 173     -12.118   5.383  17.144  1.00 94.75           O  
ATOM   2787  CB  ARG A 173     -12.879   6.041  20.071  1.00 94.75           C  
ATOM   2788  CG  ARG A 173     -13.167   5.868  21.572  1.00 94.75           C  
ATOM   2789  CD  ARG A 173     -12.491   6.957  22.421  1.00 94.75           C  
ATOM   2790  NE  ARG A 173     -12.972   8.319  22.110  1.00 94.75           N  
ATOM   2791  NH1 ARG A 173     -14.342   8.740  23.961  1.00 94.75           N  
ATOM   2792  NH2 ARG A 173     -14.009  10.354  22.362  1.00 94.75           N1+
ATOM   2793  CZ  ARG A 173     -13.774   9.127  22.818  1.00 94.75           C  
ATOM   2794  H   ARG A 173     -11.391   3.994  19.428  1.00 94.75           H  
ATOM   2795  HA  ARG A 173     -14.313   4.564  19.412  1.00 94.75           H  
ATOM   2796  HB3 ARG A 173     -13.433   6.921  19.742  1.00 94.75           H  
ATOM   2797  HB2 ARG A 173     -11.826   6.278  19.910  1.00 94.75           H  
ATOM   2798  HG3 ARG A 173     -12.891   4.879  21.940  1.00 94.75           H  
ATOM   2799  HG2 ARG A 173     -14.248   5.939  21.704  1.00 94.75           H  
ATOM   2800  HD3 ARG A 173     -11.437   6.953  22.157  1.00 94.75           H  
ATOM   2801  HD2 ARG A 173     -12.504   6.723  23.483  1.00 94.75           H  
ATOM   2802  HE  ARG A 173     -12.672   8.658  21.185  1.00 94.75           H  
ATOM   2803 HH12 ARG A 173     -14.921   9.357  24.508  1.00 94.75           H  
ATOM   2804 HH11 ARG A 173     -14.266   7.777  24.294  1.00 94.75           H  
ATOM   2805 HH22 ARG A 173     -14.601  11.015  22.841  1.00 94.75           H  
ATOM   2806 HH21 ARG A 173     -13.577  10.691  21.493  1.00 94.75           H  
ATOM   2807  N   MET A 174     -14.362   5.700  17.139  1.00 94.15           N  
ATOM   2808  CA  MET A 174     -14.466   6.149  15.748  1.00 94.15           C  
ATOM   2809  C   MET A 174     -13.865   7.542  15.483  1.00 94.15           C  
ATOM   2810  O   MET A 174     -13.522   7.817  14.334  1.00 94.15           O  
ATOM   2811  CB  MET A 174     -15.930   6.073  15.267  1.00 94.15           C  
ATOM   2812  CG  MET A 174     -16.511   4.648  15.208  1.00 94.15           C  
ATOM   2813  SD  MET A 174     -15.618   3.449  14.168  1.00 94.15           S  
ATOM   2814  CE  MET A 174     -15.687   4.263  12.548  1.00 94.15           C  
ATOM   2815  H   MET A 174     -15.221   5.650  17.666  1.00 94.15           H  
ATOM   2816  HA  MET A 174     -13.883   5.463  15.135  1.00 94.15           H  
ATOM   2817  HB3 MET A 174     -16.010   6.519  14.277  1.00 94.15           H  
ATOM   2818  HB2 MET A 174     -16.559   6.688  15.911  1.00 94.15           H  
ATOM   2819  HG3 MET A 174     -17.540   4.700  14.855  1.00 94.15           H  
ATOM   2820  HG2 MET A 174     -16.566   4.232  16.214  1.00 94.15           H  
ATOM   2821  HE1 MET A 174     -15.309   3.589  11.778  1.00 94.15           H  
ATOM   2822  HE2 MET A 174     -16.710   4.534  12.293  1.00 94.15           H  
ATOM   2823  HE3 MET A 174     -15.077   5.166  12.537  1.00 94.15           H  
ATOM   2824  N   ASP A 175     -13.716   8.388  16.514  1.00 95.48           N  
ATOM   2825  CA  ASP A 175     -13.086   9.711  16.380  1.00 95.48           C  
ATOM   2826  C   ASP A 175     -11.579   9.582  16.072  1.00 95.48           C  
ATOM   2827  O   ASP A 175     -11.081  10.286  15.194  1.00 95.48           O  
ATOM   2828  CB  ASP A 175     -13.380  10.700  17.544  1.00 95.48           C  
ATOM   2829  CG  ASP A 175     -12.751  10.467  18.925  1.00 95.48           C  
ATOM   2830  OD1 ASP A 175     -12.354   9.334  19.266  1.00 95.48           O  
ATOM   2831  OD2 ASP A 175     -12.805  11.410  19.739  1.00 95.48           O1-
ATOM   2832  H   ASP A 175     -13.950   8.091  17.451  1.00 95.48           H  
ATOM   2833  HA  ASP A 175     -13.531  10.172  15.495  1.00 95.48           H  
ATOM   2834  HB3 ASP A 175     -14.458  10.693  17.707  1.00 95.48           H  
ATOM   2835  HB2 ASP A 175     -13.155  11.714  17.214  1.00 95.48           H  
ATOM   2836  N   TYR A 176     -10.902   8.624  16.719  1.00 95.65           N  
ATOM   2837  CA  TYR A 176      -9.543   8.195  16.389  1.00 95.65           C  
ATOM   2838  C   TYR A 176      -9.449   7.656  14.946  1.00 95.65           C  
ATOM   2839  O   TYR A 176      -8.531   8.043  14.219  1.00 95.65           O  
ATOM   2840  CB  TYR A 176      -9.013   7.200  17.452  1.00 95.65           C  
ATOM   2841  CG  TYR A 176      -7.714   6.498  17.088  1.00 95.65           C  
ATOM   2842  CD1 TYR A 176      -7.753   5.180  16.595  1.00 95.65           C  
ATOM   2843  CD2 TYR A 176      -6.477   7.170  17.178  1.00 95.65           C  
ATOM   2844  CE1 TYR A 176      -6.580   4.560  16.130  1.00 95.65           C  
ATOM   2845  CE2 TYR A 176      -5.298   6.540  16.731  1.00 95.65           C  
ATOM   2846  OH  TYR A 176      -4.233   4.630  15.695  1.00 95.65           O  
ATOM   2847  CZ  TYR A 176      -5.351   5.243  16.181  1.00 95.65           C  
ATOM   2848  H   TYR A 176     -11.365   8.165  17.495  1.00 95.65           H  
ATOM   2849  HA  TYR A 176      -8.911   9.084  16.437  1.00 95.65           H  
ATOM   2850  HB3 TYR A 176      -9.764   6.430  17.631  1.00 95.65           H  
ATOM   2851  HB2 TYR A 176      -8.882   7.702  18.409  1.00 95.65           H  
ATOM   2852  HD1 TYR A 176      -8.690   4.647  16.544  1.00 95.65           H  
ATOM   2853  HD2 TYR A 176      -6.432   8.179  17.561  1.00 95.65           H  
ATOM   2854  HE1 TYR A 176      -6.633   3.556  15.736  1.00 95.65           H  
ATOM   2855  HE2 TYR A 176      -4.362   7.074  16.790  1.00 95.65           H  
ATOM   2856  HH  TYR A 176      -3.382   5.080  15.833  1.00 95.65           H  
ATOM   2857  N   MET A 177     -10.421   6.826  14.532  1.00 96.04           N  
ATOM   2858  CA  MET A 177     -10.464   6.271  13.177  1.00 96.04           C  
ATOM   2859  C   MET A 177     -10.599   7.350  12.090  1.00 96.04           C  
ATOM   2860  O   MET A 177      -9.846   7.316  11.118  1.00 96.04           O  
ATOM   2861  CB  MET A 177     -11.544   5.180  12.996  1.00 96.04           C  
ATOM   2862  CG  MET A 177     -11.494   3.988  13.968  1.00 96.04           C  
ATOM   2863  SD  MET A 177      -9.861   3.327  14.402  1.00 96.04           S  
ATOM   2864  CE  MET A 177      -9.187   2.905  12.779  1.00 96.04           C  
ATOM   2865  H   MET A 177     -11.140   6.538  15.181  1.00 96.04           H  
ATOM   2866  HA  MET A 177      -9.495   5.800  13.027  1.00 96.04           H  
ATOM   2867  HB3 MET A 177     -11.485   4.790  11.979  1.00 96.04           H  
ATOM   2868  HB2 MET A 177     -12.533   5.636  13.062  1.00 96.04           H  
ATOM   2869  HG3 MET A 177     -12.096   3.176  13.559  1.00 96.04           H  
ATOM   2870  HG2 MET A 177     -11.975   4.261  14.902  1.00 96.04           H  
ATOM   2871  HE1 MET A 177      -8.183   2.506  12.901  1.00 96.04           H  
ATOM   2872  HE2 MET A 177      -9.799   2.141  12.313  1.00 96.04           H  
ATOM   2873  HE3 MET A 177      -9.136   3.764  12.113  1.00 96.04           H  
ATOM   2874  N   VAL A 178     -11.533   8.289  12.277  1.00 96.96           N  
ATOM   2875  CA  VAL A 178     -11.780   9.381  11.344  1.00 96.96           C  
ATOM   2876  C   VAL A 178     -10.646  10.431  11.360  1.00 96.96           C  
ATOM   2877  O   VAL A 178      -9.997  10.623  10.333  1.00 96.96           O  
ATOM   2878  CB  VAL A 178     -13.177  10.033  11.584  1.00 96.96           C  
ATOM   2879  CG1 VAL A 178     -13.424  11.369  10.853  1.00 96.96           C  
ATOM   2880  CG2 VAL A 178     -14.300   9.045  11.209  1.00 96.96           C  
ATOM   2881  H   VAL A 178     -12.140   8.235  13.092  1.00 96.96           H  
ATOM   2882  HA  VAL A 178     -11.797   8.953  10.340  1.00 96.96           H  
ATOM   2883  HB  VAL A 178     -13.275  10.239  12.652  1.00 96.96           H  
ATOM   2884 HG11 VAL A 178     -14.452  11.707  10.987  1.00 96.96           H  
ATOM   2885 HG12 VAL A 178     -12.787  12.167  11.235  1.00 96.96           H  
ATOM   2886 HG13 VAL A 178     -13.244  11.276   9.781  1.00 96.96           H  
ATOM   2887 HG21 VAL A 178     -15.280   9.481  11.393  1.00 96.96           H  
ATOM   2888 HG22 VAL A 178     -14.256   8.774  10.154  1.00 96.96           H  
ATOM   2889 HG23 VAL A 178     -14.243   8.123  11.788  1.00 96.96           H  
ATOM   2890  N   TYR A 179     -10.414  11.096  12.499  1.00 96.43           N  
ATOM   2891  CA  TYR A 179      -9.547  12.277  12.545  1.00 96.43           C  
ATOM   2892  C   TYR A 179      -8.049  11.936  12.541  1.00 96.43           C  
ATOM   2893  O   TYR A 179      -7.272  12.655  11.909  1.00 96.43           O  
ATOM   2894  CB  TYR A 179      -9.905  13.176  13.747  1.00 96.43           C  
ATOM   2895  CG  TYR A 179     -11.333  13.701  13.742  1.00 96.43           C  
ATOM   2896  CD1 TYR A 179     -11.761  14.599  12.742  1.00 96.43           C  
ATOM   2897  CD2 TYR A 179     -12.241  13.289  14.736  1.00 96.43           C  
ATOM   2898  CE1 TYR A 179     -13.095  15.055  12.721  1.00 96.43           C  
ATOM   2899  CE2 TYR A 179     -13.575  13.736  14.713  1.00 96.43           C  
ATOM   2900  OH  TYR A 179     -15.300  15.045  13.669  1.00 96.43           O  
ATOM   2901  CZ  TYR A 179     -14.006  14.616  13.701  1.00 96.43           C  
ATOM   2902  H   TYR A 179     -10.908  10.855  13.354  1.00 96.43           H  
ATOM   2903  HA  TYR A 179      -9.739  12.865  11.646  1.00 96.43           H  
ATOM   2904  HB3 TYR A 179      -9.238  14.039  13.766  1.00 96.43           H  
ATOM   2905  HB2 TYR A 179      -9.716  12.640  14.679  1.00 96.43           H  
ATOM   2906  HD1 TYR A 179     -11.074  14.938  11.981  1.00 96.43           H  
ATOM   2907  HD2 TYR A 179     -11.920  12.624  15.522  1.00 96.43           H  
ATOM   2908  HE1 TYR A 179     -13.416  15.734  11.944  1.00 96.43           H  
ATOM   2909  HE2 TYR A 179     -14.255  13.397  15.480  1.00 96.43           H  
ATOM   2910  HH  TYR A 179     -15.873  14.546  14.284  1.00 96.43           H  
ATOM   2911  N   PHE A 180      -7.650  10.866  13.240  1.00 96.42           N  
ATOM   2912  CA  PHE A 180      -6.242  10.500  13.359  1.00 96.42           C  
ATOM   2913  C   PHE A 180      -5.899   9.535  12.216  1.00 96.42           C  
ATOM   2914  O   PHE A 180      -5.215   9.945  11.279  1.00 96.42           O  
ATOM   2915  CB  PHE A 180      -5.949   9.942  14.769  1.00 96.42           C  
ATOM   2916  CG  PHE A 180      -4.496  10.033  15.202  1.00 96.42           C  
ATOM   2917  CD1 PHE A 180      -3.616   8.947  15.012  1.00 96.42           C  
ATOM   2918  CD2 PHE A 180      -3.979  11.255  15.681  1.00 96.42           C  
ATOM   2919  CE1 PHE A 180      -2.288   9.056  15.404  1.00 96.42           C  
ATOM   2920  CE2 PHE A 180      -2.642  11.350  16.046  1.00 96.42           C  
ATOM   2921  CZ  PHE A 180      -1.804  10.250  15.922  1.00 96.42           C  
ATOM   2922  H   PHE A 180      -8.329  10.252  13.672  1.00 96.42           H  
ATOM   2923  HA  PHE A 180      -5.622  11.392  13.245  1.00 96.42           H  
ATOM   2924  HB3 PHE A 180      -6.267   8.906  14.867  1.00 96.42           H  
ATOM   2925  HB2 PHE A 180      -6.538  10.494  15.500  1.00 96.42           H  
ATOM   2926  HD1 PHE A 180      -3.974   8.017  14.592  1.00 96.42           H  
ATOM   2927  HD2 PHE A 180      -4.623  12.117  15.785  1.00 96.42           H  
ATOM   2928  HE1 PHE A 180      -1.626   8.210  15.300  1.00 96.42           H  
ATOM   2929  HE2 PHE A 180      -2.255  12.282  16.434  1.00 96.42           H  
ATOM   2930  HZ  PHE A 180      -0.768  10.323  16.221  1.00 96.42           H  
ATOM   2931  N   SER A 181      -6.405   8.295  12.282  1.00 95.22           N  
ATOM   2932  CA  SER A 181      -6.027   7.207  11.379  1.00 95.22           C  
ATOM   2933  C   SER A 181      -6.298   7.539   9.897  1.00 95.22           C  
ATOM   2934  O   SER A 181      -5.368   7.446   9.097  1.00 95.22           O  
ATOM   2935  CB  SER A 181      -6.675   5.884  11.844  1.00 95.22           C  
ATOM   2936  OG  SER A 181      -6.210   4.758  11.120  1.00 95.22           O  
ATOM   2937  H   SER A 181      -7.056   8.066  13.030  1.00 95.22           H  
ATOM   2938  HA  SER A 181      -4.946   7.091  11.488  1.00 95.22           H  
ATOM   2939  HB3 SER A 181      -7.753   5.935  11.722  1.00 95.22           H  
ATOM   2940  HB2 SER A 181      -6.481   5.714  12.905  1.00 95.22           H  
ATOM   2941  HG  SER A 181      -6.639   4.745  10.257  1.00 95.22           H  
ATOM   2942  N   PHE A 182      -7.531   7.952   9.568  1.00 95.45           N  
ATOM   2943  CA  PHE A 182      -7.898   8.405   8.229  1.00 95.45           C  
ATOM   2944  C   PHE A 182      -7.321   9.789   7.888  1.00 95.45           C  
ATOM   2945  O   PHE A 182      -6.420   9.870   7.054  1.00 95.45           O  
ATOM   2946  CB  PHE A 182      -9.414   8.246   7.956  1.00 95.45           C  
ATOM   2947  CG  PHE A 182      -9.970   8.949   6.721  1.00 95.45           C  
ATOM   2948  CD1 PHE A 182     -11.189   9.656   6.796  1.00 95.45           C  
ATOM   2949  CD2 PHE A 182      -9.335   8.816   5.466  1.00 95.45           C  
ATOM   2950  CE1 PHE A 182     -11.719  10.250   5.658  1.00 95.45           C  
ATOM   2951  CE2 PHE A 182      -9.881   9.420   4.342  1.00 95.45           C  
ATOM   2952  CZ  PHE A 182     -11.065  10.138   4.438  1.00 95.45           C  
ATOM   2953  H   PHE A 182      -8.270   7.967  10.266  1.00 95.45           H  
ATOM   2954  HA  PHE A 182      -7.420   7.717   7.533  1.00 95.45           H  
ATOM   2955  HB3 PHE A 182      -9.972   8.593   8.822  1.00 95.45           H  
ATOM   2956  HB2 PHE A 182      -9.652   7.186   7.859  1.00 95.45           H  
ATOM   2957  HD1 PHE A 182     -11.714   9.750   7.737  1.00 95.45           H  
ATOM   2958  HD2 PHE A 182      -8.429   8.238   5.365  1.00 95.45           H  
ATOM   2959  HE1 PHE A 182     -12.645  10.803   5.723  1.00 95.45           H  
ATOM   2960  HE2 PHE A 182      -9.382   9.326   3.389  1.00 95.45           H  
ATOM   2961  HZ  PHE A 182     -11.482  10.607   3.558  1.00 95.45           H  
ATOM   2962  N   LEU A 183      -7.854  10.865   8.483  1.00 96.05           N  
ATOM   2963  CA  LEU A 183      -7.570  12.223   8.012  1.00 96.05           C  
ATOM   2964  C   LEU A 183      -6.088  12.625   8.128  1.00 96.05           C  
ATOM   2965  O   LEU A 183      -5.531  13.134   7.155  1.00 96.05           O  
ATOM   2966  CB  LEU A 183      -8.507  13.264   8.658  1.00 96.05           C  
ATOM   2967  CG  LEU A 183      -9.961  13.217   8.135  1.00 96.05           C  
ATOM   2968  CD1 LEU A 183     -10.890  14.080   9.015  1.00 96.05           C  
ATOM   2969  CD2 LEU A 183     -10.052  13.596   6.639  1.00 96.05           C  
ATOM   2970  H   LEU A 183      -8.616  10.755   9.151  1.00 96.05           H  
ATOM   2971  HA  LEU A 183      -7.802  12.212   6.951  1.00 96.05           H  
ATOM   2972  HB3 LEU A 183      -8.114  14.269   8.493  1.00 96.05           H  
ATOM   2973  HB2 LEU A 183      -8.495  13.121   9.735  1.00 96.05           H  
ATOM   2974  HG  LEU A 183     -10.316  12.189   8.225  1.00 96.05           H  
ATOM   2975 HD11 LEU A 183     -11.626  13.456   9.524  1.00 96.05           H  
ATOM   2976 HD12 LEU A 183     -10.337  14.616   9.786  1.00 96.05           H  
ATOM   2977 HD13 LEU A 183     -11.443  14.830   8.451  1.00 96.05           H  
ATOM   2978 HD21 LEU A 183     -10.872  14.278   6.418  1.00 96.05           H  
ATOM   2979 HD22 LEU A 183      -9.139  14.070   6.276  1.00 96.05           H  
ATOM   2980 HD23 LEU A 183     -10.212  12.707   6.028  1.00 96.05           H  
ATOM   2981  N   THR A 184      -5.461  12.354   9.277  1.00 96.01           N  
ATOM   2982  CA  THR A 184      -4.066  12.725   9.501  1.00 96.01           C  
ATOM   2983  C   THR A 184      -3.053  11.751   8.849  1.00 96.01           C  
ATOM   2984  O   THR A 184      -1.998  12.215   8.415  1.00 96.01           O  
ATOM   2985  CB  THR A 184      -3.748  12.910  11.014  1.00 96.01           C  
ATOM   2986  CG2 THR A 184      -2.369  13.522  11.317  1.00 96.01           C  
ATOM   2987  OG1 THR A 184      -4.712  13.772  11.605  1.00 96.01           O  
ATOM   2988  H   THR A 184      -5.943  11.872  10.025  1.00 96.01           H  
ATOM   2989  HA  THR A 184      -3.900  13.696   9.031  1.00 96.01           H  
ATOM   2990  HB  THR A 184      -3.796  11.950  11.524  1.00 96.01           H  
ATOM   2991 HG21 THR A 184      -2.237  13.684  12.387  1.00 96.01           H  
ATOM   2992 HG22 THR A 184      -1.560  12.865  10.997  1.00 96.01           H  
ATOM   2993 HG23 THR A 184      -2.236  14.479  10.812  1.00 96.01           H  
ATOM   2994  HG1 THR A 184      -5.583  13.334  11.586  1.00 96.01           H  
ATOM   2995  N   TRP A 185      -3.374  10.448   8.756  1.00 95.42           N  
ATOM   2996  CA  TRP A 185      -2.394   9.409   8.401  1.00 95.42           C  
ATOM   2997  C   TRP A 185      -2.741   8.542   7.175  1.00 95.42           C  
ATOM   2998  O   TRP A 185      -1.923   7.696   6.816  1.00 95.42           O  
ATOM   2999  CB  TRP A 185      -2.034   8.574   9.648  1.00 95.42           C  
ATOM   3000  CG  TRP A 185      -1.339   9.341  10.733  1.00 95.42           C  
ATOM   3001  CD1 TRP A 185      -1.892   9.738  11.899  1.00 95.42           C  
ATOM   3002  CD2 TRP A 185       0.023   9.871  10.737  1.00 95.42           C  
ATOM   3003  CE2 TRP A 185       0.226  10.588  11.956  1.00 95.42           C  
ATOM   3004  CE3 TRP A 185       1.112   9.819   9.834  1.00 95.42           C  
ATOM   3005  NE1 TRP A 185      -0.975  10.471  12.623  1.00 95.42           N  
ATOM   3006  CH2 TRP A 185       2.511  11.136  11.347  1.00 95.42           C  
ATOM   3007  CZ2 TRP A 185       1.447  11.214  12.265  1.00 95.42           C  
ATOM   3008  CZ3 TRP A 185       2.342  10.440  10.133  1.00 95.42           C  
ATOM   3009  H   TRP A 185      -4.254  10.124   9.139  1.00 95.42           H  
ATOM   3010  HA  TRP A 185      -1.461   9.881   8.089  1.00 95.42           H  
ATOM   3011  HB3 TRP A 185      -1.369   7.755   9.371  1.00 95.42           H  
ATOM   3012  HB2 TRP A 185      -2.928   8.108  10.061  1.00 95.42           H  
ATOM   3013  HD1 TRP A 185      -2.899   9.503  12.211  1.00 95.42           H  
ATOM   3014  HE3 TRP A 185       0.999   9.285   8.901  1.00 95.42           H  
ATOM   3015  HE1 TRP A 185      -1.186  10.831  13.550  1.00 95.42           H  
ATOM   3016  HH2 TRP A 185       3.456  11.607  11.574  1.00 95.42           H  
ATOM   3017  HZ2 TRP A 185       1.571  11.744  13.198  1.00 95.42           H  
ATOM   3018  HZ3 TRP A 185       3.160  10.376   9.429  1.00 95.42           H  
ATOM   3019  N   ILE A 186      -3.872   8.785   6.503  1.00 92.95           N  
ATOM   3020  CA  ILE A 186      -4.170   8.234   5.177  1.00 92.95           C  
ATOM   3021  C   ILE A 186      -4.402   9.406   4.201  1.00 92.95           C  
ATOM   3022  O   ILE A 186      -3.699   9.499   3.197  1.00 92.95           O  
ATOM   3023  CB  ILE A 186      -5.407   7.273   5.165  1.00 92.95           C  
ATOM   3024  CG1 ILE A 186      -5.163   6.000   6.011  1.00 92.95           C  
ATOM   3025  CG2 ILE A 186      -5.895   6.865   3.755  1.00 92.95           C  
ATOM   3026  CD1 ILE A 186      -6.447   5.276   6.457  1.00 92.95           C  
ATOM   3027  H   ILE A 186      -4.559   9.430   6.879  1.00 92.95           H  
ATOM   3028  HA  ILE A 186      -3.314   7.675   4.792  1.00 92.95           H  
ATOM   3029  HB  ILE A 186      -6.230   7.807   5.629  1.00 92.95           H  
ATOM   3030 HG13 ILE A 186      -4.589   6.245   6.903  1.00 92.95           H  
ATOM   3031 HG12 ILE A 186      -4.538   5.305   5.453  1.00 92.95           H  
ATOM   3032 HG21 ILE A 186      -6.711   6.143   3.802  1.00 92.95           H  
ATOM   3033 HG22 ILE A 186      -6.276   7.716   3.191  1.00 92.95           H  
ATOM   3034 HG23 ILE A 186      -5.091   6.411   3.176  1.00 92.95           H  
ATOM   3035 HD11 ILE A 186      -6.558   5.315   7.540  1.00 92.95           H  
ATOM   3036 HD12 ILE A 186      -7.348   5.708   6.021  1.00 92.95           H  
ATOM   3037 HD13 ILE A 186      -6.417   4.224   6.173  1.00 92.95           H  
ATOM   3038  N   PHE A 187      -5.356  10.296   4.517  1.00 94.81           N  
ATOM   3039  CA  PHE A 187      -5.818  11.357   3.618  1.00 94.81           C  
ATOM   3040  C   PHE A 187      -4.735  12.413   3.339  1.00 94.81           C  
ATOM   3041  O   PHE A 187      -4.456  12.686   2.173  1.00 94.81           O  
ATOM   3042  CB  PHE A 187      -7.113  11.992   4.157  1.00 94.81           C  
ATOM   3043  CG  PHE A 187      -7.813  12.963   3.222  1.00 94.81           C  
ATOM   3044  CD1 PHE A 187      -7.564  14.350   3.309  1.00 94.81           C  
ATOM   3045  CD2 PHE A 187      -8.604  12.473   2.161  1.00 94.81           C  
ATOM   3046  CE1 PHE A 187      -8.147  15.217   2.395  1.00 94.81           C  
ATOM   3047  CE2 PHE A 187      -9.175  13.357   1.255  1.00 94.81           C  
ATOM   3048  CZ  PHE A 187      -8.951  14.723   1.375  1.00 94.81           C  
ATOM   3049  H   PHE A 187      -5.862  10.180   5.394  1.00 94.81           H  
ATOM   3050  HA  PHE A 187      -6.062  10.877   2.668  1.00 94.81           H  
ATOM   3051  HB3 PHE A 187      -6.888  12.527   5.074  1.00 94.81           H  
ATOM   3052  HB2 PHE A 187      -7.823  11.210   4.422  1.00 94.81           H  
ATOM   3053  HD1 PHE A 187      -6.924  14.743   4.087  1.00 94.81           H  
ATOM   3054  HD2 PHE A 187      -8.773  11.410   2.052  1.00 94.81           H  
ATOM   3055  HE1 PHE A 187      -7.966  16.280   2.471  1.00 94.81           H  
ATOM   3056  HE2 PHE A 187      -9.790  12.979   0.450  1.00 94.81           H  
ATOM   3057  HZ  PHE A 187      -9.396  15.405   0.664  1.00 94.81           H  
ATOM   3058  N   ILE A 188      -4.111  12.969   4.390  1.00 96.67           N  
ATOM   3059  CA  ILE A 188      -3.008  13.923   4.234  1.00 96.67           C  
ATOM   3060  C   ILE A 188      -1.790  13.354   3.452  1.00 96.67           C  
ATOM   3061  O   ILE A 188      -1.387  14.000   2.483  1.00 96.67           O  
ATOM   3062  CB  ILE A 188      -2.613  14.621   5.575  1.00 96.67           C  
ATOM   3063  CG1 ILE A 188      -3.688  15.662   5.967  1.00 96.67           C  
ATOM   3064  CG2 ILE A 188      -1.213  15.281   5.599  1.00 96.67           C  
ATOM   3065  CD1 ILE A 188      -3.610  16.133   7.429  1.00 96.67           C  
ATOM   3066  H   ILE A 188      -4.414  12.758   5.335  1.00 96.67           H  
ATOM   3067  HA  ILE A 188      -3.406  14.713   3.592  1.00 96.67           H  
ATOM   3068  HB  ILE A 188      -2.627  13.861   6.356  1.00 96.67           H  
ATOM   3069 HG13 ILE A 188      -4.683  15.251   5.794  1.00 96.67           H  
ATOM   3070 HG12 ILE A 188      -3.616  16.526   5.304  1.00 96.67           H  
ATOM   3071 HG21 ILE A 188      -1.025  15.792   6.542  1.00 96.67           H  
ATOM   3072 HG22 ILE A 188      -0.411  14.551   5.485  1.00 96.67           H  
ATOM   3073 HG23 ILE A 188      -1.110  16.019   4.802  1.00 96.67           H  
ATOM   3074 HD11 ILE A 188      -4.575  16.022   7.925  1.00 96.67           H  
ATOM   3075 HD12 ILE A 188      -2.881  15.569   8.010  1.00 96.67           H  
ATOM   3076 HD13 ILE A 188      -3.331  17.186   7.487  1.00 96.67           H  
ATOM   3077  N   PRO A 189      -1.300  12.132   3.777  1.00 96.49           N  
ATOM   3078  CA  PRO A 189      -0.384  11.385   2.896  1.00 96.49           C  
ATOM   3079  C   PRO A 189      -0.838  11.218   1.434  1.00 96.49           C  
ATOM   3080  O   PRO A 189      -0.031  11.507   0.555  1.00 96.49           O  
ATOM   3081  CB  PRO A 189      -0.174  10.049   3.621  1.00 96.49           C  
ATOM   3082  CG  PRO A 189      -0.294  10.428   5.085  1.00 96.49           C  
ATOM   3083  CD  PRO A 189      -1.403  11.477   5.082  1.00 96.49           C  
ATOM   3084  HA  PRO A 189       0.560  11.933   2.900  1.00 96.49           H  
ATOM   3085  HB3 PRO A 189       0.788   9.592   3.389  1.00 96.49           H  
ATOM   3086  HB2 PRO A 189      -0.955   9.333   3.357  1.00 96.49           H  
ATOM   3087  HG3 PRO A 189       0.639  10.888   5.414  1.00 96.49           H  
ATOM   3088  HG2 PRO A 189      -0.486   9.579   5.737  1.00 96.49           H  
ATOM   3089  HD2 PRO A 189      -2.379  11.013   5.191  1.00 96.49           H  
ATOM   3090  HD3 PRO A 189      -1.260  12.169   5.909  1.00 96.49           H  
ATOM   3091  N   LEU A 190      -2.093  10.813   1.178  1.00 96.17           N  
ATOM   3092  CA  LEU A 190      -2.664  10.736  -0.175  1.00 96.17           C  
ATOM   3093  C   LEU A 190      -2.608  12.079  -0.924  1.00 96.17           C  
ATOM   3094  O   LEU A 190      -2.131  12.106  -2.058  1.00 96.17           O  
ATOM   3095  CB  LEU A 190      -4.116  10.196  -0.152  1.00 96.17           C  
ATOM   3096  CG  LEU A 190      -4.231   8.664  -0.038  1.00 96.17           C  
ATOM   3097  CD1 LEU A 190      -5.696   8.228   0.167  1.00 96.17           C  
ATOM   3098  CD2 LEU A 190      -3.593   7.949  -1.242  1.00 96.17           C  
ATOM   3099  H   LEU A 190      -2.706  10.532   1.940  1.00 96.17           H  
ATOM   3100  HA  LEU A 190      -2.038  10.050  -0.745  1.00 96.17           H  
ATOM   3101  HB3 LEU A 190      -4.636  10.496  -1.064  1.00 96.17           H  
ATOM   3102  HB2 LEU A 190      -4.666  10.671   0.659  1.00 96.17           H  
ATOM   3103  HG  LEU A 190      -3.682   8.361   0.855  1.00 96.17           H  
ATOM   3104 HD11 LEU A 190      -5.755   7.385   0.855  1.00 96.17           H  
ATOM   3105 HD12 LEU A 190      -6.310   9.027   0.583  1.00 96.17           H  
ATOM   3106 HD13 LEU A 190      -6.168   7.918  -0.765  1.00 96.17           H  
ATOM   3107 HD21 LEU A 190      -4.200   7.116  -1.593  1.00 96.17           H  
ATOM   3108 HD22 LEU A 190      -3.437   8.615  -2.092  1.00 96.17           H  
ATOM   3109 HD23 LEU A 190      -2.621   7.541  -0.964  1.00 96.17           H  
ATOM   3110  N   VAL A 191      -3.051  13.164  -0.276  1.00 97.80           N  
ATOM   3111  CA  VAL A 191      -2.990  14.527  -0.805  1.00 97.80           C  
ATOM   3112  C   VAL A 191      -1.542  14.966  -1.120  1.00 97.80           C  
ATOM   3113  O   VAL A 191      -1.291  15.450  -2.224  1.00 97.80           O  
ATOM   3114  CB  VAL A 191      -3.684  15.544   0.154  1.00 97.80           C  
ATOM   3115  CG1 VAL A 191      -3.394  17.036  -0.119  1.00 97.80           C  
ATOM   3116  CG2 VAL A 191      -5.209  15.326   0.168  1.00 97.80           C  
ATOM   3117  H   VAL A 191      -3.453  13.050   0.653  1.00 97.80           H  
ATOM   3118  HA  VAL A 191      -3.535  14.524  -1.751  1.00 97.80           H  
ATOM   3119  HB  VAL A 191      -3.329  15.340   1.165  1.00 97.80           H  
ATOM   3120 HG11 VAL A 191      -3.993  17.678   0.527  1.00 97.80           H  
ATOM   3121 HG12 VAL A 191      -2.351  17.294   0.070  1.00 97.80           H  
ATOM   3122 HG13 VAL A 191      -3.624  17.302  -1.152  1.00 97.80           H  
ATOM   3123 HG21 VAL A 191      -5.694  15.974   0.898  1.00 97.80           H  
ATOM   3124 HG22 VAL A 191      -5.649  15.539  -0.807  1.00 97.80           H  
ATOM   3125 HG23 VAL A 191      -5.474  14.301   0.426  1.00 97.80           H  
ATOM   3126  N   VAL A 192      -0.616  14.739  -0.177  1.00 98.50           N  
ATOM   3127  CA  VAL A 192       0.814  15.006  -0.330  1.00 98.50           C  
ATOM   3128  C   VAL A 192       1.443  14.200  -1.487  1.00 98.50           C  
ATOM   3129  O   VAL A 192       2.094  14.802  -2.339  1.00 98.50           O  
ATOM   3130  CB  VAL A 192       1.584  14.771   1.008  1.00 98.50           C  
ATOM   3131  CG1 VAL A 192       3.119  14.637   0.896  1.00 98.50           C  
ATOM   3132  CG2 VAL A 192       1.254  15.882   2.023  1.00 98.50           C  
ATOM   3133  H   VAL A 192      -0.907  14.343   0.715  1.00 98.50           H  
ATOM   3134  HA  VAL A 192       0.909  16.062  -0.592  1.00 98.50           H  
ATOM   3135  HB  VAL A 192       1.224  13.834   1.434  1.00 98.50           H  
ATOM   3136 HG11 VAL A 192       3.582  14.574   1.881  1.00 98.50           H  
ATOM   3137 HG12 VAL A 192       3.413  13.736   0.357  1.00 98.50           H  
ATOM   3138 HG13 VAL A 192       3.554  15.494   0.381  1.00 98.50           H  
ATOM   3139 HG21 VAL A 192       1.680  15.663   3.003  1.00 98.50           H  
ATOM   3140 HG22 VAL A 192       1.650  16.845   1.697  1.00 98.50           H  
ATOM   3141 HG23 VAL A 192       0.180  16.006   2.159  1.00 98.50           H  
ATOM   3142  N   MET A 193       1.203  12.882  -1.538  1.00 98.17           N  
ATOM   3143  CA  MET A 193       1.684  12.007  -2.609  1.00 98.17           C  
ATOM   3144  C   MET A 193       1.113  12.385  -3.988  1.00 98.17           C  
ATOM   3145  O   MET A 193       1.879  12.456  -4.948  1.00 98.17           O  
ATOM   3146  CB  MET A 193       1.418  10.525  -2.281  1.00 98.17           C  
ATOM   3147  CG  MET A 193       2.317   9.964  -1.170  1.00 98.17           C  
ATOM   3148  SD  MET A 193       2.117   8.185  -0.884  1.00 98.17           S  
ATOM   3149  CE  MET A 193       0.638   8.152   0.161  1.00 98.17           C  
ATOM   3150  H   MET A 193       0.654  12.443  -0.798  1.00 98.17           H  
ATOM   3151  HA  MET A 193       2.765  12.139  -2.673  1.00 98.17           H  
ATOM   3152  HB3 MET A 193       1.600   9.928  -3.173  1.00 98.17           H  
ATOM   3153  HB2 MET A 193       0.367  10.380  -2.030  1.00 98.17           H  
ATOM   3154  HG3 MET A 193       2.162  10.496  -0.233  1.00 98.17           H  
ATOM   3155  HG2 MET A 193       3.360  10.129  -1.443  1.00 98.17           H  
ATOM   3156  HE1 MET A 193       0.354   7.122   0.376  1.00 98.17           H  
ATOM   3157  HE2 MET A 193       0.832   8.659   1.106  1.00 98.17           H  
ATOM   3158  HE3 MET A 193      -0.198   8.643  -0.333  1.00 98.17           H  
ATOM   3159  N   CYS A 194      -0.193  12.672  -4.068  1.00 98.13           N  
ATOM   3160  CA  CYS A 194      -0.842  13.135  -5.299  1.00 98.13           C  
ATOM   3161  C   CYS A 194      -0.265  14.480  -5.776  1.00 98.13           C  
ATOM   3162  O   CYS A 194       0.051  14.605  -6.958  1.00 98.13           O  
ATOM   3163  CB  CYS A 194      -2.375  13.228  -5.180  1.00 98.13           C  
ATOM   3164  SG  CYS A 194      -3.092  11.570  -4.977  1.00 98.13           S  
ATOM   3165  H   CYS A 194      -0.787  12.574  -3.247  1.00 98.13           H  
ATOM   3166  HA  CYS A 194      -0.615  12.403  -6.077  1.00 98.13           H  
ATOM   3167  HB3 CYS A 194      -2.802  13.680  -6.077  1.00 98.13           H  
ATOM   3168  HB2 CYS A 194      -2.664  13.858  -4.337  1.00 98.13           H  
ATOM   3169  HG  CYS A 194      -2.693  11.441  -3.699  1.00 98.13           H  
ATOM   3170  N   ALA A 195      -0.080  15.438  -4.853  1.00 98.58           N  
ATOM   3171  CA  ALA A 195       0.562  16.725  -5.123  1.00 98.58           C  
ATOM   3172  C   ALA A 195       2.016  16.574  -5.608  1.00 98.58           C  
ATOM   3173  O   ALA A 195       2.390  17.233  -6.576  1.00 98.58           O  
ATOM   3174  CB  ALA A 195       0.484  17.625  -3.880  1.00 98.58           C  
ATOM   3175  H   ALA A 195      -0.369  15.273  -3.892  1.00 98.58           H  
ATOM   3176  HA  ALA A 195      -0.002  17.208  -5.922  1.00 98.58           H  
ATOM   3177  HB1 ALA A 195       0.949  18.593  -4.070  1.00 98.58           H  
ATOM   3178  HB2 ALA A 195      -0.551  17.811  -3.593  1.00 98.58           H  
ATOM   3179  HB3 ALA A 195       0.992  17.178  -3.025  1.00 98.58           H  
ATOM   3180  N   ILE A 196       2.781  15.679  -4.967  1.00 98.61           N  
ATOM   3181  CA  ILE A 196       4.125  15.267  -5.374  1.00 98.61           C  
ATOM   3182  C   ILE A 196       4.162  14.723  -6.820  1.00 98.61           C  
ATOM   3183  O   ILE A 196       4.928  15.251  -7.624  1.00 98.61           O  
ATOM   3184  CB  ILE A 196       4.760  14.271  -4.344  1.00 98.61           C  
ATOM   3185  CG1 ILE A 196       5.293  15.040  -3.113  1.00 98.61           C  
ATOM   3186  CG2 ILE A 196       5.850  13.318  -4.879  1.00 98.61           C  
ATOM   3187  CD1 ILE A 196       5.603  14.147  -1.899  1.00 98.61           C  
ATOM   3188  H   ILE A 196       2.407  15.217  -4.142  1.00 98.61           H  
ATOM   3189  HA  ILE A 196       4.733  16.175  -5.376  1.00 98.61           H  
ATOM   3190  HB  ILE A 196       3.957  13.630  -3.988  1.00 98.61           H  
ATOM   3191 HG13 ILE A 196       4.570  15.797  -2.806  1.00 98.61           H  
ATOM   3192 HG12 ILE A 196       6.193  15.591  -3.393  1.00 98.61           H  
ATOM   3193 HG21 ILE A 196       6.284  12.714  -4.084  1.00 98.61           H  
ATOM   3194 HG22 ILE A 196       5.459  12.617  -5.617  1.00 98.61           H  
ATOM   3195 HG23 ILE A 196       6.664  13.871  -5.336  1.00 98.61           H  
ATOM   3196 HD11 ILE A 196       5.566  14.725  -0.975  1.00 98.61           H  
ATOM   3197 HD12 ILE A 196       4.885  13.332  -1.803  1.00 98.61           H  
ATOM   3198 HD13 ILE A 196       6.600  13.711  -1.969  1.00 98.61           H  
ATOM   3199  N   TYR A 197       3.306  13.741  -7.147  1.00 98.42           N  
ATOM   3200  CA  TYR A 197       3.208  13.178  -8.499  1.00 98.42           C  
ATOM   3201  C   TYR A 197       2.745  14.194  -9.558  1.00 98.42           C  
ATOM   3202  O   TYR A 197       3.340  14.242 -10.632  1.00 98.42           O  
ATOM   3203  CB  TYR A 197       2.375  11.880  -8.520  1.00 98.42           C  
ATOM   3204  CG  TYR A 197       3.153  10.647  -8.084  1.00 98.42           C  
ATOM   3205  CD1 TYR A 197       4.165  10.124  -8.917  1.00 98.42           C  
ATOM   3206  CD2 TYR A 197       2.876  10.017  -6.854  1.00 98.42           C  
ATOM   3207  CE1 TYR A 197       4.906   8.998  -8.511  1.00 98.42           C  
ATOM   3208  CE2 TYR A 197       3.621   8.896  -6.443  1.00 98.42           C  
ATOM   3209  OH  TYR A 197       5.379   7.316  -6.866  1.00 98.42           O  
ATOM   3210  CZ  TYR A 197       4.643   8.390  -7.268  1.00 98.42           C  
ATOM   3211  H   TYR A 197       2.710  13.337  -6.428  1.00 98.42           H  
ATOM   3212  HA  TYR A 197       4.221  12.897  -8.780  1.00 98.42           H  
ATOM   3213  HB3 TYR A 197       2.047  11.677  -9.542  1.00 98.42           H  
ATOM   3214  HB2 TYR A 197       1.459  11.996  -7.938  1.00 98.42           H  
ATOM   3215  HD1 TYR A 197       4.379  10.587  -9.871  1.00 98.42           H  
ATOM   3216  HD2 TYR A 197       2.090  10.391  -6.218  1.00 98.42           H  
ATOM   3217  HE1 TYR A 197       5.676   8.604  -9.157  1.00 98.42           H  
ATOM   3218  HE2 TYR A 197       3.402   8.435  -5.490  1.00 98.42           H  
ATOM   3219  HH  TYR A 197       5.110   6.982  -6.004  1.00 98.42           H  
ATOM   3220  N   LEU A 198       1.751  15.035  -9.242  1.00 98.31           N  
ATOM   3221  CA  LEU A 198       1.302  16.111 -10.131  1.00 98.31           C  
ATOM   3222  C   LEU A 198       2.403  17.158 -10.397  1.00 98.31           C  
ATOM   3223  O   LEU A 198       2.552  17.598 -11.539  1.00 98.31           O  
ATOM   3224  CB  LEU A 198       0.025  16.773  -9.567  1.00 98.31           C  
ATOM   3225  CG  LEU A 198      -1.245  15.897  -9.683  1.00 98.31           C  
ATOM   3226  CD1 LEU A 198      -2.387  16.451  -8.804  1.00 98.31           C  
ATOM   3227  CD2 LEU A 198      -1.675  15.682 -11.152  1.00 98.31           C  
ATOM   3228  H   LEU A 198       1.274  14.944  -8.347  1.00 98.31           H  
ATOM   3229  HA  LEU A 198       1.068  15.659 -11.097  1.00 98.31           H  
ATOM   3230  HB3 LEU A 198      -0.161  17.720 -10.077  1.00 98.31           H  
ATOM   3231  HB2 LEU A 198       0.207  17.035  -8.524  1.00 98.31           H  
ATOM   3232  HG  LEU A 198      -1.002  14.911  -9.284  1.00 98.31           H  
ATOM   3233 HD11 LEU A 198      -2.718  15.699  -8.086  1.00 98.31           H  
ATOM   3234 HD12 LEU A 198      -2.078  17.323  -8.228  1.00 98.31           H  
ATOM   3235 HD13 LEU A 198      -3.263  16.752  -9.380  1.00 98.31           H  
ATOM   3236 HD21 LEU A 198      -2.732  15.884 -11.321  1.00 98.31           H  
ATOM   3237 HD22 LEU A 198      -1.118  16.318 -11.842  1.00 98.31           H  
ATOM   3238 HD23 LEU A 198      -1.499  14.649 -11.455  1.00 98.31           H  
ATOM   3239  N   ASP A 199       3.178  17.510  -9.359  1.00 98.42           N  
ATOM   3240  CA  ASP A 199       4.332  18.409  -9.465  1.00 98.42           C  
ATOM   3241  C   ASP A 199       5.459  17.760 -10.297  1.00 98.42           C  
ATOM   3242  O   ASP A 199       5.964  18.400 -11.213  1.00 98.42           O  
ATOM   3243  CB  ASP A 199       4.840  18.895  -8.082  1.00 98.42           C  
ATOM   3244  CG  ASP A 199       5.802  20.097  -8.086  1.00 98.42           C  
ATOM   3245  OD1 ASP A 199       5.679  20.981  -8.958  1.00 98.42           O  
ATOM   3246  OD2 ASP A 199       6.513  20.264  -7.072  1.00 98.42           O1-
ATOM   3247  H   ASP A 199       2.983  17.128  -8.438  1.00 98.42           H  
ATOM   3248  HA  ASP A 199       3.982  19.281 -10.020  1.00 98.42           H  
ATOM   3249  HB3 ASP A 199       5.292  18.054  -7.556  1.00 98.42           H  
ATOM   3250  HB2 ASP A 199       3.981  19.174  -7.473  1.00 98.42           H  
ATOM   3251  N   ILE A 200       5.762  16.475 -10.045  1.00 98.24           N  
ATOM   3252  CA  ILE A 200       6.666  15.638 -10.848  1.00 98.24           C  
ATOM   3253  C   ILE A 200       6.311  15.627 -12.346  1.00 98.24           C  
ATOM   3254  O   ILE A 200       7.183  15.911 -13.163  1.00 98.24           O  
ATOM   3255  CB  ILE A 200       6.763  14.174 -10.302  1.00 98.24           C  
ATOM   3256  CG1 ILE A 200       7.672  14.124  -9.061  1.00 98.24           C  
ATOM   3257  CG2 ILE A 200       7.185  13.068 -11.300  1.00 98.24           C  
ATOM   3258  CD1 ILE A 200       7.408  12.910  -8.160  1.00 98.24           C  
ATOM   3259  H   ILE A 200       5.316  16.012  -9.255  1.00 98.24           H  
ATOM   3260  HA  ILE A 200       7.655  16.094 -10.766  1.00 98.24           H  
ATOM   3261  HB  ILE A 200       5.765  13.905  -9.972  1.00 98.24           H  
ATOM   3262 HG13 ILE A 200       7.530  15.030  -8.476  1.00 98.24           H  
ATOM   3263 HG12 ILE A 200       8.718  14.135  -9.373  1.00 98.24           H  
ATOM   3264 HG21 ILE A 200       7.279  12.096 -10.817  1.00 98.24           H  
ATOM   3265 HG22 ILE A 200       6.456  12.933 -12.099  1.00 98.24           H  
ATOM   3266 HG23 ILE A 200       8.143  13.305 -11.756  1.00 98.24           H  
ATOM   3267 HD11 ILE A 200       7.880  13.029  -7.188  1.00 98.24           H  
ATOM   3268 HD12 ILE A 200       6.345  12.759  -7.981  1.00 98.24           H  
ATOM   3269 HD13 ILE A 200       7.799  11.999  -8.603  1.00 98.24           H  
ATOM   3270  N   PHE A 201       5.047  15.346 -12.688  1.00 98.37           N  
ATOM   3271  CA  PHE A 201       4.579  15.316 -14.075  1.00 98.37           C  
ATOM   3272  C   PHE A 201       4.672  16.696 -14.763  1.00 98.37           C  
ATOM   3273  O   PHE A 201       4.997  16.761 -15.950  1.00 98.37           O  
ATOM   3274  CB  PHE A 201       3.151  14.729 -14.149  1.00 98.37           C  
ATOM   3275  CG  PHE A 201       2.948  13.310 -13.616  1.00 98.37           C  
ATOM   3276  CD1 PHE A 201       3.936  12.308 -13.763  1.00 98.37           C  
ATOM   3277  CD2 PHE A 201       1.686  12.936 -13.102  1.00 98.37           C  
ATOM   3278  CE1 PHE A 201       3.687  11.009 -13.339  1.00 98.37           C  
ATOM   3279  CE2 PHE A 201       1.458  11.633 -12.676  1.00 98.37           C  
ATOM   3280  CZ  PHE A 201       2.457  10.676 -12.789  1.00 98.37           C  
ATOM   3281  H   PHE A 201       4.385  15.056 -11.969  1.00 98.37           H  
ATOM   3282  HA  PHE A 201       5.248  14.660 -14.634  1.00 98.37           H  
ATOM   3283  HB3 PHE A 201       2.808  14.745 -15.185  1.00 98.37           H  
ATOM   3284  HB2 PHE A 201       2.476  15.392 -13.604  1.00 98.37           H  
ATOM   3285  HD1 PHE A 201       4.900  12.536 -14.193  1.00 98.37           H  
ATOM   3286  HD2 PHE A 201       0.894  13.667 -13.016  1.00 98.37           H  
ATOM   3287  HE1 PHE A 201       4.452  10.253 -13.443  1.00 98.37           H  
ATOM   3288  HE2 PHE A 201       0.500  11.360 -12.257  1.00 98.37           H  
ATOM   3289  HZ  PHE A 201       2.273   9.664 -12.455  1.00 98.37           H  
ATOM   3290  N   TYR A 202       4.447  17.778 -14.003  1.00 97.99           N  
ATOM   3291  CA  TYR A 202       4.654  19.157 -14.451  1.00 97.99           C  
ATOM   3292  C   TYR A 202       6.149  19.486 -14.659  1.00 97.99           C  
ATOM   3293  O   TYR A 202       6.504  20.044 -15.701  1.00 97.99           O  
ATOM   3294  CB  TYR A 202       3.947  20.133 -13.485  1.00 97.99           C  
ATOM   3295  CG  TYR A 202       4.056  21.604 -13.853  1.00 97.99           C  
ATOM   3296  CD1 TYR A 202       4.907  22.460 -13.122  1.00 97.99           C  
ATOM   3297  CD2 TYR A 202       3.313  22.117 -14.936  1.00 97.99           C  
ATOM   3298  CE1 TYR A 202       5.015  23.820 -13.474  1.00 97.99           C  
ATOM   3299  CE2 TYR A 202       3.422  23.477 -15.288  1.00 97.99           C  
ATOM   3300  OH  TYR A 202       4.369  25.645 -14.904  1.00 97.99           O  
ATOM   3301  CZ  TYR A 202       4.272  24.329 -14.558  1.00 97.99           C  
ATOM   3302  H   TYR A 202       4.188  17.650 -13.031  1.00 97.99           H  
ATOM   3303  HA  TYR A 202       4.167  19.257 -15.423  1.00 97.99           H  
ATOM   3304  HB3 TYR A 202       4.333  20.000 -12.474  1.00 97.99           H  
ATOM   3305  HB2 TYR A 202       2.887  19.882 -13.428  1.00 97.99           H  
ATOM   3306  HD1 TYR A 202       5.483  22.078 -12.290  1.00 97.99           H  
ATOM   3307  HD2 TYR A 202       2.658  21.472 -15.505  1.00 97.99           H  
ATOM   3308  HE1 TYR A 202       5.672  24.462 -12.903  1.00 97.99           H  
ATOM   3309  HE2 TYR A 202       2.849  23.861 -16.121  1.00 97.99           H  
ATOM   3310  HH  TYR A 202       4.973  26.144 -14.334  1.00 97.99           H  
ATOM   3311  N   ILE A 203       7.008  19.092 -13.706  1.00 96.42           N  
ATOM   3312  CA  ILE A 203       8.466  19.203 -13.803  1.00 96.42           C  
ATOM   3313  C   ILE A 203       9.011  18.415 -15.011  1.00 96.42           C  
ATOM   3314  O   ILE A 203       9.769  18.987 -15.788  1.00 96.42           O  
ATOM   3315  CB  ILE A 203       9.205  18.772 -12.493  1.00 96.42           C  
ATOM   3316  CG1 ILE A 203       8.921  19.763 -11.339  1.00 96.42           C  
ATOM   3317  CG2 ILE A 203      10.737  18.586 -12.630  1.00 96.42           C  
ATOM   3318  CD1 ILE A 203       9.162  19.170  -9.941  1.00 96.42           C  
ATOM   3319  H   ILE A 203       6.645  18.675 -12.849  1.00 96.42           H  
ATOM   3320  HA  ILE A 203       8.690  20.256 -13.980  1.00 96.42           H  
ATOM   3321  HB  ILE A 203       8.796  17.805 -12.199  1.00 96.42           H  
ATOM   3322 HG13 ILE A 203       7.890  20.112 -11.381  1.00 96.42           H  
ATOM   3323 HG12 ILE A 203       9.529  20.660 -11.465  1.00 96.42           H  
ATOM   3324 HG21 ILE A 203      11.201  18.346 -11.674  1.00 96.42           H  
ATOM   3325 HG22 ILE A 203      10.995  17.768 -13.303  1.00 96.42           H  
ATOM   3326 HG23 ILE A 203      11.213  19.491 -13.007  1.00 96.42           H  
ATOM   3327 HD11 ILE A 203       8.742  19.818  -9.171  1.00 96.42           H  
ATOM   3328 HD12 ILE A 203       8.689  18.193  -9.833  1.00 96.42           H  
ATOM   3329 HD13 ILE A 203      10.222  19.055  -9.726  1.00 96.42           H  
ATOM   3330  N   ILE A 204       8.570  17.163 -15.197  1.00 96.35           N  
ATOM   3331  CA  ILE A 204       8.915  16.323 -16.346  1.00 96.35           C  
ATOM   3332  C   ILE A 204       8.542  16.971 -17.694  1.00 96.35           C  
ATOM   3333  O   ILE A 204       9.379  16.984 -18.595  1.00 96.35           O  
ATOM   3334  CB  ILE A 204       8.315  14.887 -16.230  1.00 96.35           C  
ATOM   3335  CG1 ILE A 204       9.092  14.088 -15.160  1.00 96.35           C  
ATOM   3336  CG2 ILE A 204       8.258  14.079 -17.545  1.00 96.35           C  
ATOM   3337  CD1 ILE A 204       8.464  12.740 -14.786  1.00 96.35           C  
ATOM   3338  H   ILE A 204       7.970  16.740 -14.489  1.00 96.35           H  
ATOM   3339  HA  ILE A 204      10.001  16.225 -16.335  1.00 96.35           H  
ATOM   3340  HB  ILE A 204       7.287  14.991 -15.881  1.00 96.35           H  
ATOM   3341 HG13 ILE A 204       9.181  14.685 -14.256  1.00 96.35           H  
ATOM   3342 HG12 ILE A 204      10.114  13.920 -15.501  1.00 96.35           H  
ATOM   3343 HG21 ILE A 204       7.844  13.091 -17.377  1.00 96.35           H  
ATOM   3344 HG22 ILE A 204       7.607  14.540 -18.288  1.00 96.35           H  
ATOM   3345 HG23 ILE A 204       9.248  13.956 -17.985  1.00 96.35           H  
ATOM   3346 HD11 ILE A 204       8.804  12.409 -13.806  1.00 96.35           H  
ATOM   3347 HD12 ILE A 204       7.376  12.794 -14.760  1.00 96.35           H  
ATOM   3348 HD13 ILE A 204       8.757  11.972 -15.499  1.00 96.35           H  
ATOM   3349  N   ARG A 205       7.337  17.551 -17.798  1.00 94.89           N  
ATOM   3350  CA  ARG A 205       6.885  18.292 -18.978  1.00 94.89           C  
ATOM   3351  C   ARG A 205       7.800  19.492 -19.312  1.00 94.89           C  
ATOM   3352  O   ARG A 205       8.120  19.707 -20.482  1.00 94.89           O  
ATOM   3353  CB  ARG A 205       5.403  18.693 -18.791  1.00 94.89           C  
ATOM   3354  CG  ARG A 205       4.767  19.436 -19.981  1.00 94.89           C  
ATOM   3355  CD  ARG A 205       3.268  19.705 -19.763  1.00 94.89           C  
ATOM   3356  NE  ARG A 205       2.695  20.569 -20.813  1.00 94.89           N  
ATOM   3357  NH1 ARG A 205       0.498  20.687 -20.013  1.00 94.89           N  
ATOM   3358  NH2 ARG A 205       1.097  21.792 -21.942  1.00 94.89           N1+
ATOM   3359  CZ  ARG A 205       1.429  21.011 -20.915  1.00 94.89           C  
ATOM   3360  H   ARG A 205       6.690  17.483 -17.020  1.00 94.89           H  
ATOM   3361  HA  ARG A 205       6.940  17.604 -19.825  1.00 94.89           H  
ATOM   3362  HB3 ARG A 205       5.311  19.324 -17.907  1.00 94.89           H  
ATOM   3363  HB2 ARG A 205       4.818  17.797 -18.581  1.00 94.89           H  
ATOM   3364  HG3 ARG A 205       4.870  18.768 -20.838  1.00 94.89           H  
ATOM   3365  HG2 ARG A 205       5.300  20.351 -20.242  1.00 94.89           H  
ATOM   3366  HD3 ARG A 205       3.059  20.063 -18.754  1.00 94.89           H  
ATOM   3367  HD2 ARG A 205       2.740  18.755 -19.871  1.00 94.89           H  
ATOM   3368  HE  ARG A 205       3.354  20.840 -21.533  1.00 94.89           H  
ATOM   3369 HH12 ARG A 205      -0.456  21.013 -20.078  1.00 94.89           H  
ATOM   3370 HH11 ARG A 205       0.708  20.094 -19.225  1.00 94.89           H  
ATOM   3371 HH22 ARG A 205       0.161  22.152 -22.067  1.00 94.89           H  
ATOM   3372 HH21 ARG A 205       1.761  22.069 -22.652  1.00 94.89           H  
ATOM   3373  N   ASN A 206       8.240  20.219 -18.275  1.00 93.85           N  
ATOM   3374  CA  ASN A 206       9.223  21.301 -18.383  1.00 93.85           C  
ATOM   3375  C   ASN A 206      10.612  20.766 -18.792  1.00 93.85           C  
ATOM   3376  O   ASN A 206      11.163  21.232 -19.791  1.00 93.85           O  
ATOM   3377  CB  ASN A 206       9.266  22.115 -17.068  1.00 93.85           C  
ATOM   3378  CG  ASN A 206      10.080  23.407 -17.185  1.00 93.85           C  
ATOM   3379  ND2 ASN A 206       9.455  24.503 -17.601  1.00 93.85           N  
ATOM   3380  OD1 ASN A 206      11.270  23.428 -16.884  1.00 93.85           O  
ATOM   3381  H   ASN A 206       7.931  19.970 -17.341  1.00 93.85           H  
ATOM   3382  HA  ASN A 206       8.905  21.974 -19.182  1.00 93.85           H  
ATOM   3383  HB3 ASN A 206       9.675  21.519 -16.253  1.00 93.85           H  
ATOM   3384  HB2 ASN A 206       8.252  22.378 -16.764  1.00 93.85           H  
ATOM   3385 HD22 ASN A 206       9.954  25.378 -17.685  1.00 93.85           H  
ATOM   3386 HD21 ASN A 206       8.471  24.495 -17.832  1.00 93.85           H  
ATOM   3387  N   LYS A 207      11.120  19.765 -18.058  1.00 92.94           N  
ATOM   3388  CA  LYS A 207      12.403  19.095 -18.290  1.00 92.94           C  
ATOM   3389  C   LYS A 207      12.533  18.508 -19.705  1.00 92.94           C  
ATOM   3390  O   LYS A 207      13.577  18.703 -20.326  1.00 92.94           O  
ATOM   3391  CB  LYS A 207      12.632  17.985 -17.242  1.00 92.94           C  
ATOM   3392  CG  LYS A 207      12.883  18.466 -15.799  1.00 92.94           C  
ATOM   3393  CD  LYS A 207      14.339  18.856 -15.494  1.00 92.94           C  
ATOM   3394  CE  LYS A 207      14.564  19.058 -13.978  1.00 92.94           C  
ATOM   3395  NZ  LYS A 207      15.988  19.083 -13.599  1.00 92.94           N1+
ATOM   3396  H   LYS A 207      10.586  19.433 -17.255  1.00 92.94           H  
ATOM   3397  HA  LYS A 207      13.183  19.850 -18.175  1.00 92.94           H  
ATOM   3398  HB3 LYS A 207      13.469  17.349 -17.541  1.00 92.94           H  
ATOM   3399  HB2 LYS A 207      11.768  17.322 -17.250  1.00 92.94           H  
ATOM   3400  HG3 LYS A 207      12.581  17.660 -15.129  1.00 92.94           H  
ATOM   3401  HG2 LYS A 207      12.238  19.311 -15.560  1.00 92.94           H  
ATOM   3402  HD3 LYS A 207      14.582  19.777 -16.026  1.00 92.94           H  
ATOM   3403  HD2 LYS A 207      15.007  18.092 -15.892  1.00 92.94           H  
ATOM   3404  HE3 LYS A 207      14.097  18.241 -13.427  1.00 92.94           H  
ATOM   3405  HE2 LYS A 207      14.076  19.973 -13.639  1.00 92.94           H  
ATOM   3406  HZ1 LYS A 207      16.460  19.871 -14.008  1.00 92.94           H  
ATOM   3407  HZ2 LYS A 207      16.071  19.143 -12.593  1.00 92.94           H  
ATOM   3408  HZ3 LYS A 207      16.440  18.235 -13.900  1.00 92.94           H  
ATOM   3409  N   LEU A 208      11.486  17.833 -20.200  1.00 91.89           N  
ATOM   3410  CA  LEU A 208      11.424  17.256 -21.545  1.00 91.89           C  
ATOM   3411  C   LEU A 208      11.624  18.306 -22.645  1.00 91.89           C  
ATOM   3412  O   LEU A 208      12.406  18.058 -23.561  1.00 91.89           O  
ATOM   3413  CB  LEU A 208      10.086  16.507 -21.760  1.00 91.89           C  
ATOM   3414  CG  LEU A 208      10.064  15.070 -21.196  1.00 91.89           C  
ATOM   3415  CD1 LEU A 208       8.640  14.483 -21.225  1.00 91.89           C  
ATOM   3416  CD2 LEU A 208      11.061  14.147 -21.920  1.00 91.89           C  
ATOM   3417  H   LEU A 208      10.677  17.664 -19.601  1.00 91.89           H  
ATOM   3418  HA  LEU A 208      12.253  16.552 -21.632  1.00 91.89           H  
ATOM   3419  HB3 LEU A 208       9.860  16.444 -22.827  1.00 91.89           H  
ATOM   3420  HB2 LEU A 208       9.275  17.099 -21.333  1.00 91.89           H  
ATOM   3421  HG  LEU A 208      10.361  15.122 -20.147  1.00 91.89           H  
ATOM   3422 HD11 LEU A 208       8.489  13.788 -20.399  1.00 91.89           H  
ATOM   3423 HD12 LEU A 208       7.876  15.256 -21.138  1.00 91.89           H  
ATOM   3424 HD13 LEU A 208       8.443  13.936 -22.148  1.00 91.89           H  
ATOM   3425 HD21 LEU A 208      10.634  13.170 -22.151  1.00 91.89           H  
ATOM   3426 HD22 LEU A 208      11.417  14.572 -22.859  1.00 91.89           H  
ATOM   3427 HD23 LEU A 208      11.935  13.969 -21.295  1.00 91.89           H  
ATOM   3428  N   SER A 209      10.964  19.467 -22.520  1.00 89.40           N  
ATOM   3429  CA  SER A 209      11.041  20.555 -23.499  1.00 89.40           C  
ATOM   3430  C   SER A 209      12.468  21.127 -23.671  1.00 89.40           C  
ATOM   3431  O   SER A 209      12.831  21.542 -24.773  1.00 89.40           O  
ATOM   3432  CB  SER A 209       9.965  21.619 -23.171  1.00 89.40           C  
ATOM   3433  OG  SER A 209      10.288  22.469 -22.079  1.00 89.40           O  
ATOM   3434  H   SER A 209      10.352  19.604 -21.726  1.00 89.40           H  
ATOM   3435  HA  SER A 209      10.767  20.117 -24.461  1.00 89.40           H  
ATOM   3436  HB3 SER A 209       9.001  21.143 -22.986  1.00 89.40           H  
ATOM   3437  HB2 SER A 209       9.822  22.254 -24.047  1.00 89.40           H  
ATOM   3438  HG  SER A 209      10.530  21.927 -21.304  1.00 89.40           H  
ATOM   3439  N   LEU A 210      13.262  21.081 -22.593  1.00 87.14           N  
ATOM   3440  CA  LEU A 210      14.670  21.454 -22.582  1.00 87.14           C  
ATOM   3441  C   LEU A 210      15.530  20.281 -23.081  1.00 87.14           C  
ATOM   3442  O   LEU A 210      16.238  20.418 -24.079  1.00 87.14           O  
ATOM   3443  CB  LEU A 210      15.085  21.877 -21.151  1.00 87.14           C  
ATOM   3444  CG  LEU A 210      14.330  23.106 -20.591  1.00 87.14           C  
ATOM   3445  CD1 LEU A 210      14.625  23.297 -19.087  1.00 87.14           C  
ATOM   3446  CD2 LEU A 210      14.598  24.385 -21.412  1.00 87.14           C  
ATOM   3447  H   LEU A 210      12.888  20.702 -21.734  1.00 87.14           H  
ATOM   3448  HA  LEU A 210      14.830  22.294 -23.260  1.00 87.14           H  
ATOM   3449  HB3 LEU A 210      16.158  22.078 -21.131  1.00 87.14           H  
ATOM   3450  HB2 LEU A 210      14.934  21.036 -20.473  1.00 87.14           H  
ATOM   3451  HG  LEU A 210      13.261  22.899 -20.660  1.00 87.14           H  
ATOM   3452 HD11 LEU A 210      13.698  23.290 -18.510  1.00 87.14           H  
ATOM   3453 HD12 LEU A 210      15.253  22.502 -18.684  1.00 87.14           H  
ATOM   3454 HD13 LEU A 210      15.132  24.237 -18.868  1.00 87.14           H  
ATOM   3455 HD21 LEU A 210      14.799  25.257 -20.789  1.00 87.14           H  
ATOM   3456 HD22 LEU A 210      15.450  24.273 -22.084  1.00 87.14           H  
ATOM   3457 HD23 LEU A 210      13.732  24.632 -22.028  1.00 87.14           H  
ATOM   3458  N   ASN A 211      15.456  19.143 -22.378  1.00 74.77           N  
ATOM   3459  CA  ASN A 211      16.376  18.011 -22.530  1.00 74.77           C  
ATOM   3460  C   ASN A 211      16.258  17.328 -23.894  1.00 74.77           C  
ATOM   3461  O   ASN A 211      17.296  17.028 -24.477  1.00 74.77           O  
ATOM   3462  CB  ASN A 211      16.202  16.997 -21.376  1.00 74.77           C  
ATOM   3463  CG  ASN A 211      16.836  17.480 -20.070  1.00 74.77           C  
ATOM   3464  ND2 ASN A 211      16.052  18.079 -19.185  1.00 74.77           N  
ATOM   3465  OD1 ASN A 211      18.035  17.326 -19.859  1.00 74.77           O  
ATOM   3466  H   ASN A 211      14.782  19.079 -21.618  1.00 74.77           H  
ATOM   3467  HA  ASN A 211      17.370  18.455 -22.443  1.00 74.77           H  
ATOM   3468  HB3 ASN A 211      16.713  16.068 -21.632  1.00 74.77           H  
ATOM   3469  HB2 ASN A 211      15.155  16.723 -21.237  1.00 74.77           H  
ATOM   3470 HD22 ASN A 211      16.425  18.417 -18.311  1.00 74.77           H  
ATOM   3471 HD21 ASN A 211      15.078  18.256 -19.416  1.00 74.77           H  
ATOM   3472  N   LEU A 212      15.037  17.144 -24.419  1.00 67.44           N  
ATOM   3473  CA  LEU A 212      14.809  16.542 -25.739  1.00 67.44           C  
ATOM   3474  C   LEU A 212      15.346  17.430 -26.883  1.00 67.44           C  
ATOM   3475  O   LEU A 212      15.814  16.902 -27.891  1.00 67.44           O  
ATOM   3476  CB  LEU A 212      13.302  16.224 -25.904  1.00 67.44           C  
ATOM   3477  CG  LEU A 212      12.883  15.405 -27.151  1.00 67.44           C  
ATOM   3478  CD1 LEU A 212      13.485  13.982 -27.172  1.00 67.44           C  
ATOM   3479  CD2 LEU A 212      11.345  15.390 -27.300  1.00 67.44           C  
ATOM   3480  H   LEU A 212      14.213  17.480 -23.926  1.00 67.44           H  
ATOM   3481  HA  LEU A 212      15.372  15.608 -25.763  1.00 67.44           H  
ATOM   3482  HB3 LEU A 212      12.765  17.173 -25.932  1.00 67.44           H  
ATOM   3483  HB2 LEU A 212      12.941  15.705 -25.015  1.00 67.44           H  
ATOM   3484  HG  LEU A 212      13.264  15.925 -28.031  1.00 67.44           H  
ATOM   3485 HD11 LEU A 212      14.110  13.844 -28.054  1.00 67.44           H  
ATOM   3486 HD12 LEU A 212      14.107  13.776 -26.303  1.00 67.44           H  
ATOM   3487 HD13 LEU A 212      12.731  13.196 -27.200  1.00 67.44           H  
ATOM   3488 HD21 LEU A 212      10.918  14.388 -27.275  1.00 67.44           H  
ATOM   3489 HD22 LEU A 212      10.848  15.958 -26.512  1.00 67.44           H  
ATOM   3490 HD23 LEU A 212      11.045  15.838 -28.248  1.00 67.44           H  
ATOM   3491  N   SER A 213      15.301  18.756 -26.692  1.00 61.95           N  
ATOM   3492  CA  SER A 213      15.849  19.740 -27.622  1.00 61.95           C  
ATOM   3493  C   SER A 213      17.393  19.774 -27.554  1.00 61.95           C  
ATOM   3494  O   SER A 213      18.040  19.897 -28.595  1.00 61.95           O  
ATOM   3495  CB  SER A 213      15.191  21.116 -27.346  1.00 61.95           C  
ATOM   3496  OG  SER A 213      15.458  22.082 -28.353  1.00 61.95           O  
ATOM   3497  H   SER A 213      14.935  19.112 -25.820  1.00 61.95           H  
ATOM   3498  HA  SER A 213      15.567  19.433 -28.632  1.00 61.95           H  
ATOM   3499  HB3 SER A 213      15.518  21.512 -26.383  1.00 61.95           H  
ATOM   3500  HB2 SER A 213      14.109  21.000 -27.278  1.00 61.95           H  
ATOM   3501  HG  SER A 213      16.380  22.367 -28.267  1.00 61.95           H  
ATOM   3502  N   ASN A 214      17.958  19.654 -26.343  1.00 67.11           N  
ATOM   3503  CA  ASN A 214      19.406  19.653 -26.094  1.00 67.11           C  
ATOM   3504  C   ASN A 214      20.072  18.366 -26.609  1.00 67.11           C  
ATOM   3505  O   ASN A 214      21.077  18.451 -27.316  1.00 67.11           O  
ATOM   3506  CB  ASN A 214      19.707  19.840 -24.585  1.00 67.11           C  
ATOM   3507  CG  ASN A 214      19.452  21.247 -24.032  1.00 67.11           C  
ATOM   3508  ND2 ASN A 214      19.407  21.383 -22.712  1.00 67.11           N  
ATOM   3509  OD1 ASN A 214      19.325  22.221 -24.772  1.00 67.11           O  
ATOM   3510  H   ASN A 214      17.357  19.613 -25.526  1.00 67.11           H  
ATOM   3511  HA  ASN A 214      19.811  20.505 -26.644  1.00 67.11           H  
ATOM   3512  HB3 ASN A 214      20.766  19.642 -24.410  1.00 67.11           H  
ATOM   3513  HB2 ASN A 214      19.163  19.102 -23.996  1.00 67.11           H  
ATOM   3514 HD22 ASN A 214      19.261  22.292 -22.295  1.00 67.11           H  
ATOM   3515 HD21 ASN A 214      19.539  20.592 -22.097  1.00 67.11           H  
ATOM   3516  N   SER A 215      19.513  17.205 -26.254  1.00 81.46           N  
ATOM   3517  CA  SER A 215      20.065  15.889 -26.555  1.00 81.46           C  
ATOM   3518  C   SER A 215      18.957  14.840 -26.374  1.00 81.46           C  
ATOM   3519  O   SER A 215      18.576  14.539 -25.243  1.00 81.46           O  
ATOM   3520  CB  SER A 215      21.350  15.641 -25.718  1.00 81.46           C  
ATOM   3521  OG  SER A 215      21.221  15.974 -24.339  1.00 81.46           O  
ATOM   3522  H   SER A 215      18.698  17.193 -25.643  1.00 81.46           H  
ATOM   3523  HA  SER A 215      20.356  15.872 -27.608  1.00 81.46           H  
ATOM   3524  HB3 SER A 215      22.180  16.216 -26.131  1.00 81.46           H  
ATOM   3525  HB2 SER A 215      21.646  14.593 -25.798  1.00 81.46           H  
ATOM   3526  HG  SER A 215      20.810  15.222 -23.868  1.00 81.46           H  
ATOM   3527  N   LYS A 216      18.434  14.315 -27.493  1.00 86.68           N  
ATOM   3528  CA  LYS A 216      17.243  13.459 -27.564  1.00 86.68           C  
ATOM   3529  C   LYS A 216      17.262  12.231 -26.631  1.00 86.68           C  
ATOM   3530  O   LYS A 216      16.224  11.883 -26.069  1.00 86.68           O  
ATOM   3531  CB  LYS A 216      16.998  13.027 -29.025  1.00 86.68           C  
ATOM   3532  CG  LYS A 216      16.674  14.199 -29.972  1.00 86.68           C  
ATOM   3533  CD  LYS A 216      16.390  13.738 -31.411  1.00 86.68           C  
ATOM   3534  CE  LYS A 216      16.063  14.913 -32.356  1.00 86.68           C  
ATOM   3535  NZ  LYS A 216      15.797  14.475 -33.738  1.00 86.68           N1+
ATOM   3536  H   LYS A 216      18.802  14.617 -28.383  1.00 86.68           H  
ATOM   3537  HA  LYS A 216      16.403  14.078 -27.248  1.00 86.68           H  
ATOM   3538  HB3 LYS A 216      16.161  12.326 -29.050  1.00 86.68           H  
ATOM   3539  HB2 LYS A 216      17.862  12.475 -29.398  1.00 86.68           H  
ATOM   3540  HG3 LYS A 216      17.498  14.914 -29.979  1.00 86.68           H  
ATOM   3541  HG2 LYS A 216      15.808  14.743 -29.590  1.00 86.68           H  
ATOM   3542  HD3 LYS A 216      15.560  13.029 -31.399  1.00 86.68           H  
ATOM   3543  HD2 LYS A 216      17.257  13.189 -31.784  1.00 86.68           H  
ATOM   3544  HE3 LYS A 216      16.891  15.624 -32.369  1.00 86.68           H  
ATOM   3545  HE2 LYS A 216      15.191  15.456 -31.987  1.00 86.68           H  
ATOM   3546  HZ1 LYS A 216      15.010  13.853 -33.774  1.00 86.68           H  
ATOM   3547  HZ2 LYS A 216      15.590  15.271 -34.315  1.00 86.68           H  
ATOM   3548  HZ3 LYS A 216      16.597  14.010 -34.128  1.00 86.68           H  
ATOM   3549  N   GLU A 217      18.447  11.639 -26.431  1.00 88.01           N  
ATOM   3550  CA  GLU A 217      18.681  10.528 -25.505  1.00 88.01           C  
ATOM   3551  C   GLU A 217      18.407  10.895 -24.030  1.00 88.01           C  
ATOM   3552  O   GLU A 217      17.951  10.044 -23.267  1.00 88.01           O  
ATOM   3553  CB  GLU A 217      20.119   9.999 -25.677  1.00 88.01           C  
ATOM   3554  CG  GLU A 217      20.446   9.530 -27.117  1.00 88.01           C  
ATOM   3555  CD  GLU A 217      21.841   8.922 -27.315  1.00 88.01           C  
ATOM   3556  OE1 GLU A 217      22.126   8.496 -28.451  1.00 88.01           O  
ATOM   3557  OE2 GLU A 217      22.647   8.869 -26.363  1.00 88.01           O1-
ATOM   3558  H   GLU A 217      19.254  11.997 -26.920  1.00 88.01           H  
ATOM   3559  HA  GLU A 217      17.991   9.727 -25.772  1.00 88.01           H  
ATOM   3560  HB3 GLU A 217      20.271   9.169 -24.985  1.00 88.01           H  
ATOM   3561  HB2 GLU A 217      20.830  10.771 -25.377  1.00 88.01           H  
ATOM   3562  HG3 GLU A 217      20.347  10.365 -27.812  1.00 88.01           H  
ATOM   3563  HG2 GLU A 217      19.704   8.790 -27.425  1.00 88.01           H  
ATOM   3564  N   THR A 218      18.648  12.156 -23.656  1.00 88.83           N  
ATOM   3565  CA  THR A 218      18.376  12.688 -22.324  1.00 88.83           C  
ATOM   3566  C   THR A 218      16.866  12.929 -22.087  1.00 88.83           C  
ATOM   3567  O   THR A 218      16.370  12.703 -20.982  1.00 88.83           O  
ATOM   3568  CB  THR A 218      19.148  14.012 -22.081  1.00 88.83           C  
ATOM   3569  CG2 THR A 218      19.264  14.388 -20.596  1.00 88.83           C  
ATOM   3570  OG1 THR A 218      20.468  13.901 -22.603  1.00 88.83           O  
ATOM   3571  H   THR A 218      18.976  12.842 -24.329  1.00 88.83           H  
ATOM   3572  HA  THR A 218      18.719  11.957 -21.590  1.00 88.83           H  
ATOM   3573  HB  THR A 218      18.654  14.832 -22.606  1.00 88.83           H  
ATOM   3574 HG21 THR A 218      19.837  15.306 -20.467  1.00 88.83           H  
ATOM   3575 HG22 THR A 218      18.284  14.557 -20.148  1.00 88.83           H  
ATOM   3576 HG23 THR A 218      19.754  13.605 -20.016  1.00 88.83           H  
ATOM   3577  HG1 THR A 218      20.932  13.215 -22.104  1.00 88.83           H  
ATOM   3578  N   GLY A 219      16.140  13.306 -23.150  1.00 90.85           N  
ATOM   3579  CA  GLY A 219      14.679  13.400 -23.136  1.00 90.85           C  
ATOM   3580  C   GLY A 219      14.066  11.991 -23.082  1.00 90.85           C  
ATOM   3581  O   GLY A 219      13.137  11.758 -22.311  1.00 90.85           O  
ATOM   3582  H   GLY A 219      16.612  13.447 -24.034  1.00 90.85           H  
ATOM   3583  HA3 GLY A 219      14.334  13.911 -24.032  1.00 90.85           H  
ATOM   3584  HA2 GLY A 219      14.344  13.991 -22.282  1.00 90.85           H  
ATOM   3585  N   ALA A 220      14.625  11.034 -23.840  1.00 91.09           N  
ATOM   3586  CA  ALA A 220      14.240   9.620 -23.809  1.00 91.09           C  
ATOM   3587  C   ALA A 220      14.438   8.982 -22.422  1.00 91.09           C  
ATOM   3588  O   ALA A 220      13.548   8.270 -21.962  1.00 91.09           O  
ATOM   3589  CB  ALA A 220      15.002   8.841 -24.891  1.00 91.09           C  
ATOM   3590  H   ALA A 220      15.346  11.294 -24.508  1.00 91.09           H  
ATOM   3591  HA  ALA A 220      13.175   9.569 -24.046  1.00 91.09           H  
ATOM   3592  HB1 ALA A 220      14.649   7.810 -24.946  1.00 91.09           H  
ATOM   3593  HB2 ALA A 220      14.859   9.287 -25.875  1.00 91.09           H  
ATOM   3594  HB3 ALA A 220      16.071   8.807 -24.688  1.00 91.09           H  
ATOM   3595  N   PHE A 221      15.559   9.308 -21.761  1.00 91.90           N  
ATOM   3596  CA  PHE A 221      15.850   8.997 -20.357  1.00 91.90           C  
ATOM   3597  C   PHE A 221      14.741   9.449 -19.387  1.00 91.90           C  
ATOM   3598  O   PHE A 221      14.180   8.609 -18.682  1.00 91.90           O  
ATOM   3599  CB  PHE A 221      17.278   9.477 -19.986  1.00 91.90           C  
ATOM   3600  CG  PHE A 221      17.575   9.760 -18.520  1.00 91.90           C  
ATOM   3601  CD1 PHE A 221      17.454  11.072 -18.009  1.00 91.90           C  
ATOM   3602  CD2 PHE A 221      17.811   8.697 -17.623  1.00 91.90           C  
ATOM   3603  CE1 PHE A 221      17.617  11.310 -16.652  1.00 91.90           C  
ATOM   3604  CE2 PHE A 221      17.973   8.957 -16.268  1.00 91.90           C  
ATOM   3605  CZ  PHE A 221      17.881  10.257 -15.785  1.00 91.90           C  
ATOM   3606  H   PHE A 221      16.270   9.834 -22.258  1.00 91.90           H  
ATOM   3607  HA  PHE A 221      15.862   7.908 -20.283  1.00 91.90           H  
ATOM   3608  HB3 PHE A 221      17.512  10.382 -20.539  1.00 91.90           H  
ATOM   3609  HB2 PHE A 221      17.995   8.735 -20.336  1.00 91.90           H  
ATOM   3610  HD1 PHE A 221      17.222  11.898 -18.667  1.00 91.90           H  
ATOM   3611  HD2 PHE A 221      17.854   7.678 -17.981  1.00 91.90           H  
ATOM   3612  HE1 PHE A 221      17.523  12.317 -16.267  1.00 91.90           H  
ATOM   3613  HE2 PHE A 221      18.148   8.140 -15.582  1.00 91.90           H  
ATOM   3614  HZ  PHE A 221      17.997  10.447 -14.727  1.00 91.90           H  
ATOM   3615  N   TYR A 222      14.373  10.739 -19.440  1.00 93.83           N  
ATOM   3616  CA  TYR A 222      13.248  11.298 -18.680  1.00 93.83           C  
ATOM   3617  C   TYR A 222      11.900  10.619 -19.000  1.00 93.83           C  
ATOM   3618  O   TYR A 222      11.077  10.476 -18.099  1.00 93.83           O  
ATOM   3619  CB  TYR A 222      13.177  12.834 -18.860  1.00 93.83           C  
ATOM   3620  CG  TYR A 222      13.834  13.633 -17.746  1.00 93.83           C  
ATOM   3621  CD1 TYR A 222      13.191  13.731 -16.493  1.00 93.83           C  
ATOM   3622  CD2 TYR A 222      15.067  14.289 -17.947  1.00 93.83           C  
ATOM   3623  CE1 TYR A 222      13.777  14.469 -15.447  1.00 93.83           C  
ATOM   3624  CE2 TYR A 222      15.653  15.029 -16.899  1.00 93.83           C  
ATOM   3625  OH  TYR A 222      15.583  15.829 -14.631  1.00 93.83           O  
ATOM   3626  CZ  TYR A 222      15.011  15.117 -15.646  1.00 93.83           C  
ATOM   3627  H   TYR A 222      14.878  11.374 -20.047  1.00 93.83           H  
ATOM   3628  HA  TYR A 222      13.455  11.085 -17.629  1.00 93.83           H  
ATOM   3629  HB3 TYR A 222      12.134  13.157 -18.870  1.00 93.83           H  
ATOM   3630  HB2 TYR A 222      13.573  13.132 -19.831  1.00 93.83           H  
ATOM   3631  HD1 TYR A 222      12.246  13.234 -16.328  1.00 93.83           H  
ATOM   3632  HD2 TYR A 222      15.571  14.227 -18.901  1.00 93.83           H  
ATOM   3633  HE1 TYR A 222      13.269  14.533 -14.496  1.00 93.83           H  
ATOM   3634  HE2 TYR A 222      16.597  15.528 -17.062  1.00 93.83           H  
ATOM   3635  HH  TYR A 222      15.070  15.773 -13.801  1.00 93.83           H  
ATOM   3636  N   GLY A 223      11.715  10.155 -20.243  1.00 93.11           N  
ATOM   3637  CA  GLY A 223      10.554   9.380 -20.682  1.00 93.11           C  
ATOM   3638  C   GLY A 223      10.458   8.019 -19.967  1.00 93.11           C  
ATOM   3639  O   GLY A 223       9.356   7.593 -19.622  1.00 93.11           O  
ATOM   3640  H   GLY A 223      12.426  10.353 -20.940  1.00 93.11           H  
ATOM   3641  HA3 GLY A 223      10.630   9.208 -21.756  1.00 93.11           H  
ATOM   3642  HA2 GLY A 223       9.643   9.956 -20.515  1.00 93.11           H  
ATOM   3643  N   ARG A 224      11.589   7.350 -19.693  1.00 92.14           N  
ATOM   3644  CA  ARG A 224      11.621   6.102 -18.920  1.00 92.14           C  
ATOM   3645  C   ARG A 224      11.291   6.336 -17.434  1.00 92.14           C  
ATOM   3646  O   ARG A 224      10.537   5.554 -16.848  1.00 92.14           O  
ATOM   3647  CB  ARG A 224      12.969   5.366 -19.081  1.00 92.14           C  
ATOM   3648  CG  ARG A 224      13.315   5.018 -20.542  1.00 92.14           C  
ATOM   3649  CD  ARG A 224      14.510   4.058 -20.703  1.00 92.14           C  
ATOM   3650  NE  ARG A 224      15.808   4.661 -20.335  1.00 92.14           N  
ATOM   3651  NH1 ARG A 224      16.411   5.549 -22.415  1.00 92.14           N  
ATOM   3652  NH2 ARG A 224      17.841   5.711 -20.618  1.00 92.14           N1+
ATOM   3653  CZ  ARG A 224      16.679   5.306 -21.129  1.00 92.14           C  
ATOM   3654  H   ARG A 224      12.479   7.751 -19.967  1.00 92.14           H  
ATOM   3655  HA  ARG A 224      10.844   5.446 -19.318  1.00 92.14           H  
ATOM   3656  HB3 ARG A 224      12.924   4.442 -18.502  1.00 92.14           H  
ATOM   3657  HB2 ARG A 224      13.774   5.954 -18.640  1.00 92.14           H  
ATOM   3658  HG3 ARG A 224      13.575   5.957 -21.026  1.00 92.14           H  
ATOM   3659  HG2 ARG A 224      12.454   4.638 -21.093  1.00 92.14           H  
ATOM   3660  HD3 ARG A 224      14.516   3.570 -21.679  1.00 92.14           H  
ATOM   3661  HD2 ARG A 224      14.384   3.246 -19.986  1.00 92.14           H  
ATOM   3662  HE  ARG A 224      16.047   4.533 -19.359  1.00 92.14           H  
ATOM   3663 HH12 ARG A 224      17.070   6.005 -23.028  1.00 92.14           H  
ATOM   3664 HH11 ARG A 224      15.547   5.247 -22.834  1.00 92.14           H  
ATOM   3665 HH22 ARG A 224      18.549   6.159 -21.181  1.00 92.14           H  
ATOM   3666 HH21 ARG A 224      18.114   5.503 -19.669  1.00 92.14           H  
ATOM   3667  N   GLU A 225      11.814   7.428 -16.862  1.00 93.37           N  
ATOM   3668  CA  GLU A 225      11.517   7.844 -15.490  1.00 93.37           C  
ATOM   3669  C   GLU A 225      10.045   8.272 -15.316  1.00 93.37           C  
ATOM   3670  O   GLU A 225       9.445   7.958 -14.289  1.00 93.37           O  
ATOM   3671  CB  GLU A 225      12.502   8.944 -15.033  1.00 93.37           C  
ATOM   3672  CG  GLU A 225      14.004   8.565 -15.140  1.00 93.37           C  
ATOM   3673  CD  GLU A 225      14.455   7.342 -14.329  1.00 93.37           C  
ATOM   3674  OE1 GLU A 225      15.475   6.730 -14.700  1.00 93.37           O  
ATOM   3675  OE2 GLU A 225      13.825   7.018 -13.301  1.00 93.37           O1-
ATOM   3676  H   GLU A 225      12.449   8.011 -17.396  1.00 93.37           H  
ATOM   3677  HA  GLU A 225      11.655   6.970 -14.853  1.00 93.37           H  
ATOM   3678  HB3 GLU A 225      12.277   9.220 -14.001  1.00 93.37           H  
ATOM   3679  HB2 GLU A 225      12.330   9.849 -15.616  1.00 93.37           H  
ATOM   3680  HG3 GLU A 225      14.603   9.415 -14.814  1.00 93.37           H  
ATOM   3681  HG2 GLU A 225      14.269   8.409 -16.184  1.00 93.37           H  
ATOM   3682  N   PHE A 226       9.470   8.911 -16.345  1.00 95.49           N  
ATOM   3683  CA  PHE A 226       8.057   9.284 -16.446  1.00 95.49           C  
ATOM   3684  C   PHE A 226       7.131   8.055 -16.429  1.00 95.49           C  
ATOM   3685  O   PHE A 226       6.187   8.019 -15.641  1.00 95.49           O  
ATOM   3686  CB  PHE A 226       7.867  10.148 -17.714  1.00 95.49           C  
ATOM   3687  CG  PHE A 226       6.508  10.768 -18.007  1.00 95.49           C  
ATOM   3688  CD1 PHE A 226       6.157  11.040 -19.347  1.00 95.49           C  
ATOM   3689  CD2 PHE A 226       5.710  11.311 -16.975  1.00 95.49           C  
ATOM   3690  CE1 PHE A 226       5.028  11.792 -19.639  1.00 95.49           C  
ATOM   3691  CE2 PHE A 226       4.590  12.071 -17.288  1.00 95.49           C  
ATOM   3692  CZ  PHE A 226       4.250  12.310 -18.612  1.00 95.49           C  
ATOM   3693  H   PHE A 226      10.063   9.209 -17.114  1.00 95.49           H  
ATOM   3694  HA  PHE A 226       7.821   9.881 -15.566  1.00 95.49           H  
ATOM   3695  HB3 PHE A 226       8.147   9.555 -18.582  1.00 95.49           H  
ATOM   3696  HB2 PHE A 226       8.577  10.973 -17.686  1.00 95.49           H  
ATOM   3697  HD1 PHE A 226       6.782  10.689 -20.157  1.00 95.49           H  
ATOM   3698  HD2 PHE A 226       5.976  11.170 -15.937  1.00 95.49           H  
ATOM   3699  HE1 PHE A 226       4.771  12.001 -20.668  1.00 95.49           H  
ATOM   3700  HE2 PHE A 226       3.985  12.491 -16.498  1.00 95.49           H  
ATOM   3701  HZ  PHE A 226       3.383  12.913 -18.843  1.00 95.49           H  
ATOM   3702  N   LYS A 227       7.455   7.034 -17.237  1.00 94.94           N  
ATOM   3703  CA  LYS A 227       6.752   5.748 -17.248  1.00 94.94           C  
ATOM   3704  C   LYS A 227       6.882   4.978 -15.917  1.00 94.94           C  
ATOM   3705  O   LYS A 227       5.917   4.348 -15.482  1.00 94.94           O  
ATOM   3706  CB  LYS A 227       7.235   4.900 -18.441  1.00 94.94           C  
ATOM   3707  CG  LYS A 227       6.751   5.440 -19.800  1.00 94.94           C  
ATOM   3708  CD  LYS A 227       7.305   4.640 -20.991  1.00 94.94           C  
ATOM   3709  CE  LYS A 227       6.802   5.177 -22.347  1.00 94.94           C  
ATOM   3710  NZ  LYS A 227       7.299   4.393 -23.492  1.00 94.94           N1+
ATOM   3711  H   LYS A 227       8.232   7.137 -17.881  1.00 94.94           H  
ATOM   3712  HA  LYS A 227       5.691   5.959 -17.391  1.00 94.94           H  
ATOM   3713  HB3 LYS A 227       6.859   3.880 -18.333  1.00 94.94           H  
ATOM   3714  HB2 LYS A 227       8.323   4.821 -18.425  1.00 94.94           H  
ATOM   3715  HG3 LYS A 227       7.028   6.489 -19.907  1.00 94.94           H  
ATOM   3716  HG2 LYS A 227       5.661   5.417 -19.825  1.00 94.94           H  
ATOM   3717  HD3 LYS A 227       7.025   3.591 -20.875  1.00 94.94           H  
ATOM   3718  HD2 LYS A 227       8.396   4.672 -20.960  1.00 94.94           H  
ATOM   3719  HE3 LYS A 227       7.109   6.217 -22.473  1.00 94.94           H  
ATOM   3720  HE2 LYS A 227       5.711   5.168 -22.369  1.00 94.94           H  
ATOM   3721  HZ1 LYS A 227       6.994   3.438 -23.435  1.00 94.94           H  
ATOM   3722  HZ2 LYS A 227       6.943   4.780 -24.350  1.00 94.94           H  
ATOM   3723  HZ3 LYS A 227       8.302   4.412 -23.537  1.00 94.94           H  
ATOM   3724  N   THR A 228       8.050   5.072 -15.272  1.00 93.26           N  
ATOM   3725  CA  THR A 228       8.293   4.503 -13.946  1.00 93.26           C  
ATOM   3726  C   THR A 228       7.482   5.229 -12.843  1.00 93.26           C  
ATOM   3727  O   THR A 228       6.844   4.563 -12.027  1.00 93.26           O  
ATOM   3728  CB  THR A 228       9.806   4.501 -13.596  1.00 93.26           C  
ATOM   3729  CG2 THR A 228      10.167   3.828 -12.262  1.00 93.26           C  
ATOM   3730  OG1 THR A 228      10.521   3.833 -14.626  1.00 93.26           O  
ATOM   3731  H   THR A 228       8.809   5.587 -15.700  1.00 93.26           H  
ATOM   3732  HA  THR A 228       7.953   3.465 -13.963  1.00 93.26           H  
ATOM   3733  HB  THR A 228      10.170   5.528 -13.563  1.00 93.26           H  
ATOM   3734 HG21 THR A 228      11.247   3.795 -12.117  1.00 93.26           H  
ATOM   3735 HG22 THR A 228       9.757   4.375 -11.413  1.00 93.26           H  
ATOM   3736 HG23 THR A 228       9.790   2.806 -12.212  1.00 93.26           H  
ATOM   3737  HG1 THR A 228      10.494   4.388 -15.427  1.00 93.26           H  
ATOM   3738  N   ALA A 229       7.435   6.571 -12.891  1.00 95.75           N  
ATOM   3739  CA  ALA A 229       6.590   7.403 -12.032  1.00 95.75           C  
ATOM   3740  C   ALA A 229       5.092   7.110 -12.217  1.00 95.75           C  
ATOM   3741  O   ALA A 229       4.391   6.941 -11.223  1.00 95.75           O  
ATOM   3742  CB  ALA A 229       6.904   8.891 -12.258  1.00 95.75           C  
ATOM   3743  H   ALA A 229       8.001   7.067 -13.576  1.00 95.75           H  
ATOM   3744  HA  ALA A 229       6.836   7.162 -10.997  1.00 95.75           H  
ATOM   3745  HB1 ALA A 229       6.291   9.522 -11.613  1.00 95.75           H  
ATOM   3746  HB2 ALA A 229       7.947   9.114 -12.035  1.00 95.75           H  
ATOM   3747  HB3 ALA A 229       6.715   9.192 -13.288  1.00 95.75           H  
ATOM   3748  N   LYS A 230       4.637   6.975 -13.472  1.00 97.03           N  
ATOM   3749  CA  LYS A 230       3.279   6.545 -13.813  1.00 97.03           C  
ATOM   3750  C   LYS A 230       2.915   5.148 -13.273  1.00 97.03           C  
ATOM   3751  O   LYS A 230       1.785   4.956 -12.827  1.00 97.03           O  
ATOM   3752  CB  LYS A 230       3.055   6.629 -15.336  1.00 97.03           C  
ATOM   3753  CG  LYS A 230       2.789   8.060 -15.833  1.00 97.03           C  
ATOM   3754  CD  LYS A 230       2.610   8.128 -17.358  1.00 97.03           C  
ATOM   3755  CE  LYS A 230       1.980   9.458 -17.814  1.00 97.03           C  
ATOM   3756  NZ  LYS A 230       1.885   9.570 -19.281  1.00 97.03           N1+
ATOM   3757  H   LYS A 230       5.259   7.194 -14.248  1.00 97.03           H  
ATOM   3758  HA  LYS A 230       2.600   7.256 -13.342  1.00 97.03           H  
ATOM   3759  HB3 LYS A 230       2.181   6.031 -15.600  1.00 97.03           H  
ATOM   3760  HB2 LYS A 230       3.893   6.177 -15.867  1.00 97.03           H  
ATOM   3761  HG3 LYS A 230       3.602   8.721 -15.530  1.00 97.03           H  
ATOM   3762  HG2 LYS A 230       1.894   8.443 -15.340  1.00 97.03           H  
ATOM   3763  HD3 LYS A 230       1.997   7.289 -17.693  1.00 97.03           H  
ATOM   3764  HD2 LYS A 230       3.589   8.000 -17.823  1.00 97.03           H  
ATOM   3765  HE3 LYS A 230       2.561  10.294 -17.429  1.00 97.03           H  
ATOM   3766  HE2 LYS A 230       0.980   9.559 -17.390  1.00 97.03           H  
ATOM   3767  HZ1 LYS A 230       1.319   8.832 -19.661  1.00 97.03           H  
ATOM   3768  HZ2 LYS A 230       1.458  10.446 -19.529  1.00 97.03           H  
ATOM   3769  HZ3 LYS A 230       2.796   9.534 -19.703  1.00 97.03           H  
ATOM   3770  N   SER A 231       3.868   4.208 -13.290  1.00 96.12           N  
ATOM   3771  CA  SER A 231       3.682   2.852 -12.767  1.00 96.12           C  
ATOM   3772  C   SER A 231       3.504   2.834 -11.232  1.00 96.12           C  
ATOM   3773  O   SER A 231       2.652   2.104 -10.726  1.00 96.12           O  
ATOM   3774  CB  SER A 231       4.858   1.959 -13.212  1.00 96.12           C  
ATOM   3775  OG  SER A 231       4.919   1.882 -14.629  1.00 96.12           O  
ATOM   3776  H   SER A 231       4.773   4.430 -13.687  1.00 96.12           H  
ATOM   3777  HA  SER A 231       2.765   2.445 -13.199  1.00 96.12           H  
ATOM   3778  HB3 SER A 231       4.731   0.951 -12.815  1.00 96.12           H  
ATOM   3779  HB2 SER A 231       5.807   2.328 -12.824  1.00 96.12           H  
ATOM   3780  HG  SER A 231       5.217   2.745 -14.969  1.00 96.12           H  
ATOM   3781  N   LEU A 232       4.268   3.670 -10.518  1.00 95.19           N  
ATOM   3782  CA  LEU A 232       4.148   3.834  -9.067  1.00 95.19           C  
ATOM   3783  C   LEU A 232       2.920   4.690  -8.686  1.00 95.19           C  
ATOM   3784  O   LEU A 232       2.284   4.420  -7.667  1.00 95.19           O  
ATOM   3785  CB  LEU A 232       5.470   4.396  -8.500  1.00 95.19           C  
ATOM   3786  CG  LEU A 232       6.682   3.441  -8.654  1.00 95.19           C  
ATOM   3787  CD1 LEU A 232       8.016   4.175  -8.418  1.00 95.19           C  
ATOM   3788  CD2 LEU A 232       6.549   2.175  -7.777  1.00 95.19           C  
ATOM   3789  H   LEU A 232       4.967   4.238 -10.985  1.00 95.19           H  
ATOM   3790  HA  LEU A 232       3.983   2.850  -8.626  1.00 95.19           H  
ATOM   3791  HB3 LEU A 232       5.342   4.637  -7.444  1.00 95.19           H  
ATOM   3792  HB2 LEU A 232       5.682   5.346  -8.995  1.00 95.19           H  
ATOM   3793  HG  LEU A 232       6.710   3.103  -9.690  1.00 95.19           H  
ATOM   3794 HD11 LEU A 232       8.691   3.640  -7.750  1.00 95.19           H  
ATOM   3795 HD12 LEU A 232       8.552   4.299  -9.359  1.00 95.19           H  
ATOM   3796 HD13 LEU A 232       7.865   5.167  -7.993  1.00 95.19           H  
ATOM   3797 HD21 LEU A 232       7.367   2.058  -7.067  1.00 95.19           H  
ATOM   3798 HD22 LEU A 232       5.631   2.171  -7.188  1.00 95.19           H  
ATOM   3799 HD23 LEU A 232       6.543   1.281  -8.399  1.00 95.19           H  
ATOM   3800  N   PHE A 233       2.550   5.657  -9.535  1.00 96.69           N  
ATOM   3801  CA  PHE A 233       1.309   6.425  -9.423  1.00 96.69           C  
ATOM   3802  C   PHE A 233       0.049   5.556  -9.629  1.00 96.69           C  
ATOM   3803  O   PHE A 233      -0.955   5.783  -8.958  1.00 96.69           O  
ATOM   3804  CB  PHE A 233       1.369   7.661 -10.346  1.00 96.69           C  
ATOM   3805  CG  PHE A 233       0.133   8.545 -10.377  1.00 96.69           C  
ATOM   3806  CD1 PHE A 233      -0.823   8.408 -11.407  1.00 96.69           C  
ATOM   3807  CD2 PHE A 233      -0.141   9.411  -9.298  1.00 96.69           C  
ATOM   3808  CE1 PHE A 233      -1.985   9.169 -11.378  1.00 96.69           C  
ATOM   3809  CE2 PHE A 233      -1.308  10.163  -9.287  1.00 96.69           C  
ATOM   3810  CZ  PHE A 233      -2.223  10.046 -10.327  1.00 96.69           C  
ATOM   3811  H   PHE A 233       3.173   5.911 -10.299  1.00 96.69           H  
ATOM   3812  HA  PHE A 233       1.265   6.803  -8.400  1.00 96.69           H  
ATOM   3813  HB3 PHE A 233       1.595   7.348 -11.362  1.00 96.69           H  
ATOM   3814  HB2 PHE A 233       2.204   8.289 -10.032  1.00 96.69           H  
ATOM   3815  HD1 PHE A 233      -0.655   7.717 -12.221  1.00 96.69           H  
ATOM   3816  HD2 PHE A 233       0.556   9.491  -8.477  1.00 96.69           H  
ATOM   3817  HE1 PHE A 233      -2.711   9.073 -12.173  1.00 96.69           H  
ATOM   3818  HE2 PHE A 233      -1.509  10.833  -8.463  1.00 96.69           H  
ATOM   3819  HZ  PHE A 233      -3.131  10.632 -10.310  1.00 96.69           H  
ATOM   3820  N   LEU A 234       0.121   4.534 -10.497  1.00 97.62           N  
ATOM   3821  CA  LEU A 234      -0.931   3.526 -10.669  1.00 97.62           C  
ATOM   3822  C   LEU A 234      -1.167   2.716  -9.377  1.00 97.62           C  
ATOM   3823  O   LEU A 234      -2.317   2.535  -8.981  1.00 97.62           O  
ATOM   3824  CB  LEU A 234      -0.623   2.633 -11.896  1.00 97.62           C  
ATOM   3825  CG  LEU A 234      -1.655   1.519 -12.202  1.00 97.62           C  
ATOM   3826  CD1 LEU A 234      -3.080   2.068 -12.427  1.00 97.62           C  
ATOM   3827  CD2 LEU A 234      -1.183   0.636 -13.374  1.00 97.62           C  
ATOM   3828  H   LEU A 234       0.940   4.447 -11.090  1.00 97.62           H  
ATOM   3829  HA  LEU A 234      -1.850   4.073 -10.879  1.00 97.62           H  
ATOM   3830  HB3 LEU A 234       0.347   2.163 -11.750  1.00 97.62           H  
ATOM   3831  HB2 LEU A 234      -0.518   3.268 -12.777  1.00 97.62           H  
ATOM   3832  HG  LEU A 234      -1.695   0.858 -11.334  1.00 97.62           H  
ATOM   3833 HD11 LEU A 234      -3.586   1.596 -13.269  1.00 97.62           H  
ATOM   3834 HD12 LEU A 234      -3.701   1.889 -11.549  1.00 97.62           H  
ATOM   3835 HD13 LEU A 234      -3.085   3.142 -12.615  1.00 97.62           H  
ATOM   3836 HD21 LEU A 234      -1.252  -0.421 -13.115  1.00 97.62           H  
ATOM   3837 HD22 LEU A 234      -1.777   0.787 -14.276  1.00 97.62           H  
ATOM   3838 HD23 LEU A 234      -0.145   0.833 -13.642  1.00 97.62           H  
ATOM   3839  N   VAL A 235      -0.079   2.306  -8.709  1.00 96.99           N  
ATOM   3840  CA  VAL A 235      -0.104   1.687  -7.382  1.00 96.99           C  
ATOM   3841  C   VAL A 235      -0.752   2.604  -6.313  1.00 96.99           C  
ATOM   3842  O   VAL A 235      -1.620   2.142  -5.569  1.00 96.99           O  
ATOM   3843  CB  VAL A 235       1.325   1.210  -6.963  1.00 96.99           C  
ATOM   3844  CG1 VAL A 235       1.628   1.144  -5.454  1.00 96.99           C  
ATOM   3845  CG2 VAL A 235       1.665  -0.135  -7.627  1.00 96.99           C  
ATOM   3846  H   VAL A 235       0.834   2.488  -9.105  1.00 96.99           H  
ATOM   3847  HA  VAL A 235      -0.747   0.807  -7.462  1.00 96.99           H  
ATOM   3848  HB  VAL A 235       2.046   1.920  -7.364  1.00 96.99           H  
ATOM   3849 HG11 VAL A 235       2.604   0.697  -5.259  1.00 96.99           H  
ATOM   3850 HG12 VAL A 235       1.645   2.141  -5.016  1.00 96.99           H  
ATOM   3851 HG13 VAL A 235       0.883   0.557  -4.919  1.00 96.99           H  
ATOM   3852 HG21 VAL A 235       2.653  -0.488  -7.336  1.00 96.99           H  
ATOM   3853 HG22 VAL A 235       0.948  -0.909  -7.353  1.00 96.99           H  
ATOM   3854 HG23 VAL A 235       1.662  -0.044  -8.712  1.00 96.99           H  
ATOM   3855  N   LEU A 236      -0.379   3.894  -6.302  1.00 96.20           N  
ATOM   3856  CA  LEU A 236      -0.989   4.925  -5.456  1.00 96.20           C  
ATOM   3857  C   LEU A 236      -2.498   5.091  -5.733  1.00 96.20           C  
ATOM   3858  O   LEU A 236      -3.291   5.115  -4.792  1.00 96.20           O  
ATOM   3859  CB  LEU A 236      -0.221   6.261  -5.612  1.00 96.20           C  
ATOM   3860  CG  LEU A 236      -0.757   7.429  -4.753  1.00 96.20           C  
ATOM   3861  CD1 LEU A 236      -0.616   7.145  -3.250  1.00 96.20           C  
ATOM   3862  CD2 LEU A 236      -0.079   8.747  -5.144  1.00 96.20           C  
ATOM   3863  H   LEU A 236       0.368   4.188  -6.923  1.00 96.20           H  
ATOM   3864  HA  LEU A 236      -0.880   4.588  -4.423  1.00 96.20           H  
ATOM   3865  HB3 LEU A 236      -0.262   6.568  -6.654  1.00 96.20           H  
ATOM   3866  HB2 LEU A 236       0.835   6.103  -5.390  1.00 96.20           H  
ATOM   3867  HG  LEU A 236      -1.817   7.579  -4.962  1.00 96.20           H  
ATOM   3868 HD11 LEU A 236      -0.391   8.049  -2.685  1.00 96.20           H  
ATOM   3869 HD12 LEU A 236      -1.542   6.733  -2.852  1.00 96.20           H  
ATOM   3870 HD13 LEU A 236       0.175   6.424  -3.038  1.00 96.20           H  
ATOM   3871 HD21 LEU A 236      -0.458   9.581  -4.553  1.00 96.20           H  
ATOM   3872 HD22 LEU A 236       0.998   8.685  -4.997  1.00 96.20           H  
ATOM   3873 HD23 LEU A 236      -0.259   8.988  -6.192  1.00 96.20           H  
ATOM   3874  N   PHE A 237      -2.867   5.179  -7.018  1.00 97.18           N  
ATOM   3875  CA  PHE A 237      -4.246   5.249  -7.497  1.00 97.18           C  
ATOM   3876  C   PHE A 237      -5.103   4.056  -7.038  1.00 97.18           C  
ATOM   3877  O   PHE A 237      -6.175   4.271  -6.475  1.00 97.18           O  
ATOM   3878  CB  PHE A 237      -4.278   5.497  -9.025  1.00 97.18           C  
ATOM   3879  CG  PHE A 237      -5.629   5.329  -9.705  1.00 97.18           C  
ATOM   3880  CD1 PHE A 237      -5.996   4.084 -10.262  1.00 97.18           C  
ATOM   3881  CD2 PHE A 237      -6.597   6.352  -9.621  1.00 97.18           C  
ATOM   3882  CE1 PHE A 237      -7.276   3.897 -10.765  1.00 97.18           C  
ATOM   3883  CE2 PHE A 237      -7.872   6.145 -10.131  1.00 97.18           C  
ATOM   3884  CZ  PHE A 237      -8.209   4.924 -10.703  1.00 97.18           C  
ATOM   3885  H   PHE A 237      -2.140   5.215  -7.732  1.00 97.18           H  
ATOM   3886  HA  PHE A 237      -4.688   6.130  -7.029  1.00 97.18           H  
ATOM   3887  HB3 PHE A 237      -3.569   4.837  -9.521  1.00 97.18           H  
ATOM   3888  HB2 PHE A 237      -3.927   6.510  -9.223  1.00 97.18           H  
ATOM   3889  HD1 PHE A 237      -5.287   3.267 -10.286  1.00 97.18           H  
ATOM   3890  HD2 PHE A 237      -6.355   7.297  -9.153  1.00 97.18           H  
ATOM   3891  HE1 PHE A 237      -7.552   2.943 -11.193  1.00 97.18           H  
ATOM   3892  HE2 PHE A 237      -8.610   6.933 -10.072  1.00 97.18           H  
ATOM   3893  HZ  PHE A 237      -9.206   4.768 -11.090  1.00 97.18           H  
ATOM   3894  N   LEU A 238      -4.596   2.829  -7.227  1.00 97.41           N  
ATOM   3895  CA  LEU A 238      -5.256   1.604  -6.774  1.00 97.41           C  
ATOM   3896  C   LEU A 238      -5.387   1.534  -5.242  1.00 97.41           C  
ATOM   3897  O   LEU A 238      -6.417   1.065  -4.759  1.00 97.41           O  
ATOM   3898  CB  LEU A 238      -4.539   0.356  -7.332  1.00 97.41           C  
ATOM   3899  CG  LEU A 238      -4.742   0.128  -8.848  1.00 97.41           C  
ATOM   3900  CD1 LEU A 238      -3.835  -1.011  -9.360  1.00 97.41           C  
ATOM   3901  CD2 LEU A 238      -6.223  -0.098  -9.222  1.00 97.41           C  
ATOM   3902  H   LEU A 238      -3.711   2.722  -7.719  1.00 97.41           H  
ATOM   3903  HA  LEU A 238      -6.274   1.628  -7.165  1.00 97.41           H  
ATOM   3904  HB3 LEU A 238      -4.889  -0.534  -6.805  1.00 97.41           H  
ATOM   3905  HB2 LEU A 238      -3.474   0.432  -7.105  1.00 97.41           H  
ATOM   3906  HG  LEU A 238      -4.420   1.034  -9.360  1.00 97.41           H  
ATOM   3907 HD11 LEU A 238      -3.221  -0.666 -10.192  1.00 97.41           H  
ATOM   3908 HD12 LEU A 238      -3.154  -1.371  -8.588  1.00 97.41           H  
ATOM   3909 HD13 LEU A 238      -4.394  -1.878  -9.710  1.00 97.41           H  
ATOM   3910 HD21 LEU A 238      -6.363  -0.915  -9.931  1.00 97.41           H  
ATOM   3911 HD22 LEU A 238      -6.839  -0.327  -8.351  1.00 97.41           H  
ATOM   3912 HD23 LEU A 238      -6.641   0.795  -9.688  1.00 97.41           H  
ATOM   3913  N   PHE A 239      -4.384   2.030  -4.504  1.00 95.96           N  
ATOM   3914  CA  PHE A 239      -4.451   2.215  -3.053  1.00 95.96           C  
ATOM   3915  C   PHE A 239      -5.576   3.187  -2.635  1.00 95.96           C  
ATOM   3916  O   PHE A 239      -6.449   2.811  -1.853  1.00 95.96           O  
ATOM   3917  CB  PHE A 239      -3.054   2.547  -2.468  1.00 95.96           C  
ATOM   3918  CG  PHE A 239      -3.059   3.042  -1.031  1.00 95.96           C  
ATOM   3919  CD1 PHE A 239      -3.113   4.425  -0.759  1.00 95.96           C  
ATOM   3920  CD2 PHE A 239      -3.245   2.128   0.027  1.00 95.96           C  
ATOM   3921  CE1 PHE A 239      -3.341   4.871   0.535  1.00 95.96           C  
ATOM   3922  CE2 PHE A 239      -3.465   2.596   1.315  1.00 95.96           C  
ATOM   3923  CZ  PHE A 239      -3.534   3.960   1.563  1.00 95.96           C  
ATOM   3924  H   PHE A 239      -3.543   2.361  -4.966  1.00 95.96           H  
ATOM   3925  HA  PHE A 239      -4.730   1.251  -2.624  1.00 95.96           H  
ATOM   3926  HB3 PHE A 239      -2.545   3.285  -3.086  1.00 95.96           H  
ATOM   3927  HB2 PHE A 239      -2.434   1.651  -2.508  1.00 95.96           H  
ATOM   3928  HD1 PHE A 239      -3.012   5.136  -1.566  1.00 95.96           H  
ATOM   3929  HD2 PHE A 239      -3.257   1.064  -0.164  1.00 95.96           H  
ATOM   3930  HE1 PHE A 239      -3.398   5.929   0.743  1.00 95.96           H  
ATOM   3931  HE2 PHE A 239      -3.626   1.893   2.121  1.00 95.96           H  
ATOM   3932  HZ  PHE A 239      -3.738   4.313   2.563  1.00 95.96           H  
ATOM   3933  N   ALA A 240      -5.586   4.391  -3.227  1.00 96.09           N  
ATOM   3934  CA  ALA A 240      -6.605   5.419  -3.006  1.00 96.09           C  
ATOM   3935  C   ALA A 240      -8.027   4.913  -3.314  1.00 96.09           C  
ATOM   3936  O   ALA A 240      -8.920   5.036  -2.477  1.00 96.09           O  
ATOM   3937  CB  ALA A 240      -6.269   6.660  -3.849  1.00 96.09           C  
ATOM   3938  H   ALA A 240      -4.831   4.626  -3.869  1.00 96.09           H  
ATOM   3939  HA  ALA A 240      -6.566   5.695  -1.950  1.00 96.09           H  
ATOM   3940  HB1 ALA A 240      -6.972   7.469  -3.653  1.00 96.09           H  
ATOM   3941  HB2 ALA A 240      -5.270   7.036  -3.630  1.00 96.09           H  
ATOM   3942  HB3 ALA A 240      -6.308   6.447  -4.917  1.00 96.09           H  
ATOM   3943  N   LEU A 241      -8.185   4.288  -4.487  1.00 96.97           N  
ATOM   3944  CA  LEU A 241      -9.423   3.691  -4.984  1.00 96.97           C  
ATOM   3945  C   LEU A 241      -9.994   2.591  -4.064  1.00 96.97           C  
ATOM   3946  O   LEU A 241     -11.213   2.432  -4.017  1.00 96.97           O  
ATOM   3947  CB  LEU A 241      -9.159   3.176  -6.422  1.00 96.97           C  
ATOM   3948  CG  LEU A 241     -10.356   2.567  -7.190  1.00 96.97           C  
ATOM   3949  CD1 LEU A 241     -11.519   3.569  -7.353  1.00 96.97           C  
ATOM   3950  CD2 LEU A 241      -9.889   1.988  -8.544  1.00 96.97           C  
ATOM   3951  H   LEU A 241      -7.385   4.238  -5.118  1.00 96.97           H  
ATOM   3952  HA  LEU A 241     -10.162   4.492  -5.026  1.00 96.97           H  
ATOM   3953  HB3 LEU A 241      -8.369   2.427  -6.370  1.00 96.97           H  
ATOM   3954  HB2 LEU A 241      -8.757   3.994  -7.022  1.00 96.97           H  
ATOM   3955  HG  LEU A 241     -10.732   1.720  -6.615  1.00 96.97           H  
ATOM   3956 HD11 LEU A 241     -11.956   3.551  -8.351  1.00 96.97           H  
ATOM   3957 HD12 LEU A 241     -12.323   3.338  -6.653  1.00 96.97           H  
ATOM   3958 HD13 LEU A 241     -11.206   4.596  -7.161  1.00 96.97           H  
ATOM   3959 HD21 LEU A 241     -10.181   0.942  -8.642  1.00 96.97           H  
ATOM   3960 HD22 LEU A 241     -10.305   2.521  -9.399  1.00 96.97           H  
ATOM   3961 HD23 LEU A 241      -8.804   2.026  -8.656  1.00 96.97           H  
ATOM   3962  N   SER A 242      -9.129   1.856  -3.355  1.00 97.07           N  
ATOM   3963  CA  SER A 242      -9.528   0.745  -2.498  1.00 97.07           C  
ATOM   3964  C   SER A 242      -9.700   1.129  -1.013  1.00 97.07           C  
ATOM   3965  O   SER A 242     -10.569   0.554  -0.355  1.00 97.07           O  
ATOM   3966  CB  SER A 242      -8.571  -0.440  -2.729  1.00 97.07           C  
ATOM   3967  OG  SER A 242      -7.216  -0.129  -2.478  1.00 97.07           O  
ATOM   3968  H   SER A 242      -8.137   2.055  -3.403  1.00 97.07           H  
ATOM   3969  HA  SER A 242     -10.509   0.397  -2.822  1.00 97.07           H  
ATOM   3970  HB3 SER A 242      -8.664  -0.805  -3.753  1.00 97.07           H  
ATOM   3971  HB2 SER A 242      -8.855  -1.260  -2.080  1.00 97.07           H  
ATOM   3972  HG  SER A 242      -6.874   0.330  -3.268  1.00 97.07           H  
ATOM   3973  N   TRP A 243      -8.922   2.095  -0.505  1.00 95.80           N  
ATOM   3974  CA  TRP A 243      -8.971   2.514   0.900  1.00 95.80           C  
ATOM   3975  C   TRP A 243      -9.960   3.655   1.182  1.00 95.80           C  
ATOM   3976  O   TRP A 243     -10.517   3.695   2.285  1.00 95.80           O  
ATOM   3977  CB  TRP A 243      -7.557   2.837   1.417  1.00 95.80           C  
ATOM   3978  CG  TRP A 243      -6.776   1.627   1.833  1.00 95.80           C  
ATOM   3979  CD1 TRP A 243      -6.285   0.673   1.010  1.00 95.80           C  
ATOM   3980  CD2 TRP A 243      -6.491   1.168   3.190  1.00 95.80           C  
ATOM   3981  CE2 TRP A 243      -5.813  -0.088   3.113  1.00 95.80           C  
ATOM   3982  CE3 TRP A 243      -6.756   1.676   4.484  1.00 95.80           C  
ATOM   3983  NE1 TRP A 243      -5.722  -0.340   1.760  1.00 95.80           N  
ATOM   3984  CH2 TRP A 243      -5.705  -0.265   5.530  1.00 95.80           C  
ATOM   3985  CZ2 TRP A 243      -5.422  -0.801   4.260  1.00 95.80           C  
ATOM   3986  CZ3 TRP A 243      -6.367   0.972   5.641  1.00 95.80           C  
ATOM   3987  H   TRP A 243      -8.170   2.480  -1.072  1.00 95.80           H  
ATOM   3988  HA  TRP A 243      -9.339   1.687   1.514  1.00 95.80           H  
ATOM   3989  HB3 TRP A 243      -7.621   3.476   2.299  1.00 95.80           H  
ATOM   3990  HB2 TRP A 243      -6.988   3.411   0.685  1.00 95.80           H  
ATOM   3991  HD1 TRP A 243      -6.362   0.701  -0.069  1.00 95.80           H  
ATOM   3992  HE3 TRP A 243      -7.274   2.619   4.586  1.00 95.80           H  
ATOM   3993  HE1 TRP A 243      -5.371  -1.199   1.340  1.00 95.80           H  
ATOM   3994  HH2 TRP A 243      -5.422  -0.802   6.424  1.00 95.80           H  
ATOM   3995  HZ2 TRP A 243      -4.922  -1.755   4.171  1.00 95.80           H  
ATOM   3996  HZ3 TRP A 243      -6.586   1.380   6.618  1.00 95.80           H  
ATOM   3997  N   LEU A 244     -10.201   4.559   0.219  1.00 94.96           N  
ATOM   3998  CA  LEU A 244     -11.153   5.659   0.415  1.00 94.96           C  
ATOM   3999  C   LEU A 244     -12.629   5.237   0.630  1.00 94.96           C  
ATOM   4000  O   LEU A 244     -13.252   5.831   1.509  1.00 94.96           O  
ATOM   4001  CB  LEU A 244     -11.002   6.765  -0.656  1.00 94.96           C  
ATOM   4002  CG  LEU A 244      -9.684   7.571  -0.556  1.00 94.96           C  
ATOM   4003  CD1 LEU A 244      -9.494   8.484  -1.784  1.00 94.96           C  
ATOM   4004  CD2 LEU A 244      -9.563   8.363   0.763  1.00 94.96           C  
ATOM   4005  H   LEU A 244      -9.719   4.512  -0.674  1.00 94.96           H  
ATOM   4006  HA  LEU A 244     -10.865   6.117   1.361  1.00 94.96           H  
ATOM   4007  HB3 LEU A 244     -11.837   7.464  -0.578  1.00 94.96           H  
ATOM   4008  HB2 LEU A 244     -11.092   6.316  -1.645  1.00 94.96           H  
ATOM   4009  HG  LEU A 244      -8.860   6.856  -0.575  1.00 94.96           H  
ATOM   4010 HD11 LEU A 244      -8.468   8.432  -2.145  1.00 94.96           H  
ATOM   4011 HD12 LEU A 244     -10.140   8.197  -2.615  1.00 94.96           H  
ATOM   4012 HD13 LEU A 244      -9.708   9.530  -1.565  1.00 94.96           H  
ATOM   4013 HD21 LEU A 244      -9.192   9.377   0.612  1.00 94.96           H  
ATOM   4014 HD22 LEU A 244     -10.518   8.447   1.284  1.00 94.96           H  
ATOM   4015 HD23 LEU A 244      -8.863   7.872   1.441  1.00 94.96           H  
ATOM   4016  N   PRO A 245     -13.155   4.185  -0.047  1.00 96.87           N  
ATOM   4017  CA  PRO A 245     -14.485   3.625   0.275  1.00 96.87           C  
ATOM   4018  C   PRO A 245     -14.672   3.158   1.731  1.00 96.87           C  
ATOM   4019  O   PRO A 245     -15.689   3.494   2.335  1.00 96.87           O  
ATOM   4020  CB  PRO A 245     -14.666   2.482  -0.738  1.00 96.87           C  
ATOM   4021  CG  PRO A 245     -13.829   2.913  -1.929  1.00 96.87           C  
ATOM   4022  CD  PRO A 245     -12.627   3.578  -1.270  1.00 96.87           C  
ATOM   4023  HA  PRO A 245     -15.218   4.406   0.062  1.00 96.87           H  
ATOM   4024  HB3 PRO A 245     -15.712   2.319  -1.001  1.00 96.87           H  
ATOM   4025  HB2 PRO A 245     -14.277   1.543  -0.340  1.00 96.87           H  
ATOM   4026  HG3 PRO A 245     -14.378   3.651  -2.516  1.00 96.87           H  
ATOM   4027  HG2 PRO A 245     -13.559   2.092  -2.593  1.00 96.87           H  
ATOM   4028  HD2 PRO A 245     -11.895   2.822  -0.997  1.00 96.87           H  
ATOM   4029  HD3 PRO A 245     -12.149   4.291  -1.942  1.00 96.87           H  
ATOM   4030  N   LEU A 246     -13.686   2.440   2.291  1.00 96.33           N  
ATOM   4031  CA  LEU A 246     -13.699   2.014   3.696  1.00 96.33           C  
ATOM   4032  C   LEU A 246     -13.610   3.216   4.660  1.00 96.33           C  
ATOM   4033  O   LEU A 246     -14.281   3.236   5.690  1.00 96.33           O  
ATOM   4034  CB  LEU A 246     -12.578   0.973   3.935  1.00 96.33           C  
ATOM   4035  CG  LEU A 246     -12.531   0.359   5.357  1.00 96.33           C  
ATOM   4036  CD1 LEU A 246     -13.845  -0.360   5.732  1.00 96.33           C  
ATOM   4037  CD2 LEU A 246     -11.303  -0.559   5.518  1.00 96.33           C  
ATOM   4038  H   LEU A 246     -12.868   2.199   1.751  1.00 96.33           H  
ATOM   4039  HA  LEU A 246     -14.658   1.524   3.871  1.00 96.33           H  
ATOM   4040  HB3 LEU A 246     -11.615   1.444   3.726  1.00 96.33           H  
ATOM   4041  HB2 LEU A 246     -12.678   0.165   3.209  1.00 96.33           H  
ATOM   4042  HG  LEU A 246     -12.393   1.168   6.076  1.00 96.33           H  
ATOM   4043 HD11 LEU A 246     -13.678  -1.264   6.318  1.00 96.33           H  
ATOM   4044 HD12 LEU A 246     -14.478   0.290   6.339  1.00 96.33           H  
ATOM   4045 HD13 LEU A 246     -14.422  -0.651   4.854  1.00 96.33           H  
ATOM   4046 HD21 LEU A 246     -10.644  -0.190   6.303  1.00 96.33           H  
ATOM   4047 HD22 LEU A 246     -11.565  -1.585   5.775  1.00 96.33           H  
ATOM   4048 HD23 LEU A 246     -10.706  -0.606   4.607  1.00 96.33           H  
ATOM   4049  N   SER A 247     -12.825   4.229   4.283  1.00 95.73           N  
ATOM   4050  CA  SER A 247     -12.681   5.469   5.044  1.00 95.73           C  
ATOM   4051  C   SER A 247     -13.971   6.325   5.027  1.00 95.73           C  
ATOM   4052  O   SER A 247     -14.328   6.915   6.047  1.00 95.73           O  
ATOM   4053  CB  SER A 247     -11.472   6.242   4.501  1.00 95.73           C  
ATOM   4054  OG  SER A 247     -10.298   5.438   4.532  1.00 95.73           O  
ATOM   4055  H   SER A 247     -12.291   4.150   3.428  1.00 95.73           H  
ATOM   4056  HA  SER A 247     -12.476   5.205   6.084  1.00 95.73           H  
ATOM   4057  HB3 SER A 247     -11.325   7.121   5.123  1.00 95.73           H  
ATOM   4058  HB2 SER A 247     -11.650   6.605   3.490  1.00 95.73           H  
ATOM   4059  HG  SER A 247     -10.330   4.819   3.784  1.00 95.73           H  
ATOM   4060  N   ILE A 248     -14.691   6.330   3.897  1.00 95.83           N  
ATOM   4061  CA  ILE A 248     -16.027   6.910   3.762  1.00 95.83           C  
ATOM   4062  C   ILE A 248     -17.063   6.153   4.624  1.00 95.83           C  
ATOM   4063  O   ILE A 248     -17.846   6.799   5.321  1.00 95.83           O  
ATOM   4064  CB  ILE A 248     -16.469   6.980   2.266  1.00 95.83           C  
ATOM   4065  CG1 ILE A 248     -15.648   8.054   1.513  1.00 95.83           C  
ATOM   4066  CG2 ILE A 248     -17.978   7.208   2.018  1.00 95.83           C  
ATOM   4067  CD1 ILE A 248     -15.647   7.883  -0.014  1.00 95.83           C  
ATOM   4068  H   ILE A 248     -14.309   5.889   3.064  1.00 95.83           H  
ATOM   4069  HA  ILE A 248     -15.978   7.931   4.147  1.00 95.83           H  
ATOM   4070  HB  ILE A 248     -16.227   6.016   1.819  1.00 95.83           H  
ATOM   4071 HG13 ILE A 248     -14.611   8.049   1.852  1.00 95.83           H  
ATOM   4072 HG12 ILE A 248     -16.025   9.045   1.768  1.00 95.83           H  
ATOM   4073 HG21 ILE A 248     -18.198   7.302   0.955  1.00 95.83           H  
ATOM   4074 HG22 ILE A 248     -18.580   6.375   2.380  1.00 95.83           H  
ATOM   4075 HG23 ILE A 248     -18.329   8.116   2.510  1.00 95.83           H  
ATOM   4076 HD11 ILE A 248     -14.754   8.329  -0.452  1.00 95.83           H  
ATOM   4077 HD12 ILE A 248     -15.661   6.833  -0.307  1.00 95.83           H  
ATOM   4078 HD13 ILE A 248     -16.512   8.369  -0.467  1.00 95.83           H  
ATOM   4079  N   ILE A 249     -17.005   4.813   4.631  1.00 97.09           N  
ATOM   4080  CA  ILE A 249     -17.794   3.955   5.520  1.00 97.09           C  
ATOM   4081  C   ILE A 249     -17.559   4.266   7.017  1.00 97.09           C  
ATOM   4082  O   ILE A 249     -18.536   4.395   7.754  1.00 97.09           O  
ATOM   4083  CB  ILE A 249     -17.597   2.439   5.195  1.00 97.09           C  
ATOM   4084  CG1 ILE A 249     -18.352   2.066   3.898  1.00 97.09           C  
ATOM   4085  CG2 ILE A 249     -17.959   1.452   6.327  1.00 97.09           C  
ATOM   4086  CD1 ILE A 249     -17.947   0.707   3.299  1.00 97.09           C  
ATOM   4087  H   ILE A 249     -16.367   4.342   3.996  1.00 97.09           H  
ATOM   4088  HA  ILE A 249     -18.841   4.196   5.324  1.00 97.09           H  
ATOM   4089  HB  ILE A 249     -16.539   2.288   4.993  1.00 97.09           H  
ATOM   4090 HG13 ILE A 249     -18.191   2.834   3.141  1.00 97.09           H  
ATOM   4091 HG12 ILE A 249     -19.426   2.071   4.091  1.00 97.09           H  
ATOM   4092 HG21 ILE A 249     -17.926   0.418   5.988  1.00 97.09           H  
ATOM   4093 HG22 ILE A 249     -17.262   1.526   7.163  1.00 97.09           H  
ATOM   4094 HG23 ILE A 249     -18.959   1.636   6.713  1.00 97.09           H  
ATOM   4095 HD11 ILE A 249     -17.904   0.759   2.211  1.00 97.09           H  
ATOM   4096 HD12 ILE A 249     -16.967   0.379   3.647  1.00 97.09           H  
ATOM   4097 HD13 ILE A 249     -18.669  -0.066   3.561  1.00 97.09           H  
ATOM   4098  N   ASN A 250     -16.297   4.477   7.425  1.00 96.36           N  
ATOM   4099  CA  ASN A 250     -15.933   4.929   8.779  1.00 96.36           C  
ATOM   4100  C   ASN A 250     -16.577   6.275   9.138  1.00 96.36           C  
ATOM   4101  O   ASN A 250     -17.058   6.424  10.260  1.00 96.36           O  
ATOM   4102  CB  ASN A 250     -14.401   5.060   8.945  1.00 96.36           C  
ATOM   4103  CG  ASN A 250     -13.647   3.754   9.157  1.00 96.36           C  
ATOM   4104  ND2 ASN A 250     -12.335   3.854   9.322  1.00 96.36           N  
ATOM   4105  OD1 ASN A 250     -14.222   2.673   9.224  1.00 96.36           O  
ATOM   4106  H   ASN A 250     -15.538   4.272   6.781  1.00 96.36           H  
ATOM   4107  HA  ASN A 250     -16.310   4.152   9.447  1.00 96.36           H  
ATOM   4108  HB3 ASN A 250     -14.196   5.648   9.842  1.00 96.36           H  
ATOM   4109  HB2 ASN A 250     -13.958   5.614   8.122  1.00 96.36           H  
ATOM   4110 HD22 ASN A 250     -11.823   3.017   9.603  1.00 96.36           H  
ATOM   4111 HD21 ASN A 250     -11.846   4.732   9.261  1.00 96.36           H  
ATOM   4112  N   CYS A 251     -16.594   7.220   8.188  1.00 96.78           N  
ATOM   4113  CA  CYS A 251     -17.246   8.520   8.348  1.00 96.78           C  
ATOM   4114  C   CYS A 251     -18.767   8.362   8.526  1.00 96.78           C  
ATOM   4115  O   CYS A 251     -19.318   8.933   9.463  1.00 96.78           O  
ATOM   4116  CB  CYS A 251     -16.929   9.501   7.204  1.00 96.78           C  
ATOM   4117  SG  CYS A 251     -15.145   9.846   7.150  1.00 96.78           S  
ATOM   4118  H   CYS A 251     -16.164   7.028   7.292  1.00 96.78           H  
ATOM   4119  HA  CYS A 251     -16.860   8.963   9.268  1.00 96.78           H  
ATOM   4120  HB3 CYS A 251     -17.461  10.441   7.358  1.00 96.78           H  
ATOM   4121  HB2 CYS A 251     -17.254   9.113   6.239  1.00 96.78           H  
ATOM   4122  HG  CYS A 251     -14.772   8.624   6.732  1.00 96.78           H  
ATOM   4123  N   ILE A 252     -19.410   7.540   7.683  1.00 96.93           N  
ATOM   4124  CA  ILE A 252     -20.836   7.213   7.780  1.00 96.93           C  
ATOM   4125  C   ILE A 252     -21.195   6.544   9.128  1.00 96.93           C  
ATOM   4126  O   ILE A 252     -22.162   6.965   9.764  1.00 96.93           O  
ATOM   4127  CB  ILE A 252     -21.321   6.337   6.581  1.00 96.93           C  
ATOM   4128  CG1 ILE A 252     -21.206   7.116   5.248  1.00 96.93           C  
ATOM   4129  CG2 ILE A 252     -22.757   5.777   6.719  1.00 96.93           C  
ATOM   4130  CD1 ILE A 252     -21.260   6.225   3.998  1.00 96.93           C  
ATOM   4131  H   ILE A 252     -18.889   7.094   6.932  1.00 96.93           H  
ATOM   4132  HA  ILE A 252     -21.380   8.159   7.742  1.00 96.93           H  
ATOM   4133  HB  ILE A 252     -20.651   5.478   6.520  1.00 96.93           H  
ATOM   4134 HG13 ILE A 252     -20.278   7.685   5.212  1.00 96.93           H  
ATOM   4135 HG12 ILE A 252     -21.999   7.863   5.194  1.00 96.93           H  
ATOM   4136 HG21 ILE A 252     -23.039   5.177   5.854  1.00 96.93           H  
ATOM   4137 HG22 ILE A 252     -22.869   5.125   7.585  1.00 96.93           H  
ATOM   4138 HG23 ILE A 252     -23.485   6.583   6.811  1.00 96.93           H  
ATOM   4139 HD11 ILE A 252     -20.879   6.761   3.128  1.00 96.93           H  
ATOM   4140 HD12 ILE A 252     -20.656   5.325   4.118  1.00 96.93           H  
ATOM   4141 HD13 ILE A 252     -22.280   5.919   3.767  1.00 96.93           H  
ATOM   4142  N   ILE A 253     -20.383   5.573   9.573  1.00 95.26           N  
ATOM   4143  CA  ILE A 253     -20.506   4.922  10.879  1.00 95.26           C  
ATOM   4144  C   ILE A 253     -20.322   5.919  12.049  1.00 95.26           C  
ATOM   4145  O   ILE A 253     -21.125   5.901  12.982  1.00 95.26           O  
ATOM   4146  CB  ILE A 253     -19.537   3.701  11.015  1.00 95.26           C  
ATOM   4147  CG1 ILE A 253     -19.985   2.548  10.081  1.00 95.26           C  
ATOM   4148  CG2 ILE A 253     -19.350   3.153  12.451  1.00 95.26           C  
ATOM   4149  CD1 ILE A 253     -18.921   1.458   9.872  1.00 95.26           C  
ATOM   4150  H   ILE A 253     -19.626   5.248   8.973  1.00 95.26           H  
ATOM   4151  HA  ILE A 253     -21.529   4.544  10.946  1.00 95.26           H  
ATOM   4152  HB  ILE A 253     -18.557   4.034  10.673  1.00 95.26           H  
ATOM   4153 HG13 ILE A 253     -20.264   2.938   9.102  1.00 95.26           H  
ATOM   4154 HG12 ILE A 253     -20.894   2.092  10.476  1.00 95.26           H  
ATOM   4155 HG21 ILE A 253     -18.658   2.311  12.474  1.00 95.26           H  
ATOM   4156 HG22 ILE A 253     -18.934   3.896  13.129  1.00 95.26           H  
ATOM   4157 HG23 ILE A 253     -20.297   2.814  12.871  1.00 95.26           H  
ATOM   4158 HD11 ILE A 253     -19.167   0.839   9.009  1.00 95.26           H  
ATOM   4159 HD12 ILE A 253     -17.934   1.889   9.696  1.00 95.26           H  
ATOM   4160 HD13 ILE A 253     -18.849   0.792  10.732  1.00 95.26           H  
ATOM   4161  N   TYR A 254     -19.326   6.813  11.958  1.00 95.52           N  
ATOM   4162  CA  TYR A 254     -19.097   7.919  12.897  1.00 95.52           C  
ATOM   4163  C   TYR A 254     -20.296   8.890  12.987  1.00 95.52           C  
ATOM   4164  O   TYR A 254     -20.682   9.279  14.090  1.00 95.52           O  
ATOM   4165  CB  TYR A 254     -17.764   8.627  12.555  1.00 95.52           C  
ATOM   4166  CG  TYR A 254     -17.477   9.922  13.301  1.00 95.52           C  
ATOM   4167  CD1 TYR A 254     -17.628  11.162  12.644  1.00 95.52           C  
ATOM   4168  CD2 TYR A 254     -17.087   9.894  14.656  1.00 95.52           C  
ATOM   4169  CE1 TYR A 254     -17.414  12.364  13.344  1.00 95.52           C  
ATOM   4170  CE2 TYR A 254     -16.878  11.098  15.358  1.00 95.52           C  
ATOM   4171  OH  TYR A 254     -16.879  13.507  15.382  1.00 95.52           O  
ATOM   4172  CZ  TYR A 254     -17.052  12.334  14.704  1.00 95.52           C  
ATOM   4173  H   TYR A 254     -18.677   6.748  11.176  1.00 95.52           H  
ATOM   4174  HA  TYR A 254     -18.979   7.469  13.885  1.00 95.52           H  
ATOM   4175  HB3 TYR A 254     -17.747   8.860  11.492  1.00 95.52           H  
ATOM   4176  HB2 TYR A 254     -16.930   7.944  12.710  1.00 95.52           H  
ATOM   4177  HD1 TYR A 254     -17.926  11.198  11.605  1.00 95.52           H  
ATOM   4178  HD2 TYR A 254     -16.964   8.952  15.170  1.00 95.52           H  
ATOM   4179  HE1 TYR A 254     -17.545  13.307  12.832  1.00 95.52           H  
ATOM   4180  HE2 TYR A 254     -16.593  11.059  16.400  1.00 95.52           H  
ATOM   4181  HH  TYR A 254     -16.813  13.375  16.338  1.00 95.52           H  
ATOM   4182  N   PHE A 255     -20.914   9.205  11.840  1.00 95.90           N  
ATOM   4183  CA  PHE A 255     -22.141  10.003  11.736  1.00 95.90           C  
ATOM   4184  C   PHE A 255     -23.420   9.250  12.174  1.00 95.90           C  
ATOM   4185  O   PHE A 255     -24.500   9.842  12.139  1.00 95.90           O  
ATOM   4186  CB  PHE A 255     -22.295  10.550  10.295  1.00 95.90           C  
ATOM   4187  CG  PHE A 255     -21.186  11.452   9.761  1.00 95.90           C  
ATOM   4188  CD1 PHE A 255     -20.532  12.396  10.586  1.00 95.90           C  
ATOM   4189  CD2 PHE A 255     -20.915  11.464   8.375  1.00 95.90           C  
ATOM   4190  CE1 PHE A 255     -19.578  13.250  10.047  1.00 95.90           C  
ATOM   4191  CE2 PHE A 255     -19.957  12.325   7.855  1.00 95.90           C  
ATOM   4192  CZ  PHE A 255     -19.285  13.208   8.690  1.00 95.90           C  
ATOM   4193  H   PHE A 255     -20.497   8.909  10.960  1.00 95.90           H  
ATOM   4194  HA  PHE A 255     -22.057  10.848  12.420  1.00 95.90           H  
ATOM   4195  HB3 PHE A 255     -23.229  11.108  10.209  1.00 95.90           H  
ATOM   4196  HB2 PHE A 255     -22.397   9.703   9.615  1.00 95.90           H  
ATOM   4197  HD1 PHE A 255     -20.748  12.459  11.642  1.00 95.90           H  
ATOM   4198  HD2 PHE A 255     -21.436  10.789   7.711  1.00 95.90           H  
ATOM   4199  HE1 PHE A 255     -19.064  13.953  10.687  1.00 95.90           H  
ATOM   4200  HE2 PHE A 255     -19.739  12.312   6.797  1.00 95.90           H  
ATOM   4201  HZ  PHE A 255     -18.541  13.876   8.280  1.00 95.90           H  
ATOM   4202  N   ASN A 256     -23.294   7.978  12.583  1.00 92.91           N  
ATOM   4203  CA  ASN A 256     -24.354   7.068  13.049  1.00 92.91           C  
ATOM   4204  C   ASN A 256     -25.311   6.654  11.913  1.00 92.91           C  
ATOM   4205  O   ASN A 256     -26.476   6.343  12.171  1.00 92.91           O  
ATOM   4206  CB  ASN A 256     -25.114   7.611  14.294  1.00 92.91           C  
ATOM   4207  CG  ASN A 256     -24.238   7.808  15.532  1.00 92.91           C  
ATOM   4208  ND2 ASN A 256     -24.253   8.998  16.121  1.00 92.91           N  
ATOM   4209  OD1 ASN A 256     -23.572   6.881  15.987  1.00 92.91           O  
ATOM   4210  H   ASN A 256     -22.368   7.565  12.567  1.00 92.91           H  
ATOM   4211  HA  ASN A 256     -23.838   6.155  13.349  1.00 92.91           H  
ATOM   4212  HB3 ASN A 256     -25.882   6.895  14.590  1.00 92.91           H  
ATOM   4213  HB2 ASN A 256     -25.651   8.529  14.053  1.00 92.91           H  
ATOM   4214 HD22 ASN A 256     -23.698   9.172  16.947  1.00 92.91           H  
ATOM   4215 HD21 ASN A 256     -24.811   9.757  15.754  1.00 92.91           H  
ATOM   4216  N   GLY A 257     -24.811   6.624  10.672  1.00 94.52           N  
ATOM   4217  CA  GLY A 257     -25.514   6.075   9.518  1.00 94.52           C  
ATOM   4218  C   GLY A 257     -25.298   4.555   9.499  1.00 94.52           C  
ATOM   4219  O   GLY A 257     -24.245   4.061   9.911  1.00 94.52           O  
ATOM   4220  H   GLY A 257     -23.825   6.837  10.530  1.00 94.52           H  
ATOM   4221  HA3 GLY A 257     -25.103   6.509   8.607  1.00 94.52           H  
ATOM   4222  HA2 GLY A 257     -26.577   6.324   9.545  1.00 94.52           H  
ATOM   4223  N   GLU A 258     -26.297   3.813   9.011  1.00 93.59           N  
ATOM   4224  CA  GLU A 258     -26.251   2.358   8.886  1.00 93.59           C  
ATOM   4225  C   GLU A 258     -25.485   1.954   7.613  1.00 93.59           C  
ATOM   4226  O   GLU A 258     -25.796   2.458   6.532  1.00 93.59           O  
ATOM   4227  CB  GLU A 258     -27.687   1.792   8.866  1.00 93.59           C  
ATOM   4228  CG  GLU A 258     -28.516   2.139  10.128  1.00 93.59           C  
ATOM   4229  CD  GLU A 258     -29.932   1.548  10.173  1.00 93.59           C  
ATOM   4230  OE1 GLU A 258     -30.622   1.786  11.183  1.00 93.59           O  
ATOM   4231  OE2 GLU A 258     -30.358   0.859   9.223  1.00 93.59           O1-
ATOM   4232  H   GLU A 258     -27.123   4.262   8.645  1.00 93.59           H  
ATOM   4233  HA  GLU A 258     -25.738   1.943   9.757  1.00 93.59           H  
ATOM   4234  HB3 GLU A 258     -27.631   0.707   8.762  1.00 93.59           H  
ATOM   4235  HB2 GLU A 258     -28.210   2.149   7.978  1.00 93.59           H  
ATOM   4236  HG3 GLU A 258     -28.604   3.223  10.225  1.00 93.59           H  
ATOM   4237  HG2 GLU A 258     -27.974   1.800  11.013  1.00 93.59           H  
ATOM   4238  N   VAL A 259     -24.534   1.029   7.763  1.00 94.18           N  
ATOM   4239  CA  VAL A 259     -23.828   0.362   6.672  1.00 94.18           C  
ATOM   4240  C   VAL A 259     -23.961  -1.155   6.957  1.00 94.18           C  
ATOM   4241  O   VAL A 259     -23.580  -1.571   8.057  1.00 94.18           O  
ATOM   4242  CB  VAL A 259     -22.312   0.732   6.669  1.00 94.18           C  
ATOM   4243  CG1 VAL A 259     -21.528   0.015   5.547  1.00 94.18           C  
ATOM   4244  CG2 VAL A 259     -22.102   2.254   6.548  1.00 94.18           C  
ATOM   4245  H   VAL A 259     -24.346   0.647   8.680  1.00 94.18           H  
ATOM   4246  HA  VAL A 259     -24.244   0.646   5.708  1.00 94.18           H  
ATOM   4247  HB  VAL A 259     -21.866   0.427   7.618  1.00 94.18           H  
ATOM   4248 HG11 VAL A 259     -20.485   0.326   5.529  1.00 94.18           H  
ATOM   4249 HG12 VAL A 259     -21.522  -1.067   5.671  1.00 94.18           H  
ATOM   4250 HG13 VAL A 259     -21.950   0.234   4.566  1.00 94.18           H  
ATOM   4251 HG21 VAL A 259     -21.046   2.516   6.487  1.00 94.18           H  
ATOM   4252 HG22 VAL A 259     -22.592   2.654   5.659  1.00 94.18           H  
ATOM   4253 HG23 VAL A 259     -22.505   2.779   7.414  1.00 94.18           H  
ATOM   4254  N   PRO A 260     -24.540  -1.948   6.021  1.00 94.03           N  
ATOM   4255  CA  PRO A 260     -24.591  -3.421   6.148  1.00 94.03           C  
ATOM   4256  C   PRO A 260     -23.212  -4.075   6.351  1.00 94.03           C  
ATOM   4257  O   PRO A 260     -22.237  -3.635   5.739  1.00 94.03           O  
ATOM   4258  CB  PRO A 260     -25.232  -3.882   4.826  1.00 94.03           C  
ATOM   4259  CG  PRO A 260     -26.038  -2.690   4.341  1.00 94.03           C  
ATOM   4260  CD  PRO A 260     -25.200  -1.501   4.792  1.00 94.03           C  
ATOM   4261  HA  PRO A 260     -25.251  -3.654   6.986  1.00 94.03           H  
ATOM   4262  HB3 PRO A 260     -25.848  -4.774   4.949  1.00 94.03           H  
ATOM   4263  HB2 PRO A 260     -24.465  -4.120   4.089  1.00 94.03           H  
ATOM   4264  HG3 PRO A 260     -27.000  -2.672   4.856  1.00 94.03           H  
ATOM   4265  HG2 PRO A 260     -26.233  -2.703   3.268  1.00 94.03           H  
ATOM   4266  HD2 PRO A 260     -24.439  -1.256   4.049  1.00 94.03           H  
ATOM   4267  HD3 PRO A 260     -25.839  -0.629   4.936  1.00 94.03           H  
ATOM   4268  N   GLN A 261     -23.161  -5.132   7.175  1.00 90.79           N  
ATOM   4269  CA  GLN A 261     -21.937  -5.873   7.499  1.00 90.79           C  
ATOM   4270  C   GLN A 261     -21.206  -6.411   6.253  1.00 90.79           C  
ATOM   4271  O   GLN A 261     -19.989  -6.286   6.172  1.00 90.79           O  
ATOM   4272  CB  GLN A 261     -22.252  -6.966   8.547  1.00 90.79           C  
ATOM   4273  CG  GLN A 261     -21.042  -7.824   8.984  1.00 90.79           C  
ATOM   4274  CD  GLN A 261     -21.291  -8.582  10.290  1.00 90.79           C  
ATOM   4275  NE2 GLN A 261     -20.972  -9.869  10.348  1.00 90.79           N  
ATOM   4276  OE1 GLN A 261     -21.749  -8.005  11.273  1.00 90.79           O  
ATOM   4277  H   GLN A 261     -24.005  -5.437   7.638  1.00 90.79           H  
ATOM   4278  HA  GLN A 261     -21.259  -5.158   7.971  1.00 90.79           H  
ATOM   4279  HB3 GLN A 261     -23.037  -7.627   8.177  1.00 90.79           H  
ATOM   4280  HB2 GLN A 261     -22.670  -6.465   9.422  1.00 90.79           H  
ATOM   4281  HG3 GLN A 261     -20.182  -7.176   9.153  1.00 90.79           H  
ATOM   4282  HG2 GLN A 261     -20.755  -8.518   8.192  1.00 90.79           H  
ATOM   4283 HE22 GLN A 261     -21.104 -10.373  11.210  1.00 90.79           H  
ATOM   4284 HE21 GLN A 261     -20.606 -10.385   9.551  1.00 90.79           H  
ATOM   4285  N   LEU A 262     -21.965  -6.921   5.272  1.00 93.10           N  
ATOM   4286  CA  LEU A 262     -21.436  -7.388   3.988  1.00 93.10           C  
ATOM   4287  C   LEU A 262     -20.809  -6.251   3.152  1.00 93.10           C  
ATOM   4288  O   LEU A 262     -19.742  -6.449   2.576  1.00 93.10           O  
ATOM   4289  CB  LEU A 262     -22.548  -8.159   3.233  1.00 93.10           C  
ATOM   4290  CG  LEU A 262     -22.194  -8.716   1.829  1.00 93.10           C  
ATOM   4291  CD1 LEU A 262     -20.975  -9.667   1.837  1.00 93.10           C  
ATOM   4292  CD2 LEU A 262     -23.433  -9.358   1.168  1.00 93.10           C  
ATOM   4293  H   LEU A 262     -22.963  -6.972   5.406  1.00 93.10           H  
ATOM   4294  HA  LEU A 262     -20.633  -8.088   4.222  1.00 93.10           H  
ATOM   4295  HB3 LEU A 262     -23.410  -7.498   3.127  1.00 93.10           H  
ATOM   4296  HB2 LEU A 262     -22.882  -8.988   3.858  1.00 93.10           H  
ATOM   4297  HG  LEU A 262     -21.927  -7.866   1.199  1.00 93.10           H  
ATOM   4298 HD11 LEU A 262     -21.200 -10.656   1.439  1.00 93.10           H  
ATOM   4299 HD12 LEU A 262     -20.170  -9.263   1.224  1.00 93.10           H  
ATOM   4300 HD13 LEU A 262     -20.564  -9.820   2.833  1.00 93.10           H  
ATOM   4301 HD21 LEU A 262     -23.631  -8.904   0.196  1.00 93.10           H  
ATOM   4302 HD22 LEU A 262     -23.324 -10.430   1.004  1.00 93.10           H  
ATOM   4303 HD23 LEU A 262     -24.334  -9.226   1.767  1.00 93.10           H  
ATOM   4304  N   VAL A 263     -21.450  -5.073   3.130  1.00 95.61           N  
ATOM   4305  CA  VAL A 263     -20.962  -3.882   2.427  1.00 95.61           C  
ATOM   4306  C   VAL A 263     -19.665  -3.338   3.066  1.00 95.61           C  
ATOM   4307  O   VAL A 263     -18.714  -3.032   2.345  1.00 95.61           O  
ATOM   4308  CB  VAL A 263     -22.054  -2.769   2.372  1.00 95.61           C  
ATOM   4309  CG1 VAL A 263     -21.575  -1.396   1.854  1.00 95.61           C  
ATOM   4310  CG2 VAL A 263     -23.262  -3.231   1.535  1.00 95.61           C  
ATOM   4311  H   VAL A 263     -22.272  -4.952   3.700  1.00 95.61           H  
ATOM   4312  HA  VAL A 263     -20.722  -4.177   1.403  1.00 95.61           H  
ATOM   4313  HB  VAL A 263     -22.415  -2.601   3.387  1.00 95.61           H  
ATOM   4314 HG11 VAL A 263     -22.408  -0.698   1.763  1.00 95.61           H  
ATOM   4315 HG12 VAL A 263     -20.854  -0.930   2.525  1.00 95.61           H  
ATOM   4316 HG13 VAL A 263     -21.110  -1.483   0.872  1.00 95.61           H  
ATOM   4317 HG21 VAL A 263     -24.065  -2.493   1.558  1.00 95.61           H  
ATOM   4318 HG22 VAL A 263     -22.984  -3.384   0.492  1.00 95.61           H  
ATOM   4319 HG23 VAL A 263     -23.679  -4.170   1.899  1.00 95.61           H  
ATOM   4320  N   LEU A 264     -19.632  -3.300   4.406  1.00 95.05           N  
ATOM   4321  CA  LEU A 264     -18.442  -3.007   5.207  1.00 95.05           C  
ATOM   4322  C   LEU A 264     -17.310  -4.016   4.927  1.00 95.05           C  
ATOM   4323  O   LEU A 264     -16.202  -3.600   4.595  1.00 95.05           O  
ATOM   4324  CB  LEU A 264     -18.854  -2.907   6.699  1.00 95.05           C  
ATOM   4325  CG  LEU A 264     -17.739  -2.920   7.776  1.00 95.05           C  
ATOM   4326  CD1 LEU A 264     -16.694  -1.797   7.609  1.00 95.05           C  
ATOM   4327  CD2 LEU A 264     -18.345  -2.942   9.194  1.00 95.05           C  
ATOM   4328  H   LEU A 264     -20.473  -3.555   4.916  1.00 95.05           H  
ATOM   4329  HA  LEU A 264     -18.080  -2.027   4.893  1.00 95.05           H  
ATOM   4330  HB3 LEU A 264     -19.519  -3.742   6.921  1.00 95.05           H  
ATOM   4331  HB2 LEU A 264     -19.461  -2.010   6.830  1.00 95.05           H  
ATOM   4332  HG  LEU A 264     -17.198  -3.858   7.667  1.00 95.05           H  
ATOM   4333 HD11 LEU A 264     -16.868  -0.958   8.283  1.00 95.05           H  
ATOM   4334 HD12 LEU A 264     -15.691  -2.173   7.813  1.00 95.05           H  
ATOM   4335 HD13 LEU A 264     -16.672  -1.394   6.598  1.00 95.05           H  
ATOM   4336 HD21 LEU A 264     -18.111  -3.882   9.694  1.00 95.05           H  
ATOM   4337 HD22 LEU A 264     -17.967  -2.139   9.827  1.00 95.05           H  
ATOM   4338 HD23 LEU A 264     -19.432  -2.850   9.180  1.00 95.05           H  
ATOM   4339  N   TYR A 265     -17.625  -5.316   5.002  1.00 95.72           N  
ATOM   4340  CA  TYR A 265     -16.693  -6.427   4.781  1.00 95.72           C  
ATOM   4341  C   TYR A 265     -16.104  -6.431   3.359  1.00 95.72           C  
ATOM   4342  O   TYR A 265     -14.902  -6.638   3.219  1.00 95.72           O  
ATOM   4343  CB  TYR A 265     -17.303  -7.807   5.155  1.00  0.00           C  
ATOM   4344  CG  TYR A 265     -17.406  -8.100   6.659  1.00  0.00           C  
ATOM   4345  CD1 TYR A 265     -17.224  -7.111   7.632  1.00  0.00           C  
ATOM   4346  CD2 TYR A 265     -17.676  -9.408   7.066  1.00  0.00           C  
ATOM   4347  CE1 TYR A 265     -17.292  -7.426   8.982  1.00  0.00           C  
ATOM   4348  CE2 TYR A 265     -17.725  -9.726   8.422  1.00  0.00           C  
ATOM   4349  CZ  TYR A 265     -17.529  -8.744   9.391  1.00  0.00           C  
ATOM   4350  OH  TYR A 265     -17.552  -9.169  10.702  1.00  0.00           O  
ATOM   4351  H   TYR A 265     -18.556  -5.583   5.316  1.00 95.72           H  
ATOM   4352  HA  TYR A 265     -15.831  -6.256   5.428  1.00 95.72           H  
ATOM   4353  HB2 TYR A 265     -18.294  -7.906   4.710  1.00  0.00           H  
ATOM   4354  HB3 TYR A 265     -16.698  -8.605   4.724  1.00  0.00           H  
ATOM   4355  HD1 TYR A 265     -17.020  -6.087   7.370  1.00  0.00           H  
ATOM   4356  HD2 TYR A 265     -17.822 -10.191   6.337  1.00  0.00           H  
ATOM   4357  HE1 TYR A 265     -17.137  -6.623   9.683  1.00  0.00           H  
ATOM   4358  HE2 TYR A 265     -17.902 -10.746   8.725  1.00  0.00           H  
ATOM   4359  N   MET A 266     -16.911  -6.134   2.332  1.00 96.85           N  
ATOM   4360  CA  MET A 266     -16.419  -5.940   0.965  1.00 96.85           C  
ATOM   4361  C   MET A 266     -15.457  -4.742   0.833  1.00 96.85           C  
ATOM   4362  O   MET A 266     -14.523  -4.820   0.038  1.00 96.85           O  
ATOM   4363  CB  MET A 266     -17.592  -5.823  -0.030  1.00 96.85           C  
ATOM   4364  CG  MET A 266     -18.279  -7.162  -0.354  1.00 96.85           C  
ATOM   4365  SD  MET A 266     -17.239  -8.456  -1.099  1.00 96.85           S  
ATOM   4366  CE  MET A 266     -16.626  -7.607  -2.580  1.00 96.85           C  
ATOM   4367  H   MET A 266     -17.910  -6.022   2.489  1.00 96.85           H  
ATOM   4368  HA  MET A 266     -15.828  -6.820   0.705  1.00 96.85           H  
ATOM   4369  HB3 MET A 266     -17.246  -5.378  -0.964  1.00 96.85           H  
ATOM   4370  HB2 MET A 266     -18.331  -5.121   0.357  1.00 96.85           H  
ATOM   4371  HG3 MET A 266     -19.124  -6.981  -1.019  1.00 96.85           H  
ATOM   4372  HG2 MET A 266     -18.701  -7.581   0.558  1.00 96.85           H  
ATOM   4373  HE1 MET A 266     -16.076  -8.305  -3.211  1.00 96.85           H  
ATOM   4374  HE2 MET A 266     -17.452  -7.197  -3.161  1.00 96.85           H  
ATOM   4375  HE3 MET A 266     -15.950  -6.794  -2.310  1.00 96.85           H  
ATOM   4376  N   GLY A 267     -15.659  -3.686   1.633  1.00 97.59           N  
ATOM   4377  CA  GLY A 267     -14.756  -2.538   1.731  1.00 97.59           C  
ATOM   4378  C   GLY A 267     -13.418  -2.951   2.368  1.00 97.59           C  
ATOM   4379  O   GLY A 267     -12.361  -2.547   1.882  1.00 97.59           O  
ATOM   4380  H   GLY A 267     -16.441  -3.707   2.278  1.00 97.59           H  
ATOM   4381  HA3 GLY A 267     -15.221  -1.767   2.346  1.00 97.59           H  
ATOM   4382  HA2 GLY A 267     -14.587  -2.107   0.743  1.00 97.59           H  
ATOM   4383  N   ILE A 268     -13.458  -3.794   3.410  1.00 96.64           N  
ATOM   4384  CA  ILE A 268     -12.278  -4.376   4.055  1.00 96.64           C  
ATOM   4385  C   ILE A 268     -11.488  -5.266   3.065  1.00 96.64           C  
ATOM   4386  O   ILE A 268     -10.298  -5.020   2.864  1.00 96.64           O  
ATOM   4387  CB  ILE A 268     -12.625  -5.184   5.347  1.00 96.64           C  
ATOM   4388  CG1 ILE A 268     -13.325  -4.305   6.410  1.00 96.64           C  
ATOM   4389  CG2 ILE A 268     -11.405  -5.888   5.980  1.00 96.64           C  
ATOM   4390  CD1 ILE A 268     -13.988  -5.106   7.546  1.00 96.64           C  
ATOM   4391  H   ILE A 268     -14.362  -4.069   3.781  1.00 96.64           H  
ATOM   4392  HA  ILE A 268     -11.631  -3.547   4.345  1.00 96.64           H  
ATOM   4393  HB  ILE A 268     -13.326  -5.968   5.069  1.00 96.64           H  
ATOM   4394 HG13 ILE A 268     -14.091  -3.685   5.950  1.00 96.64           H  
ATOM   4395 HG12 ILE A 268     -12.609  -3.599   6.828  1.00 96.64           H  
ATOM   4396 HG21 ILE A 268     -11.660  -6.368   6.924  1.00 96.64           H  
ATOM   4397 HG22 ILE A 268     -11.004  -6.674   5.339  1.00 96.64           H  
ATOM   4398 HG23 ILE A 268     -10.596  -5.184   6.175  1.00 96.64           H  
ATOM   4399 HD11 ILE A 268     -14.916  -4.633   7.865  1.00 96.64           H  
ATOM   4400 HD12 ILE A 268     -14.223  -6.128   7.249  1.00 96.64           H  
ATOM   4401 HD13 ILE A 268     -13.340  -5.162   8.421  1.00 96.64           H  
ATOM   4402  N   LEU A 269     -12.171  -6.214   2.403  1.00 97.83           N  
ATOM   4403  CA  LEU A 269     -11.589  -7.106   1.392  1.00 97.83           C  
ATOM   4404  C   LEU A 269     -10.965  -6.339   0.215  1.00 97.83           C  
ATOM   4405  O   LEU A 269      -9.865  -6.683  -0.210  1.00 97.83           O  
ATOM   4406  CB  LEU A 269     -12.645  -8.100   0.859  1.00 97.83           C  
ATOM   4407  CG  LEU A 269     -13.146  -9.126   1.892  1.00 97.83           C  
ATOM   4408  CD1 LEU A 269     -14.351  -9.917   1.342  1.00 97.83           C  
ATOM   4409  CD2 LEU A 269     -12.020 -10.042   2.404  1.00 97.83           C  
ATOM   4410  H   LEU A 269     -13.154  -6.357   2.628  1.00 97.83           H  
ATOM   4411  HA  LEU A 269     -10.783  -7.662   1.875  1.00 97.83           H  
ATOM   4412  HB3 LEU A 269     -12.235  -8.644   0.005  1.00 97.83           H  
ATOM   4413  HB2 LEU A 269     -13.491  -7.533   0.467  1.00 97.83           H  
ATOM   4414  HG  LEU A 269     -13.498  -8.578   2.761  1.00 97.83           H  
ATOM   4415 HD11 LEU A 269     -15.247  -9.715   1.929  1.00 97.83           H  
ATOM   4416 HD12 LEU A 269     -14.584  -9.649   0.311  1.00 97.83           H  
ATOM   4417 HD13 LEU A 269     -14.191 -10.994   1.355  1.00 97.83           H  
ATOM   4418 HD21 LEU A 269     -12.390 -11.016   2.721  1.00 97.83           H  
ATOM   4419 HD22 LEU A 269     -11.246 -10.204   1.655  1.00 97.83           H  
ATOM   4420 HD23 LEU A 269     -11.539  -9.601   3.279  1.00 97.83           H  
ATOM   4421  N   LEU A 270     -11.657  -5.296  -0.264  1.00 97.95           N  
ATOM   4422  CA  LEU A 270     -11.173  -4.373  -1.288  1.00 97.95           C  
ATOM   4423  C   LEU A 270      -9.861  -3.681  -0.866  1.00 97.95           C  
ATOM   4424  O   LEU A 270      -8.905  -3.693  -1.640  1.00 97.95           O  
ATOM   4425  CB  LEU A 270     -12.308  -3.381  -1.650  1.00 97.95           C  
ATOM   4426  CG  LEU A 270     -11.951  -2.227  -2.610  1.00 97.95           C  
ATOM   4427  CD1 LEU A 270     -11.413  -2.728  -3.967  1.00 97.95           C  
ATOM   4428  CD2 LEU A 270     -13.137  -1.252  -2.767  1.00 97.95           C  
ATOM   4429  H   LEU A 270     -12.581  -5.102   0.110  1.00 97.95           H  
ATOM   4430  HA  LEU A 270     -10.951  -4.972  -2.173  1.00 97.95           H  
ATOM   4431  HB3 LEU A 270     -12.680  -2.938  -0.727  1.00 97.95           H  
ATOM   4432  HB2 LEU A 270     -13.144  -3.942  -2.071  1.00 97.95           H  
ATOM   4433  HG  LEU A 270     -11.161  -1.652  -2.133  1.00 97.95           H  
ATOM   4434 HD11 LEU A 270     -11.804  -2.163  -4.812  1.00 97.95           H  
ATOM   4435 HD12 LEU A 270     -10.327  -2.644  -4.007  1.00 97.95           H  
ATOM   4436 HD13 LEU A 270     -11.661  -3.775  -4.142  1.00 97.95           H  
ATOM   4437 HD21 LEU A 270     -12.851  -0.243  -2.469  1.00 97.95           H  
ATOM   4438 HD22 LEU A 270     -13.507  -1.192  -3.791  1.00 97.95           H  
ATOM   4439 HD23 LEU A 270     -13.987  -1.535  -2.145  1.00 97.95           H  
ATOM   4440  N   SER A 271      -9.823  -3.127   0.352  1.00 97.48           N  
ATOM   4441  CA  SER A 271      -8.646  -2.457   0.906  1.00 97.48           C  
ATOM   4442  C   SER A 271      -7.432  -3.407   1.067  1.00 97.48           C  
ATOM   4443  O   SER A 271      -6.314  -3.042   0.697  1.00 97.48           O  
ATOM   4444  CB  SER A 271      -9.066  -1.698   2.187  1.00 97.48           C  
ATOM   4445  OG  SER A 271      -9.224  -2.524   3.327  1.00 97.48           O  
ATOM   4446  H   SER A 271     -10.657  -3.133   0.932  1.00 97.48           H  
ATOM   4447  HA  SER A 271      -8.352  -1.695   0.181  1.00 97.48           H  
ATOM   4448  HB3 SER A 271      -9.985  -1.134   2.018  1.00 97.48           H  
ATOM   4449  HB2 SER A 271      -8.311  -0.956   2.430  1.00 97.48           H  
ATOM   4450  HG  SER A 271      -9.734  -3.316   3.084  1.00 97.48           H  
ATOM   4451  N   HIS A 272      -7.676  -4.636   1.545  1.00 97.55           N  
ATOM   4452  CA  HIS A 272      -6.664  -5.681   1.698  1.00 97.55           C  
ATOM   4453  C   HIS A 272      -6.165  -6.250   0.356  1.00 97.55           C  
ATOM   4454  O   HIS A 272      -4.995  -6.623   0.262  1.00 97.55           O  
ATOM   4455  CB  HIS A 272      -7.193  -6.790   2.628  1.00 97.55           C  
ATOM   4456  CG  HIS A 272      -7.288  -6.405   4.089  1.00 97.55           C  
ATOM   4457  CD2 HIS A 272      -7.015  -5.234   4.766  1.00 97.55           C  
ATOM   4458  ND1 HIS A 272      -7.697  -7.299   5.062  1.00 97.55           N  
ATOM   4459  CE1 HIS A 272      -7.650  -6.670   6.235  1.00 97.55           C  
ATOM   4460  NE2 HIS A 272      -7.228  -5.414   6.136  1.00 97.55           N  
ATOM   4461  H   HIS A 272      -8.615  -4.871   1.856  1.00 97.55           H  
ATOM   4462  HA  HIS A 272      -5.787  -5.235   2.173  1.00 97.55           H  
ATOM   4463  HB3 HIS A 272      -6.546  -7.665   2.565  1.00 97.55           H  
ATOM   4464  HB2 HIS A 272      -8.176  -7.125   2.291  1.00 97.55           H  
ATOM   4465  HD2 HIS A 272      -6.672  -4.285   4.377  1.00 97.55           H  
ATOM   4466  HD1 HIS A 272      -8.006  -8.275   4.946  1.00 97.55           H  
ATOM   4467  HE1 HIS A 272      -7.920  -7.148   7.166  1.00 97.55           H  
ATOM   4468  N   ALA A 273      -7.023  -6.267  -0.676  1.00 97.49           N  
ATOM   4469  CA  ALA A 273      -6.680  -6.708  -2.029  1.00 97.49           C  
ATOM   4470  C   ALA A 273      -5.585  -5.861  -2.705  1.00 97.49           C  
ATOM   4471  O   ALA A 273      -4.921  -6.361  -3.612  1.00 97.49           O  
ATOM   4472  CB  ALA A 273      -7.936  -6.776  -2.909  1.00 97.49           C  
ATOM   4473  H   ALA A 273      -7.992  -6.007  -0.517  1.00 97.49           H  
ATOM   4474  HA  ALA A 273      -6.290  -7.722  -1.941  1.00 97.49           H  
ATOM   4475  HB1 ALA A 273      -7.692  -7.152  -3.904  1.00 97.49           H  
ATOM   4476  HB2 ALA A 273      -8.682  -7.449  -2.487  1.00 97.49           H  
ATOM   4477  HB3 ALA A 273      -8.397  -5.797  -3.036  1.00 97.49           H  
ATOM   4478  N   ASN A 274      -5.363  -4.623  -2.234  1.00 96.94           N  
ATOM   4479  CA  ASN A 274      -4.248  -3.771  -2.665  1.00 96.94           C  
ATOM   4480  C   ASN A 274      -2.880  -4.460  -2.473  1.00 96.94           C  
ATOM   4481  O   ASN A 274      -2.062  -4.432  -3.389  1.00 96.94           O  
ATOM   4482  CB  ASN A 274      -4.306  -2.395  -1.961  1.00 96.94           C  
ATOM   4483  CG  ASN A 274      -3.198  -1.437  -2.417  1.00 96.94           C  
ATOM   4484  ND2 ASN A 274      -3.225  -1.008  -3.675  1.00 96.94           N  
ATOM   4485  OD1 ASN A 274      -2.305  -1.097  -1.646  1.00 96.94           O  
ATOM   4486  H   ASN A 274      -5.941  -4.283  -1.476  1.00 96.94           H  
ATOM   4487  HA  ASN A 274      -4.391  -3.602  -3.732  1.00 96.94           H  
ATOM   4488  HB3 ASN A 274      -4.220  -2.527  -0.882  1.00 96.94           H  
ATOM   4489  HB2 ASN A 274      -5.271  -1.920  -2.135  1.00 96.94           H  
ATOM   4490 HD22 ASN A 274      -2.448  -0.466  -4.028  1.00 96.94           H  
ATOM   4491 HD21 ASN A 274      -3.957  -1.278  -4.311  1.00 96.94           H  
ATOM   4492  N   SER A 275      -2.690  -5.134  -1.332  1.00 97.22           N  
ATOM   4493  CA  SER A 275      -1.436  -5.785  -0.966  1.00 97.22           C  
ATOM   4494  C   SER A 275      -1.020  -6.929  -1.918  1.00 97.22           C  
ATOM   4495  O   SER A 275       0.177  -7.162  -2.070  1.00 97.22           O  
ATOM   4496  CB  SER A 275      -1.533  -6.266   0.494  1.00 97.22           C  
ATOM   4497  OG  SER A 275      -1.698  -5.165   1.375  1.00 97.22           O  
ATOM   4498  H   SER A 275      -3.416  -5.165  -0.626  1.00 97.22           H  
ATOM   4499  HA  SER A 275      -0.655  -5.028  -1.034  1.00 97.22           H  
ATOM   4500  HB3 SER A 275      -0.624  -6.796   0.778  1.00 97.22           H  
ATOM   4501  HB2 SER A 275      -2.355  -6.971   0.623  1.00 97.22           H  
ATOM   4502  HG  SER A 275      -0.849  -4.672   1.408  1.00 97.22           H  
ATOM   4503  N   MET A 276      -1.983  -7.602  -2.572  1.00 96.45           N  
ATOM   4504  CA  MET A 276      -1.691  -8.583  -3.624  1.00 96.45           C  
ATOM   4505  C   MET A 276      -1.620  -7.931  -5.020  1.00 96.45           C  
ATOM   4506  O   MET A 276      -0.892  -8.438  -5.872  1.00 96.45           O  
ATOM   4507  CB  MET A 276      -2.683  -9.765  -3.581  1.00 96.45           C  
ATOM   4508  CG  MET A 276      -4.165  -9.427  -3.810  1.00 96.45           C  
ATOM   4509  SD  MET A 276      -5.259 -10.866  -3.943  1.00 96.45           S  
ATOM   4510  CE  MET A 276      -4.864 -11.432  -5.621  1.00 96.45           C  
ATOM   4511  H   MET A 276      -2.948  -7.334  -2.440  1.00 96.45           H  
ATOM   4512  HA  MET A 276      -0.705  -9.017  -3.444  1.00 96.45           H  
ATOM   4513  HB3 MET A 276      -2.588 -10.268  -2.618  1.00 96.45           H  
ATOM   4514  HB2 MET A 276      -2.365 -10.496  -4.324  1.00 96.45           H  
ATOM   4515  HG3 MET A 276      -4.300  -8.818  -4.704  1.00 96.45           H  
ATOM   4516  HG2 MET A 276      -4.519  -8.833  -2.970  1.00 96.45           H  
ATOM   4517  HE1 MET A 276      -5.469 -12.303  -5.873  1.00 96.45           H  
ATOM   4518  HE2 MET A 276      -5.072 -10.648  -6.350  1.00 96.45           H  
ATOM   4519  HE3 MET A 276      -3.816 -11.713  -5.707  1.00 96.45           H  
ATOM   4520  N   MET A 277      -2.344  -6.824  -5.240  1.00 96.95           N  
ATOM   4521  CA  MET A 277      -2.322  -6.076  -6.499  1.00 96.95           C  
ATOM   4522  C   MET A 277      -1.006  -5.320  -6.749  1.00 96.95           C  
ATOM   4523  O   MET A 277      -0.632  -5.168  -7.910  1.00 96.95           O  
ATOM   4524  CB  MET A 277      -3.527  -5.116  -6.595  1.00 96.95           C  
ATOM   4525  CG  MET A 277      -4.857  -5.794  -6.965  1.00 96.95           C  
ATOM   4526  SD  MET A 277      -4.910  -6.664  -8.564  1.00 96.95           S  
ATOM   4527  CE  MET A 277      -4.304  -5.384  -9.700  1.00 96.95           C  
ATOM   4528  H   MET A 277      -2.932  -6.452  -4.504  1.00 96.95           H  
ATOM   4529  HA  MET A 277      -2.401  -6.802  -7.307  1.00 96.95           H  
ATOM   4530  HB3 MET A 277      -3.326  -4.333  -7.328  1.00 96.95           H  
ATOM   4531  HB2 MET A 277      -3.643  -4.582  -5.653  1.00 96.95           H  
ATOM   4532  HG3 MET A 277      -5.649  -5.045  -6.966  1.00 96.95           H  
ATOM   4533  HG2 MET A 277      -5.128  -6.515  -6.195  1.00 96.95           H  
ATOM   4534  HE1 MET A 277      -4.403  -5.722 -10.731  1.00 96.95           H  
ATOM   4535  HE2 MET A 277      -4.876  -4.462  -9.584  1.00 96.95           H  
ATOM   4536  HE3 MET A 277      -3.251  -5.169  -9.519  1.00 96.95           H  
ATOM   4537  N   ASN A 278      -0.321  -4.865  -5.691  1.00 95.94           N  
ATOM   4538  CA  ASN A 278       0.944  -4.113  -5.790  1.00 95.94           C  
ATOM   4539  C   ASN A 278       2.049  -4.873  -6.576  1.00 95.94           C  
ATOM   4540  O   ASN A 278       2.530  -4.306  -7.559  1.00 95.94           O  
ATOM   4541  CB  ASN A 278       1.393  -3.596  -4.392  1.00 95.94           C  
ATOM   4542  CG  ASN A 278       0.498  -2.502  -3.799  1.00 95.94           C  
ATOM   4543  ND2 ASN A 278       0.451  -2.384  -2.477  1.00 95.94           N  
ATOM   4544  OD1 ASN A 278      -0.160  -1.759  -4.523  1.00 95.94           O  
ATOM   4545  H   ASN A 278      -0.752  -4.928  -4.772  1.00 95.94           H  
ATOM   4546  HA  ASN A 278       0.674  -3.242  -6.389  1.00 95.94           H  
ATOM   4547  HB3 ASN A 278       2.397  -3.176  -4.470  1.00 95.94           H  
ATOM   4548  HB2 ASN A 278       1.448  -4.406  -3.668  1.00 95.94           H  
ATOM   4549 HD22 ASN A 278      -0.206  -1.734  -2.062  1.00 95.94           H  
ATOM   4550 HD21 ASN A 278       0.983  -2.995  -1.845  1.00 95.94           H  
ATOM   4551  N   PRO A 279       2.345  -6.160  -6.253  1.00 96.46           N  
ATOM   4552  CA  PRO A 279       3.102  -7.065  -7.147  1.00 96.46           C  
ATOM   4553  C   PRO A 279       2.598  -7.181  -8.599  1.00 96.46           C  
ATOM   4554  O   PRO A 279       3.409  -7.164  -9.525  1.00 96.46           O  
ATOM   4555  CB  PRO A 279       3.007  -8.433  -6.445  1.00 96.46           C  
ATOM   4556  CG  PRO A 279       2.885  -8.098  -4.975  1.00 96.46           C  
ATOM   4557  CD  PRO A 279       2.094  -6.800  -4.959  1.00 96.46           C  
ATOM   4558  HA  PRO A 279       4.138  -6.722  -7.152  1.00 96.46           H  
ATOM   4559  HB3 PRO A 279       3.866  -9.070  -6.658  1.00 96.46           H  
ATOM   4560  HB2 PRO A 279       2.113  -8.977  -6.757  1.00 96.46           H  
ATOM   4561  HG3 PRO A 279       3.881  -7.919  -4.568  1.00 96.46           H  
ATOM   4562  HG2 PRO A 279       2.421  -8.884  -4.379  1.00 96.46           H  
ATOM   4563  HD2 PRO A 279       1.033  -6.998  -4.835  1.00 96.46           H  
ATOM   4564  HD3 PRO A 279       2.434  -6.200  -4.118  1.00 96.46           H  
ATOM   4565  N   ILE A 280       1.280  -7.340  -8.776  1.00 95.96           N  
ATOM   4566  CA  ILE A 280       0.637  -7.575 -10.070  1.00 95.96           C  
ATOM   4567  C   ILE A 280       0.797  -6.387 -11.045  1.00 95.96           C  
ATOM   4568  O   ILE A 280       1.049  -6.619 -12.228  1.00 95.96           O  
ATOM   4569  CB  ILE A 280      -0.861  -7.988  -9.896  1.00 95.96           C  
ATOM   4570  CG1 ILE A 280      -0.956  -9.369  -9.201  1.00 95.96           C  
ATOM   4571  CG2 ILE A 280      -1.707  -7.988 -11.187  1.00 95.96           C  
ATOM   4572  CD1 ILE A 280      -2.360  -9.733  -8.692  1.00 95.96           C  
ATOM   4573  H   ILE A 280       0.664  -7.324  -7.975  1.00 95.96           H  
ATOM   4574  HA  ILE A 280       1.157  -8.419 -10.526  1.00 95.96           H  
ATOM   4575  HB  ILE A 280      -1.322  -7.257  -9.235  1.00 95.96           H  
ATOM   4576 HG13 ILE A 280      -0.273  -9.416  -8.352  1.00 95.96           H  
ATOM   4577 HG12 ILE A 280      -0.615 -10.143  -9.889  1.00 95.96           H  
ATOM   4578 HG21 ILE A 280      -2.729  -8.317 -10.998  1.00 95.96           H  
ATOM   4579 HG22 ILE A 280      -1.789  -6.991 -11.620  1.00 95.96           H  
ATOM   4580 HG23 ILE A 280      -1.280  -8.649 -11.940  1.00 95.96           H  
ATOM   4581 HD11 ILE A 280      -2.300 -10.425  -7.851  1.00 95.96           H  
ATOM   4582 HD12 ILE A 280      -2.907  -8.857  -8.348  1.00 95.96           H  
ATOM   4583 HD13 ILE A 280      -2.952 -10.214  -9.470  1.00 95.96           H  
ATOM   4584  N   VAL A 281       0.729  -5.144 -10.541  1.00 96.58           N  
ATOM   4585  CA  VAL A 281       1.017  -3.940 -11.329  1.00 96.58           C  
ATOM   4586  C   VAL A 281       2.465  -3.937 -11.870  1.00 96.58           C  
ATOM   4587  O   VAL A 281       2.658  -3.670 -13.057  1.00 96.58           O  
ATOM   4588  CB  VAL A 281       0.745  -2.621 -10.544  1.00 96.58           C  
ATOM   4589  CG1 VAL A 281       1.212  -1.335 -11.268  1.00 96.58           C  
ATOM   4590  CG2 VAL A 281      -0.747  -2.476 -10.197  1.00 96.58           C  
ATOM   4591  H   VAL A 281       0.491  -5.018  -9.561  1.00 96.58           H  
ATOM   4592  HA  VAL A 281       0.351  -3.959 -12.195  1.00 96.58           H  
ATOM   4593  HB  VAL A 281       1.287  -2.671  -9.598  1.00 96.58           H  
ATOM   4594 HG11 VAL A 281       0.815  -0.436 -10.796  1.00 96.58           H  
ATOM   4595 HG12 VAL A 281       2.298  -1.237 -11.266  1.00 96.58           H  
ATOM   4596 HG13 VAL A 281       0.880  -1.325 -12.306  1.00 96.58           H  
ATOM   4597 HG21 VAL A 281      -0.918  -1.589  -9.588  1.00 96.58           H  
ATOM   4598 HG22 VAL A 281      -1.357  -2.385 -11.096  1.00 96.58           H  
ATOM   4599 HG23 VAL A 281      -1.121  -3.329  -9.633  1.00 96.58           H  
ATOM   4600  N   TYR A 282       3.443  -4.300 -11.027  1.00 94.85           N  
ATOM   4601  CA  TYR A 282       4.849  -4.424 -11.424  1.00 94.85           C  
ATOM   4602  C   TYR A 282       5.057  -5.517 -12.486  1.00 94.85           C  
ATOM   4603  O   TYR A 282       5.755  -5.270 -13.468  1.00 94.85           O  
ATOM   4604  CB  TYR A 282       5.755  -4.673 -10.199  1.00 94.85           C  
ATOM   4605  CG  TYR A 282       5.658  -3.686  -9.042  1.00 94.85           C  
ATOM   4606  CD1 TYR A 282       5.312  -2.331  -9.247  1.00 94.85           C  
ATOM   4607  CD2 TYR A 282       5.938  -4.134  -7.733  1.00 94.85           C  
ATOM   4608  CE1 TYR A 282       5.233  -1.444  -8.157  1.00 94.85           C  
ATOM   4609  CE2 TYR A 282       5.860  -3.247  -6.643  1.00 94.85           C  
ATOM   4610  OH  TYR A 282       5.436  -1.044  -5.796  1.00 94.85           O  
ATOM   4611  CZ  TYR A 282       5.508  -1.901  -6.854  1.00 94.85           C  
ATOM   4612  H   TYR A 282       3.221  -4.527 -10.066  1.00 94.85           H  
ATOM   4613  HA  TYR A 282       5.149  -3.482 -11.885  1.00 94.85           H  
ATOM   4614  HB3 TYR A 282       6.795  -4.695 -10.526  1.00 94.85           H  
ATOM   4615  HB2 TYR A 282       5.559  -5.672  -9.805  1.00 94.85           H  
ATOM   4616  HD1 TYR A 282       5.096  -1.954 -10.235  1.00 94.85           H  
ATOM   4617  HD2 TYR A 282       6.213  -5.163  -7.561  1.00 94.85           H  
ATOM   4618  HE1 TYR A 282       4.954  -0.416  -8.335  1.00 94.85           H  
ATOM   4619  HE2 TYR A 282       6.073  -3.604  -5.645  1.00 94.85           H  
ATOM   4620  HH  TYR A 282       5.223  -0.142  -6.054  1.00 94.85           H  
ATOM   4621  N   ALA A 283       4.394  -6.670 -12.311  1.00 93.99           N  
ATOM   4622  CA  ALA A 283       4.419  -7.792 -13.250  1.00 93.99           C  
ATOM   4623  C   ALA A 283       3.863  -7.457 -14.646  1.00 93.99           C  
ATOM   4624  O   ALA A 283       4.352  -8.012 -15.630  1.00 93.99           O  
ATOM   4625  CB  ALA A 283       3.690  -8.996 -12.634  1.00 93.99           C  
ATOM   4626  H   ALA A 283       3.859  -6.797 -11.457  1.00 93.99           H  
ATOM   4627  HA  ALA A 283       5.462  -8.067 -13.396  1.00 93.99           H  
ATOM   4628  HB1 ALA A 283       3.770  -9.871 -13.280  1.00 93.99           H  
ATOM   4629  HB2 ALA A 283       4.116  -9.264 -11.667  1.00 93.99           H  
ATOM   4630  HB3 ALA A 283       2.629  -8.791 -12.489  1.00 93.99           H  
ATOM   4631  N   TYR A 284       2.878  -6.552 -14.722  1.00 94.40           N  
ATOM   4632  CA  TYR A 284       2.387  -6.007 -15.986  1.00 94.40           C  
ATOM   4633  C   TYR A 284       3.308  -4.905 -16.538  1.00 94.40           C  
ATOM   4634  O   TYR A 284       3.705  -4.984 -17.702  1.00 94.40           O  
ATOM   4635  CB  TYR A 284       0.940  -5.480 -15.837  1.00 94.40           C  
ATOM   4636  CG  TYR A 284      -0.155  -6.537 -15.785  1.00 94.40           C  
ATOM   4637  CD1 TYR A 284      -0.316  -7.447 -16.852  1.00 94.40           C  
ATOM   4638  CD2 TYR A 284      -1.051  -6.582 -14.696  1.00 94.40           C  
ATOM   4639  CE1 TYR A 284      -1.351  -8.402 -16.824  1.00 94.40           C  
ATOM   4640  CE2 TYR A 284      -2.091  -7.532 -14.672  1.00 94.40           C  
ATOM   4641  OH  TYR A 284      -3.250  -9.363 -15.701  1.00 94.40           O  
ATOM   4642  CZ  TYR A 284      -2.240  -8.446 -15.733  1.00 94.40           C  
ATOM   4643  H   TYR A 284       2.480  -6.183 -13.866  1.00 94.40           H  
ATOM   4644  HA  TYR A 284       2.379  -6.810 -16.725  1.00 94.40           H  
ATOM   4645  HB3 TYR A 284       0.698  -4.857 -16.700  1.00 94.40           H  
ATOM   4646  HB2 TYR A 284       0.867  -4.817 -14.974  1.00 94.40           H  
ATOM   4647  HD1 TYR A 284       0.347  -7.416 -17.705  1.00 94.40           H  
ATOM   4648  HD2 TYR A 284      -0.949  -5.888 -13.874  1.00 94.40           H  
ATOM   4649  HE1 TYR A 284      -1.456  -9.092 -17.651  1.00 94.40           H  
ATOM   4650  HE2 TYR A 284      -2.775  -7.557 -13.836  1.00 94.40           H  
ATOM   4651  HH  TYR A 284      -3.263  -9.939 -16.478  1.00 94.40           H  
ATOM   4652  N   LYS A 285       3.572  -3.866 -15.736  1.00 93.75           N  
ATOM   4653  CA  LYS A 285       4.097  -2.594 -16.235  1.00 93.75           C  
ATOM   4654  C   LYS A 285       5.631  -2.522 -16.327  1.00 93.75           C  
ATOM   4655  O   LYS A 285       6.128  -1.812 -17.204  1.00 93.75           O  
ATOM   4656  CB  LYS A 285       3.542  -1.432 -15.381  1.00 93.75           C  
ATOM   4657  CG  LYS A 285       2.004  -1.282 -15.382  1.00 93.75           C  
ATOM   4658  CD  LYS A 285       1.378  -1.097 -16.778  1.00 93.75           C  
ATOM   4659  CE  LYS A 285      -0.126  -0.757 -16.716  1.00 93.75           C  
ATOM   4660  NZ  LYS A 285      -0.738  -0.625 -18.052  1.00 93.75           N1+
ATOM   4661  H   LYS A 285       3.246  -3.869 -14.770  1.00 93.75           H  
ATOM   4662  HA  LYS A 285       3.742  -2.448 -17.257  1.00 93.75           H  
ATOM   4663  HB3 LYS A 285       3.974  -0.495 -15.738  1.00 93.75           H  
ATOM   4664  HB2 LYS A 285       3.889  -1.538 -14.352  1.00 93.75           H  
ATOM   4665  HG3 LYS A 285       1.749  -0.425 -14.757  1.00 93.75           H  
ATOM   4666  HG2 LYS A 285       1.547  -2.143 -14.893  1.00 93.75           H  
ATOM   4667  HD3 LYS A 285       1.511  -2.016 -17.352  1.00 93.75           H  
ATOM   4668  HD2 LYS A 285       1.920  -0.315 -17.313  1.00 93.75           H  
ATOM   4669  HE3 LYS A 285      -0.271   0.179 -16.176  1.00 93.75           H  
ATOM   4670  HE2 LYS A 285      -0.661  -1.529 -16.160  1.00 93.75           H  
ATOM   4671  HZ1 LYS A 285      -0.668  -1.483 -18.571  1.00 93.75           H  
ATOM   4672  HZ2 LYS A 285      -1.714  -0.400 -17.960  1.00 93.75           H  
ATOM   4673  HZ3 LYS A 285      -0.300   0.109 -18.579  1.00 93.75           H  
ATOM   4674  N   ILE A 286       6.365  -3.216 -15.449  1.00 92.18           N  
ATOM   4675  CA  ILE A 286       7.825  -3.136 -15.398  1.00 92.18           C  
ATOM   4676  C   ILE A 286       8.408  -4.334 -16.174  1.00 92.18           C  
ATOM   4677  O   ILE A 286       8.254  -5.484 -15.757  1.00 92.18           O  
ATOM   4678  CB  ILE A 286       8.369  -3.114 -13.935  1.00 92.18           C  
ATOM   4679  CG1 ILE A 286       7.759  -1.938 -13.132  1.00 92.18           C  
ATOM   4680  CG2 ILE A 286       9.915  -3.052 -13.864  1.00 92.18           C  
ATOM   4681  CD1 ILE A 286       8.155  -1.914 -11.647  1.00 92.18           C  
ATOM   4682  H   ILE A 286       5.931  -3.873 -14.805  1.00 92.18           H  
ATOM   4683  HA  ILE A 286       8.169  -2.213 -15.871  1.00 92.18           H  
ATOM   4684  HB  ILE A 286       8.052  -4.034 -13.447  1.00 92.18           H  
ATOM   4685 HG13 ILE A 286       6.670  -1.963 -13.188  1.00 92.18           H  
ATOM   4686 HG12 ILE A 286       8.054  -0.994 -13.593  1.00 92.18           H  
ATOM   4687 HG21 ILE A 286      10.273  -3.092 -12.836  1.00 92.18           H  
ATOM   4688 HG22 ILE A 286      10.395  -3.879 -14.382  1.00 92.18           H  
ATOM   4689 HG23 ILE A 286      10.292  -2.129 -14.305  1.00 92.18           H  
ATOM   4690 HD11 ILE A 286       7.413  -1.378 -11.055  1.00 92.18           H  
ATOM   4691 HD12 ILE A 286       8.242  -2.919 -11.235  1.00 92.18           H  
ATOM   4692 HD13 ILE A 286       9.110  -1.410 -11.501  1.00 92.18           H  
ATOM   4693  N   LYS A 287       9.074  -4.036 -17.299  1.00 91.74           N  
ATOM   4694  CA  LYS A 287       9.663  -5.016 -18.217  1.00 91.74           C  
ATOM   4695  C   LYS A 287      10.712  -5.918 -17.539  1.00 91.74           C  
ATOM   4696  O   LYS A 287      10.664  -7.135 -17.714  1.00 91.74           O  
ATOM   4697  CB  LYS A 287      10.217  -4.276 -19.457  1.00 91.74           C  
ATOM   4698  CG  LYS A 287      10.859  -5.182 -20.528  1.00 91.74           C  
ATOM   4699  CD  LYS A 287      11.257  -4.411 -21.798  1.00 91.74           C  
ATOM   4700  CE  LYS A 287      11.959  -5.312 -22.835  1.00 91.74           C  
ATOM   4701  NZ  LYS A 287      12.310  -4.592 -24.073  1.00 91.74           N1+
ATOM   4702  H   LYS A 287       9.135  -3.069 -17.583  1.00 91.74           H  
ATOM   4703  HA  LYS A 287       8.850  -5.665 -18.550  1.00 91.74           H  
ATOM   4704  HB3 LYS A 287      10.950  -3.532 -19.143  1.00 91.74           H  
ATOM   4705  HB2 LYS A 287       9.400  -3.721 -19.920  1.00 91.74           H  
ATOM   4706  HG3 LYS A 287      10.167  -5.984 -20.789  1.00 91.74           H  
ATOM   4707  HG2 LYS A 287      11.746  -5.670 -20.121  1.00 91.74           H  
ATOM   4708  HD3 LYS A 287      11.909  -3.581 -21.522  1.00 91.74           H  
ATOM   4709  HD2 LYS A 287      10.361  -3.966 -22.236  1.00 91.74           H  
ATOM   4710  HE3 LYS A 287      11.318  -6.156 -23.093  1.00 91.74           H  
ATOM   4711  HE2 LYS A 287      12.871  -5.730 -22.406  1.00 91.74           H  
ATOM   4712  HZ1 LYS A 287      12.940  -3.833 -23.883  1.00 91.74           H  
ATOM   4713  HZ2 LYS A 287      12.766  -5.222 -24.711  1.00 91.74           H  
ATOM   4714  HZ3 LYS A 287      11.490  -4.231 -24.526  1.00 91.74           H  
ATOM   4715  N   LYS A 288      11.601  -5.316 -16.733  1.00 91.55           N  
ATOM   4716  CA  LYS A 288      12.613  -6.042 -15.962  1.00 91.55           C  
ATOM   4717  C   LYS A 288      12.008  -7.007 -14.932  1.00 91.55           C  
ATOM   4718  O   LYS A 288      12.539  -8.104 -14.757  1.00 91.55           O  
ATOM   4719  CB  LYS A 288      13.572  -5.062 -15.261  1.00 91.55           C  
ATOM   4720  CG  LYS A 288      14.520  -4.334 -16.228  1.00 91.55           C  
ATOM   4721  CD  LYS A 288      15.624  -3.575 -15.477  1.00 91.55           C  
ATOM   4722  CE  LYS A 288      16.684  -2.979 -16.422  1.00 91.55           C  
ATOM   4723  NZ  LYS A 288      17.795  -2.362 -15.680  1.00 91.55           N1+
ATOM   4724  H   LYS A 288      11.578  -4.312 -16.638  1.00 91.55           H  
ATOM   4725  HA  LYS A 288      13.189  -6.648 -16.666  1.00 91.55           H  
ATOM   4726  HB3 LYS A 288      14.189  -5.632 -14.563  1.00 91.55           H  
ATOM   4727  HB2 LYS A 288      13.020  -4.347 -14.649  1.00 91.55           H  
ATOM   4728  HG3 LYS A 288      13.955  -3.645 -16.857  1.00 91.55           H  
ATOM   4729  HG2 LYS A 288      14.975  -5.061 -16.902  1.00 91.55           H  
ATOM   4730  HD3 LYS A 288      16.099  -4.253 -14.765  1.00 91.55           H  
ATOM   4731  HD2 LYS A 288      15.166  -2.782 -14.883  1.00 91.55           H  
ATOM   4732  HE3 LYS A 288      16.233  -2.239 -17.084  1.00 91.55           H  
ATOM   4733  HE2 LYS A 288      17.095  -3.765 -17.058  1.00 91.55           H  
ATOM   4734  HZ1 LYS A 288      18.209  -3.054 -15.062  1.00 91.55           H  
ATOM   4735  HZ2 LYS A 288      18.499  -2.036 -16.320  1.00 91.55           H  
ATOM   4736  HZ3 LYS A 288      17.474  -1.584 -15.132  1.00 91.55           H  
ATOM   4737  N   PHE A 289      10.899  -6.604 -14.299  1.00 92.58           N  
ATOM   4738  CA  PHE A 289      10.163  -7.427 -13.340  1.00 92.58           C  
ATOM   4739  C   PHE A 289       9.568  -8.646 -14.061  1.00 92.58           C  
ATOM   4740  O   PHE A 289       9.781  -9.772 -13.617  1.00 92.58           O  
ATOM   4741  CB  PHE A 289       9.072  -6.583 -12.641  1.00 92.58           C  
ATOM   4742  CG  PHE A 289       8.472  -7.191 -11.384  1.00 92.58           C  
ATOM   4743  CD1 PHE A 289       7.600  -8.299 -11.456  1.00 92.58           C  
ATOM   4744  CD2 PHE A 289       8.877  -6.722 -10.117  1.00 92.58           C  
ATOM   4745  CE1 PHE A 289       7.124  -8.889 -10.295  1.00 92.58           C  
ATOM   4746  CE2 PHE A 289       8.390  -7.326  -8.968  1.00 92.58           C  
ATOM   4747  CZ  PHE A 289       7.517  -8.404  -9.057  1.00 92.58           C  
ATOM   4748  H   PHE A 289      10.481  -5.723 -14.555  1.00 92.58           H  
ATOM   4749  HA  PHE A 289      10.877  -7.772 -12.593  1.00 92.58           H  
ATOM   4750  HB3 PHE A 289       8.251  -6.392 -13.331  1.00 92.58           H  
ATOM   4751  HB2 PHE A 289       9.477  -5.606 -12.379  1.00 92.58           H  
ATOM   4752  HD1 PHE A 289       7.308  -8.708 -12.410  1.00 92.58           H  
ATOM   4753  HD2 PHE A 289       9.570  -5.897 -10.031  1.00 92.58           H  
ATOM   4754  HE1 PHE A 289       6.455  -9.737 -10.355  1.00 92.58           H  
ATOM   4755  HE2 PHE A 289       8.704  -6.955  -8.004  1.00 92.58           H  
ATOM   4756  HZ  PHE A 289       7.147  -8.881  -8.161  1.00 92.58           H  
ATOM   4757  N   LYS A 290       8.888  -8.397 -15.191  1.00 93.96           N  
ATOM   4758  CA  LYS A 290       8.278  -9.413 -16.045  1.00 93.96           C  
ATOM   4759  C   LYS A 290       9.306 -10.442 -16.561  1.00 93.96           C  
ATOM   4760  O   LYS A 290       9.077 -11.643 -16.418  1.00 93.96           O  
ATOM   4761  CB  LYS A 290       7.498  -8.716 -17.182  1.00 93.96           C  
ATOM   4762  CG  LYS A 290       6.657  -9.667 -18.054  1.00 93.96           C  
ATOM   4763  CD  LYS A 290       5.794  -8.917 -19.082  1.00 93.96           C  
ATOM   4764  CE  LYS A 290       4.931  -9.870 -19.935  1.00 93.96           C  
ATOM   4765  NZ  LYS A 290       4.102  -9.158 -20.924  1.00 93.96           N1+
ATOM   4766  H   LYS A 290       8.766  -7.433 -15.483  1.00 93.96           H  
ATOM   4767  HA  LYS A 290       7.557  -9.952 -15.427  1.00 93.96           H  
ATOM   4768  HB3 LYS A 290       8.184  -8.153 -17.815  1.00 93.96           H  
ATOM   4769  HB2 LYS A 290       6.828  -7.980 -16.737  1.00 93.96           H  
ATOM   4770  HG3 LYS A 290       6.015 -10.270 -17.410  1.00 93.96           H  
ATOM   4771  HG2 LYS A 290       7.311 -10.367 -18.577  1.00 93.96           H  
ATOM   4772  HD3 LYS A 290       6.446  -8.323 -19.726  1.00 93.96           H  
ATOM   4773  HD2 LYS A 290       5.154  -8.207 -18.554  1.00 93.96           H  
ATOM   4774  HE3 LYS A 290       4.276 -10.457 -19.289  1.00 93.96           H  
ATOM   4775  HE2 LYS A 290       5.569 -10.581 -20.461  1.00 93.96           H  
ATOM   4776  HZ1 LYS A 290       4.673  -8.644 -21.570  1.00 93.96           H  
ATOM   4777  HZ2 LYS A 290       3.557  -9.819 -21.451  1.00 93.96           H  
ATOM   4778  HZ3 LYS A 290       3.467  -8.522 -20.473  1.00 93.96           H  
ATOM   4779  N   GLU A 291      10.440  -9.964 -17.092  1.00 94.81           N  
ATOM   4780  CA  GLU A 291      11.543 -10.816 -17.539  1.00 94.81           C  
ATOM   4781  C   GLU A 291      12.198 -11.616 -16.397  1.00 94.81           C  
ATOM   4782  O   GLU A 291      12.433 -12.811 -16.570  1.00 94.81           O  
ATOM   4783  CB  GLU A 291      12.577  -9.999 -18.337  1.00 94.81           C  
ATOM   4784  CG  GLU A 291      12.041  -9.525 -19.711  1.00 94.81           C  
ATOM   4785  CD  GLU A 291      13.046  -8.768 -20.589  1.00 94.81           C  
ATOM   4786  OE1 GLU A 291      12.706  -8.528 -21.765  1.00 94.81           O  
ATOM   4787  OE2 GLU A 291      14.159  -8.435 -20.133  1.00 94.81           O1-
ATOM   4788  H   GLU A 291      10.557  -8.960 -17.206  1.00 94.81           H  
ATOM   4789  HA  GLU A 291      11.117 -11.558 -18.219  1.00 94.81           H  
ATOM   4790  HB3 GLU A 291      13.478 -10.597 -18.486  1.00 94.81           H  
ATOM   4791  HB2 GLU A 291      12.884  -9.132 -17.750  1.00 94.81           H  
ATOM   4792  HG3 GLU A 291      11.167  -8.889 -19.569  1.00 94.81           H  
ATOM   4793  HG2 GLU A 291      11.690 -10.395 -20.268  1.00 94.81           H  
ATOM   4794  N   THR A 292      12.442 -10.984 -15.241  1.00 93.91           N  
ATOM   4795  CA  THR A 292      13.000 -11.671 -14.071  1.00 93.91           C  
ATOM   4796  C   THR A 292      12.022 -12.710 -13.471  1.00 93.91           C  
ATOM   4797  O   THR A 292      12.454 -13.798 -13.095  1.00 93.91           O  
ATOM   4798  CB  THR A 292      13.460 -10.685 -12.964  1.00 93.91           C  
ATOM   4799  CG2 THR A 292      14.247 -11.333 -11.812  1.00 93.91           C  
ATOM   4800  OG1 THR A 292      14.296  -9.686 -13.530  1.00 93.91           O  
ATOM   4801  H   THR A 292      12.228  -9.999 -15.142  1.00 93.91           H  
ATOM   4802  HA  THR A 292      13.883 -12.219 -14.408  1.00 93.91           H  
ATOM   4803  HB  THR A 292      12.579 -10.188 -12.553  1.00 93.91           H  
ATOM   4804 HG21 THR A 292      14.555 -10.586 -11.081  1.00 93.91           H  
ATOM   4805 HG22 THR A 292      13.653 -12.073 -11.277  1.00 93.91           H  
ATOM   4806 HG23 THR A 292      15.145 -11.833 -12.174  1.00 93.91           H  
ATOM   4807  HG1 THR A 292      13.709  -9.092 -14.040  1.00 93.91           H  
ATOM   4808  N   TYR A 293      10.716 -12.405 -13.475  1.00 93.33           N  
ATOM   4809  CA  TYR A 293       9.633 -13.336 -13.149  1.00 93.33           C  
ATOM   4810  C   TYR A 293       9.631 -14.574 -14.068  1.00 93.33           C  
ATOM   4811  O   TYR A 293       9.596 -15.694 -13.562  1.00 93.33           O  
ATOM   4812  CB  TYR A 293       8.286 -12.572 -13.122  1.00 93.33           C  
ATOM   4813  CG  TYR A 293       7.012 -13.404 -13.089  1.00 93.33           C  
ATOM   4814  CD1 TYR A 293       6.053 -13.273 -14.117  1.00 93.33           C  
ATOM   4815  CD2 TYR A 293       6.778 -14.308 -12.032  1.00 93.33           C  
ATOM   4816  CE1 TYR A 293       4.867 -14.032 -14.083  1.00 93.33           C  
ATOM   4817  CE2 TYR A 293       5.595 -15.072 -12.002  1.00 93.33           C  
ATOM   4818  OH  TYR A 293       3.489 -15.669 -12.982  1.00 93.33           O  
ATOM   4819  CZ  TYR A 293       4.636 -14.931 -13.023  1.00 93.33           C  
ATOM   4820  H   TYR A 293      10.424 -11.470 -13.752  1.00 93.33           H  
ATOM   4821  HA  TYR A 293       9.823 -13.691 -12.134  1.00 93.33           H  
ATOM   4822  HB3 TYR A 293       8.226 -11.936 -14.002  1.00 93.33           H  
ATOM   4823  HB2 TYR A 293       8.273 -11.890 -12.271  1.00 93.33           H  
ATOM   4824  HD1 TYR A 293       6.219 -12.589 -14.938  1.00 93.33           H  
ATOM   4825  HD2 TYR A 293       7.506 -14.422 -11.242  1.00 93.33           H  
ATOM   4826  HE1 TYR A 293       4.144 -13.916 -14.878  1.00 93.33           H  
ATOM   4827  HE2 TYR A 293       5.427 -15.765 -11.190  1.00 93.33           H  
ATOM   4828  HH  TYR A 293       2.904 -15.500 -13.734  1.00 93.33           H  
ATOM   4829  N   LEU A 294       9.757 -14.372 -15.388  1.00 93.57           N  
ATOM   4830  CA  LEU A 294       9.883 -15.460 -16.364  1.00 93.57           C  
ATOM   4831  C   LEU A 294      11.154 -16.309 -16.158  1.00 93.57           C  
ATOM   4832  O   LEU A 294      11.081 -17.531 -16.284  1.00 93.57           O  
ATOM   4833  CB  LEU A 294       9.806 -14.904 -17.803  1.00 93.57           C  
ATOM   4834  CG  LEU A 294       8.401 -14.413 -18.219  1.00 93.57           C  
ATOM   4835  CD1 LEU A 294       8.465 -13.569 -19.512  1.00 93.57           C  
ATOM   4836  CD2 LEU A 294       7.381 -15.569 -18.315  1.00 93.57           C  
ATOM   4837  H   LEU A 294       9.754 -13.424 -15.751  1.00 93.57           H  
ATOM   4838  HA  LEU A 294       9.038 -16.131 -16.205  1.00 93.57           H  
ATOM   4839  HB3 LEU A 294      10.131 -15.667 -18.513  1.00 93.57           H  
ATOM   4840  HB2 LEU A 294      10.528 -14.092 -17.899  1.00 93.57           H  
ATOM   4841  HG  LEU A 294       8.040 -13.746 -17.436  1.00 93.57           H  
ATOM   4842 HD11 LEU A 294       8.062 -12.571 -19.338  1.00 93.57           H  
ATOM   4843 HD12 LEU A 294       9.487 -13.438 -19.868  1.00 93.57           H  
ATOM   4844 HD13 LEU A 294       7.901 -14.004 -20.336  1.00 93.57           H  
ATOM   4845 HD21 LEU A 294       6.821 -15.570 -19.251  1.00 93.57           H  
ATOM   4846 HD22 LEU A 294       7.856 -16.547 -18.231  1.00 93.57           H  
ATOM   4847 HD23 LEU A 294       6.647 -15.500 -17.511  1.00 93.57           H  
ATOM   4848  N   LEU A 295      12.281 -15.679 -15.799  1.00 93.38           N  
ATOM   4849  CA  LEU A 295      13.515 -16.378 -15.423  1.00 93.38           C  
ATOM   4850  C   LEU A 295      13.351 -17.212 -14.136  1.00 93.38           C  
ATOM   4851  O   LEU A 295      13.845 -18.337 -14.090  1.00 93.38           O  
ATOM   4852  CB  LEU A 295      14.690 -15.383 -15.297  1.00 93.38           C  
ATOM   4853  CG  LEU A 295      15.173 -14.794 -16.643  1.00 93.38           C  
ATOM   4854  CD1 LEU A 295      16.068 -13.555 -16.419  1.00 93.38           C  
ATOM   4855  CD2 LEU A 295      15.841 -15.861 -17.538  1.00 93.38           C  
ATOM   4856  H   LEU A 295      12.291 -14.664 -15.763  1.00 93.38           H  
ATOM   4857  HA  LEU A 295      13.745 -17.085 -16.222  1.00 93.38           H  
ATOM   4858  HB3 LEU A 295      15.536 -15.868 -14.807  1.00 93.38           H  
ATOM   4859  HB2 LEU A 295      14.392 -14.579 -14.626  1.00 93.38           H  
ATOM   4860  HG  LEU A 295      14.294 -14.442 -17.183  1.00 93.38           H  
ATOM   4861 HD11 LEU A 295      17.065 -13.663 -16.846  1.00 93.38           H  
ATOM   4862 HD12 LEU A 295      15.619 -12.671 -16.874  1.00 93.38           H  
ATOM   4863 HD13 LEU A 295      16.205 -13.330 -15.360  1.00 93.38           H  
ATOM   4864 HD21 LEU A 295      16.819 -15.556 -17.910  1.00 93.38           H  
ATOM   4865 HD22 LEU A 295      15.987 -16.807 -17.015  1.00 93.38           H  
ATOM   4866 HD23 LEU A 295      15.223 -16.071 -18.412  1.00 93.38           H  
ATOM   4867  N   ILE A 296      12.628 -16.683 -13.139  1.00 91.22           N  
ATOM   4868  CA  ILE A 296      12.251 -17.404 -11.920  1.00 91.22           C  
ATOM   4869  C   ILE A 296      11.334 -18.613 -12.214  1.00 91.22           C  
ATOM   4870  O   ILE A 296      11.572 -19.687 -11.662  1.00 91.22           O  
ATOM   4871  CB  ILE A 296      11.627 -16.456 -10.845  1.00 91.22           C  
ATOM   4872  CG1 ILE A 296      12.718 -15.537 -10.249  1.00 91.22           C  
ATOM   4873  CG2 ILE A 296      10.853 -17.153  -9.701  1.00 91.22           C  
ATOM   4874  CD1 ILE A 296      12.168 -14.316  -9.497  1.00 91.22           C  
ATOM   4875  H   ILE A 296      12.297 -15.725 -13.221  1.00 91.22           H  
ATOM   4876  HA  ILE A 296      13.173 -17.811 -11.500  1.00 91.22           H  
ATOM   4877  HB  ILE A 296      10.911 -15.815 -11.357  1.00 91.22           H  
ATOM   4878 HG13 ILE A 296      13.384 -15.178 -11.034  1.00 91.22           H  
ATOM   4879 HG12 ILE A 296      13.350 -16.122  -9.580  1.00 91.22           H  
ATOM   4880 HG21 ILE A 296      10.492 -16.435  -8.966  1.00 91.22           H  
ATOM   4881 HG22 ILE A 296       9.971 -17.683 -10.062  1.00 91.22           H  
ATOM   4882 HG23 ILE A 296      11.483 -17.872  -9.176  1.00 91.22           H  
ATOM   4883 HD11 ILE A 296      12.909 -13.519  -9.452  1.00 91.22           H  
ATOM   4884 HD12 ILE A 296      11.284 -13.911  -9.990  1.00 91.22           H  
ATOM   4885 HD13 ILE A 296      11.899 -14.567  -8.471  1.00 91.22           H  
ATOM   4886  N   LEU A 297      10.354 -18.455 -13.117  1.00 89.71           N  
ATOM   4887  CA  LEU A 297       9.498 -19.546 -13.597  1.00 89.71           C  
ATOM   4888  C   LEU A 297      10.311 -20.654 -14.294  1.00 89.71           C  
ATOM   4889  O   LEU A 297      10.127 -21.827 -13.969  1.00 89.71           O  
ATOM   4890  CB  LEU A 297       8.393 -19.011 -14.535  1.00 89.71           C  
ATOM   4891  CG  LEU A 297       7.308 -18.157 -13.842  1.00 89.71           C  
ATOM   4892  CD1 LEU A 297       6.493 -17.360 -14.884  1.00 89.71           C  
ATOM   4893  CD2 LEU A 297       6.417 -18.997 -12.900  1.00 89.71           C  
ATOM   4894  H   LEU A 297      10.175 -17.525 -13.489  1.00 89.71           H  
ATOM   4895  HA  LEU A 297       9.028 -20.000 -12.723  1.00 89.71           H  
ATOM   4896  HB3 LEU A 297       7.905 -19.844 -15.044  1.00 89.71           H  
ATOM   4897  HB2 LEU A 297       8.864 -18.429 -15.326  1.00 89.71           H  
ATOM   4898  HG  LEU A 297       7.806 -17.420 -13.214  1.00 89.71           H  
ATOM   4899 HD11 LEU A 297       5.415 -17.455 -14.751  1.00 89.71           H  
ATOM   4900 HD12 LEU A 297       6.727 -16.297 -14.815  1.00 89.71           H  
ATOM   4901 HD13 LEU A 297       6.714 -17.668 -15.906  1.00 89.71           H  
ATOM   4902 HD21 LEU A 297       5.353 -18.893 -13.112  1.00 89.71           H  
ATOM   4903 HD22 LEU A 297       6.645 -20.062 -12.957  1.00 89.71           H  
ATOM   4904 HD23 LEU A 297       6.563 -18.693 -11.863  1.00 89.71           H  
ATOM   4905  N   LYS A 298      11.232 -20.270 -15.190  1.00 91.20           N  
ATOM   4906  CA  LYS A 298      12.174 -21.184 -15.844  1.00 91.20           C  
ATOM   4907  C   LYS A 298      13.092 -21.912 -14.843  1.00 91.20           C  
ATOM   4908  O   LYS A 298      13.272 -23.123 -14.967  1.00 91.20           O  
ATOM   4909  CB  LYS A 298      12.991 -20.434 -16.916  1.00 91.20           C  
ATOM   4910  CG  LYS A 298      12.168 -20.064 -18.163  1.00 91.20           C  
ATOM   4911  CD  LYS A 298      12.965 -19.214 -19.167  1.00 91.20           C  
ATOM   4912  CE  LYS A 298      12.143 -18.862 -20.424  1.00 91.20           C  
ATOM   4913  NZ  LYS A 298      12.918 -18.091 -21.414  1.00 91.20           N1+
ATOM   4914  H   LYS A 298      11.306 -19.285 -15.431  1.00 91.20           H  
ATOM   4915  HA  LYS A 298      11.580 -21.950 -16.345  1.00 91.20           H  
ATOM   4916  HB3 LYS A 298      13.821 -21.064 -17.240  1.00 91.20           H  
ATOM   4917  HB2 LYS A 298      13.445 -19.544 -16.479  1.00 91.20           H  
ATOM   4918  HG3 LYS A 298      11.261 -19.533 -17.873  1.00 91.20           H  
ATOM   4919  HG2 LYS A 298      11.831 -20.980 -18.650  1.00 91.20           H  
ATOM   4920  HD3 LYS A 298      13.870 -19.755 -19.448  1.00 91.20           H  
ATOM   4921  HD2 LYS A 298      13.295 -18.300 -18.670  1.00 91.20           H  
ATOM   4922  HE3 LYS A 298      11.259 -18.288 -20.143  1.00 91.20           H  
ATOM   4923  HE2 LYS A 298      11.784 -19.775 -20.902  1.00 91.20           H  
ATOM   4924  HZ1 LYS A 298      13.716 -18.614 -21.730  1.00 91.20           H  
ATOM   4925  HZ2 LYS A 298      12.344 -17.892 -22.214  1.00 91.20           H  
ATOM   4926  HZ3 LYS A 298      13.232 -17.218 -21.031  1.00 91.20           H  
ATOM   4927  N   ALA A 299      13.608 -21.188 -13.840  1.00 88.94           N  
ATOM   4928  CA  ALA A 299      14.392 -21.751 -12.741  1.00 88.94           C  
ATOM   4929  C   ALA A 299      13.593 -22.769 -11.907  1.00 88.94           C  
ATOM   4930  O   ALA A 299      14.120 -23.838 -11.605  1.00 88.94           O  
ATOM   4931  CB  ALA A 299      14.952 -20.629 -11.855  1.00 88.94           C  
ATOM   4932  H   ALA A 299      13.460 -20.182 -13.829  1.00 88.94           H  
ATOM   4933  HA  ALA A 299      15.238 -22.280 -13.183  1.00 88.94           H  
ATOM   4934  HB1 ALA A 299      15.590 -21.037 -11.070  1.00 88.94           H  
ATOM   4935  HB2 ALA A 299      15.557 -19.932 -12.437  1.00 88.94           H  
ATOM   4936  HB3 ALA A 299      14.161 -20.060 -11.369  1.00 88.94           H
[truncated: 28,885 more chars]
