# Supplementary material for: Development of an Affinity-Based Probe to Profile Endogenous Human Adenosine A3 Receptor Expression
Source: J Med Chem. 2023 Aug 2;66(16):11399–413. doi: 10.1021/acs.jmedchem.3c00854 (PMC10461224; doi:10.1021/acs.jmedchem.3c00854)
Supplement: Supplementary file 5 — jm3c00854_si_005.csv [file jm3c00854_si_005.csv]

Compound	SMILES	disp. at 1 µM (%) at the adenosine A1 receptor (Table 1)	disp. at 1 µM (%) at the adenosine A2A receptor (Table 1)	disp. at 1 µM (%) at the adenosine A2B receptor (Table 1)	disp. at 1 µM (%) at the adenosine A3 receptor (Table 1)	pKi ± SEM at the adenosine A3 receptor (pre-0h) (Table 2)	pKi ± SEM at the adenosine A3 receptor (pre-4h) (Table 2)
5 (LUF7930)	O=C(N(CCCN(CC#C)C(C1=CC=C(S(=O)(F)=O)C=C1)=O)C2=C3N4C(C=C(OC)C=C4)=N2)N(CCC)C3=O	2	0	10	95	7.55 ± 0.01	8.52 ± 0.05
9 (LUF7960)	O=C(N(CCCNC(C1=CC=C(S(=O)(F)=O)C=C1)=O)C2=C3N4C(C=C(OCC#C)C=C4)=N2)N(CCC)C3=O	21	7	1	95	7.27 ± 0.07	8.40 ± 0.03
13 (LUF7934)	O=C(N(CCCNC(C1=CC=C(S(=O)(F)=O)C=C1)=O)C2=C3N4C(C=C(OC)C=C4)=N2)N(CC#C)C3=O	25	8	5	92	7.17 ± 0.04	8.38 ± 0.05
